# Supplementary material for: Cross-platform normalization enables machine learning model training on microarray and RNA-seq data simultaneously
Source: Commun Biol. 2023 Feb 25;6:222. doi: 10.1038/s42003-023-04588-6 (PMC9968332; doi:10.1038/s42003-023-04588-6)
Supplement: Supplementary file 4 — Supplementary Data 1 [file 42003_2023_4588_MOESM4_ESM.txt]

cancer_type	predictor	Kappa	AUC	Sensitivity	Specificity	Perc.Seq	Classifier	Normalization	Platform
BRCA	subtype	0.788510722014558	0.970239653707146	0.685358282068808	0.957131062951496	0	LASSO	LOG	Microarray
BRCA	subtype	0.787191923191131	0.974614793531202	0.670176862611073	0.956564261332063	10	LASSO	LOG	Microarray
BRCA	subtype	0.70989010989011	0.954489854830412	0.61982370699476	0.936090074356328	20	LASSO	LOG	Microarray
BRCA	subtype	0.731588220488296	0.964766186685691	0.652457849168375	0.941329946283507	30	LASSO	LOG	Microarray
BRCA	subtype	0.745361231741018	0.964421670520742	0.652860845295056	0.947969622396867	40	LASSO	LOG	Microarray
BRCA	subtype	0.721443392884255	0.942215822318377	0.61243307131465	0.940803706097824	50	LASSO	LOG	Microarray
BRCA	subtype	0.630340200241128	0.940408355619269	0.542812998405104	0.91924796909317	60	LASSO	LOG	Microarray
BRCA	subtype	0.671992578084733	0.961042000118045	0.589247265892003	0.927900293720727	70	LASSO	LOG	Microarray
BRCA	subtype	0.718773224991329	0.961650443424824	0.627046308954204	0.942787436162049	80	LASSO	LOG	Microarray
BRCA	subtype	0.749119806860477	0.961421975642177	0.628018910913648	0.947576407081051	90	LASSO	LOG	Microarray
BRCA	subtype	0.565025558245897	0.935451333474747	0.467938311688312	0.905587044534413	100	LASSO	LOG	Microarray
BRCA	subtype	0.839268148731064	0.966267216937689	0.698124572795625	0.967599693048609	0	Random Forest	LOG	Microarray
BRCA	subtype	0.846755432361531	0.967841644187426	0.710086295283664	0.967437749728771	10	Random Forest	LOG	Microarray
BRCA	subtype	0.799106236034938	0.979710558404444	0.664601845522898	0.954644227461565	20	Random Forest	LOG	Microarray
BRCA	subtype	0.763724243195116	0.892847115045257	0.647042321713374	0.94758805006483	30	Random Forest	LOG	Microarray
BRCA	subtype	0.774505849132715	0.953540961425056	0.65680963773069	0.950595644465614	40	Random Forest	LOG	Microarray
BRCA	subtype	0.772637144745539	0.94259634768826	0.644551720209615	0.95002884284618	50	Random Forest	LOG	Microarray
BRCA	subtype	0.69257481360433	0.91344893109986	0.595982854864434	0.933695475491141	60	Random Forest	LOG	Microarray
BRCA	subtype	0.6798014272417	0.915968248673841	0.581615971747551	0.930109814506099	70	Random Forest	LOG	Microarray
BRCA	subtype	0.728734228734229	0.918952565322534	0.628671109592162	0.940763144664073	80	Random Forest	LOG	Microarray
BRCA	subtype	0.691696541032846	0.826721596310896	0.638308840282524	0.940206927575349	90	Random Forest	LOG	Microarray
BRCA	subtype	0.554968845707044	0.855048373539086	0.479600991114149	0.90486986697513	100	Random Forest	LOG	Microarray
BRCA	subtype	0.760075723608828	NA	0.649450330371383	0.949948740629855	0	Linear SVM	LOG	Microarray
BRCA	subtype	0.766163141993958	NA	0.649883230804283	0.949650445873356	10	Linear SVM	LOG	Microarray
BRCA	subtype	0.757977787828534	NA	0.656650148097517	0.947571644042232	20	Linear SVM	LOG	Microarray
BRCA	subtype	0.765738498789346	NA	0.665011961722488	0.94851684263449	30	Linear SVM	LOG	Microarray
BRCA	subtype	0.775996794229613	NA	0.666173957621326	0.951986981027229	40	Linear SVM	LOG	Microarray
BRCA	subtype	0.802555400279497	NA	0.678971576668945	0.958071498504935	50	Linear SVM	LOG	Microarray
BRCA	subtype	0.73805776942992	NA	0.628345010252905	0.943103384403694	60	Linear SVM	LOG	Microarray
BRCA	subtype	0.782090913697866	NA	0.665118762816131	0.951362493715435	70	Linear SVM	LOG	Microarray
BRCA	subtype	0.713782302270947	NA	0.624501594896332	0.943646900055569	80	Linear SVM	LOG	Microarray
BRCA	subtype	0.739100650780447	NA	0.651510879471406	0.94885184303141	90	Linear SVM	LOG	Microarray
BRCA	subtype	0.755669850600049	NA	0.646093928001823	0.952268000317536	100	Linear SVM	LOG	Microarray
BRCA	subtype	0.78764383426342	0.967899853844126	0.681081966279335	0.95599745971263	0	LASSO	NPN	Microarray
BRCA	subtype	0.813338595106551	0.976925351909872	0.706896502620187	0.960381572332037	10	LASSO	NPN	Microarray
BRCA	subtype	0.783897879183838	0.937005766850968	0.645089997721577	0.954511202591698	20	LASSO	NPN	Microarray
BRCA	subtype	0.767718701545541	0.956907929853944	0.640571599453178	0.951434279514775	30	LASSO	NPN	Microarray
BRCA	subtype	0.761477886186915	0.970990103807441	0.663196343130554	0.950248471858379	40	LASSO	NPN	Microarray
BRCA	subtype	0.802110949927467	0.958787106748601	0.662542720437457	0.958154927288054	50	LASSO	NPN	Microarray
BRCA	subtype	0.764431368570559	0.931263717362789	0.622549270904534	0.949502602660497	60	LASSO	NPN	Microarray
BRCA	subtype	0.820806667658878	0.958861298123102	0.697912394622921	0.962151305866476	70	LASSO	NPN	Microarray
BRCA	subtype	0.847795093653213	0.971979541034301	0.725215026201868	0.968698367336138	80	LASSO	NPN	Microarray
BRCA	subtype	0.829601743610065	0.98480723267101	0.717179311916154	0.963122965785504	90	LASSO	NPN	Microarray
BRCA	subtype	0.837743905466461	0.95916586337639	0.70248348143085	0.965673648676745	100	LASSO	NPN	Microarray
BRCA	subtype	0.751729630182669	0.974017182937462	0.636759512417407	0.949722004861324	0	Random Forest	NPN	Microarray
BRCA	subtype	0.846306592533757	0.980494689510266	0.711521701982228	0.967102220105316	10	Random Forest	NPN	Microarray
BRCA	subtype	0.838233838233838	0.973578009000803	0.708924299384826	0.965795030562832	20	Random Forest	NPN	Microarray
BRCA	subtype	0.78391959798995	0.922149824182525	0.647254499886079	0.95417004048583	30	Random Forest	NPN	Microarray
BRCA	subtype	0.792594081294277	0.961906364511821	0.646875712007291	0.956506575639703	40	Random Forest	NPN	Microarray
BRCA	subtype	0.793651587103224	0.967713084451668	0.652692811574391	0.956951995373048	50	Random Forest	NPN	Microarray
BRCA	subtype	0.820289566645107	0.966998489449147	0.692147983595352	0.961584504247043	60	Random Forest	NPN	Microarray
BRCA	subtype	0.8108	0.969429025352013	0.684597858282069	0.958669675697539	70	Random Forest	NPN	Microarray
BRCA	subtype	0.783549783549783	0.925546664700109	0.64936631351105	0.953834510862375	80	Random Forest	NPN	Microarray
BRCA	subtype	0.77397017942886	0.91868601245246	0.638839997721577	0.951497975708502	90	Random Forest	NPN	Microarray
BRCA	subtype	0.7894522085076	0.935473287784627	0.657051720209615	0.951850780798149	100	Random Forest	NPN	Microarray
BRCA	subtype	0.761902407672913	NA	0.642250512645249	0.952106056997698	0	Linear SVM	NPN	Microarray
BRCA	subtype	0.778767191055704	NA	0.649609820004557	0.955628399807966	10	Linear SVM	NPN	Microarray
BRCA	subtype	0.804303734850359	NA	0.673259854180907	0.960133894313461	20	Linear SVM	NPN	Microarray
BRCA	subtype	0.784504360028064	NA	0.645713716108453	0.955561377047445	30	Linear SVM	NPN	Microarray
BRCA	subtype	0.796790390863444	NA	0.684355775803144	0.958464713820751	40	Linear SVM	NPN	Microarray
BRCA	subtype	0.794442784583209	NA	0.659080940988836	0.95777653031523	50	Linear SVM	NPN	Microarray
BRCA	subtype	0.803467633762234	NA	0.667495443153338	0.959540631367257	60	Linear SVM	NPN	Microarray
BRCA	subtype	0.775895765472313	NA	0.661085953520164	0.952091238654706	70	Linear SVM	NPN	Microarray
BRCA	subtype	0.802988047808765	NA	0.691988493962178	0.95773596888148	80	Linear SVM	NPN	Microarray
BRCA	subtype	0.776779474892682	NA	0.679814593301435	0.952449525019184	90	Linear SVM	NPN	Microarray
BRCA	subtype	0.803896297030685	NA	0.690500398724083	0.959210734226214	100	Linear SVM	NPN	Microarray
BRCA	subtype	0.778942165101335	0.9749743342313	0.661815048986102	0.955361329417057	0	LASSO	QN	Microarray
BRCA	subtype	0.788874159179064	0.976123704297079	0.68752278423331	0.957131062951496	10	LASSO	QN	Microarray
BRCA	subtype	0.768286598143898	0.961048593649213	0.66425296195033	0.950884602153952	20	LASSO	QN	Microarray
BRCA	subtype	0.780429125546227	0.979640500538333	0.684925381635908	0.955025799793602	30	LASSO	QN	Microarray
BRCA	subtype	0.788739314139727	0.96662958536991	0.683246468443837	0.957131062951496	40	LASSO	QN	Microarray
BRCA	subtype	0.741482965931864	0.955044351395938	0.642091023012076	0.945239871927178	50	LASSO	QN	Microarray
BRCA	subtype	0.796007116030836	0.972128157360356	0.698808099794942	0.957200391627636	60	LASSO	QN	Microarray
BRCA	subtype	0.738429563542353	0.930720761866273	0.639926520847574	0.942174591834035	70	LASSO	QN	Microarray
BRCA	subtype	0.71555036723576	0.944259412220906	0.628018910913648	0.944754041967664	80	LASSO	QN	Microarray
BRCA	subtype	0.742810148033694	0.947621718988786	0.650019936204147	0.945916563656502	90	LASSO	QN	Microarray
BRCA	subtype	0.60771792181727	0.906310081494872	0.631351105035316	0.924915607268548	100	LASSO	QN	Microarray
BRCA	subtype	0.847201658276577	0.973262261259552	0.700721975393028	0.968571352967638	0	Random Forest	QN	Microarray
BRCA	subtype	0.796640228582689	0.957728075265807	0.685032182729551	0.958102722870525	10	Random Forest	QN	Microarray
BRCA	subtype	0.820806667658878	0.965380494441059	0.684271758942812	0.962822365113387	20	Random Forest	QN	Microarray
BRCA	subtype	0.784870922553532	0.921542009224865	0.643413932558669	0.955893202085153	30	Random Forest	QN	Microarray
BRCA	subtype	0.771107496673074	0.968532305435363	0.671422875370244	0.952920536635707	40	Random Forest	QN	Microarray
BRCA	subtype	0.846763017224312	0.892188931961571	0.690628560036455	0.969138154587071	50	Random Forest	QN	Microarray
BRCA	subtype	0.763784333672431	0.903182304022087	0.63681362497152	0.948386123680241	60	Random Forest	QN	Microarray
BRCA	subtype	0.738601823708207	0.941075174180824	0.614704374572796	0.944441798311767	70	Random Forest	QN	Microarray
BRCA	subtype	0.830408203510156	0.877517868590817	0.700562485759854	0.965390172263237	80	Random Forest	QN	Microarray
BRCA	subtype	0.802031726967923	0.886340405380653	0.674695260879471	0.957709507554709	90	Random Forest	QN	Microarray
BRCA	subtype	0.352634626519977	0.824701833469248	0.37757319434951	0.877865742788343	100	Random Forest	QN	Microarray
BRCA	subtype	0.776779474892682	NA	0.645280815675553	0.954132805618874	0	Linear SVM	QN	Microarray
BRCA	subtype	0.757929127921588	NA	0.647285828206881	0.948111984334895	10	Linear SVM	QN	Microarray
BRCA	subtype	0.760207130053774	NA	0.660979152426521	0.949381939010422	20	Linear SVM	QN	Microarray
BRCA	subtype	0.766820646716208	NA	0.65348313966735	0.950558409598657	30	Linear SVM	QN	Microarray
BRCA	subtype	0.785364879704502	NA	0.670935862383231	0.954659045804557	40	Linear SVM	QN	Microarray
BRCA	subtype	0.80265389603911	NA	0.678971576668945	0.958181388614825	50	Linear SVM	QN	Microarray
BRCA	subtype	0.765478234521766	NA	0.646230633401686	0.949529063987268	60	Linear SVM	QN	Microarray
BRCA	subtype	0.782981730089835	NA	0.6708831738437	0.952160567330846	70	Linear SVM	QN	Microarray
BRCA	subtype	0.751308770005485	NA	0.654052745500114	0.948169670027255	80	Linear SVM	QN	Microarray
BRCA	subtype	0.732127606129113	NA	0.653840567327409	0.9429525548411	90	Linear SVM	QN	Microarray
BRCA	subtype	0.465316635580425	NA	0.559110845295056	0.895641630471352	100	Linear SVM	QN	Microarray
BRCA	subtype	0.788510722014558	0.970239653707146	0.685358282068808	0.957131062951496	0	LASSO	Z	Microarray
BRCA	subtype	0.786547530404567	0.977118127830202	0.688958190931875	0.95429705485433	10	LASSO	Z	Microarray
BRCA	subtype	0.707395176623636	0.970417848405465	0.646101048074732	0.937307824614326	20	LASSO	Z	Microarray
BRCA	subtype	0.702482702482703	0.960630545924664	0.635954944178628	0.934678627186367	30	LASSO	Z	Microarray
BRCA	subtype	0.743385717127511	0.960865299131553	0.672348484848485	0.945829430287635	40	LASSO	Z	Microarray
BRCA	subtype	0.705248726987857	0.934973738636664	0.647126338573707	0.939589131199038	50	LASSO	Z	Microarray
BRCA	subtype	0.762290227048371	0.960563712173619	0.68048957621326	0.950248471858379	60	LASSO	Z	Microarray
BRCA	subtype	0.719980266403552	0.949830735784683	0.655244645705172	0.941763723033073	70	LASSO	Z	Microarray
BRCA	subtype	0.586800834013235	0.892367981820381	0.629947026657553	0.920673705379588	80	LASSO	Z	Microarray
BRCA	subtype	0.686507746174877	0.942714076536638	0.644474823422192	0.938507203151166	90	LASSO	Z	Microarray
BRCA	subtype	0.545910148559155	0.897630269090215	0.616474424698109	0.91246857717446	100	LASSO	Z	Microarray
BRCA	subtype	0.839268148731064	0.966267216937689	0.698124572795625	0.967599693048609	0	Random Forest	Z	Microarray
BRCA	subtype	0.812199116581468	0.955537629563849	0.686574390521759	0.960612844328015	10	Random Forest	Z	Microarray
BRCA	subtype	0.837396755896109	0.958844752330143	0.695230975165186	0.965563758566855	20	Random Forest	Z	Microarray
BRCA	subtype	0.783800090502288	0.900285998884586	0.66300694919116	0.953394723611442	30	Random Forest	Z	Microarray
BRCA	subtype	0.777755690289236	0.929781241612704	0.672667464114833	0.952989865311847	40	Random Forest	Z	Microarray
BRCA	subtype	0.818829312333852	0.896607469542841	0.680619161540214	0.959988357016221	50	Random Forest	Z	Microarray
BRCA	subtype	0.717946089986676	0.852711749357454	0.628997208931419	0.936957476647879	60	Random Forest	Z	Microarray
BRCA	subtype	0.70166309560249	0.92970811577913	0.606373889268626	0.934782884813845	70	Random Forest	Z	Microarray
BRCA	subtype	0.714802532408803	0.89004247859124	0.629864433811802	0.939976184805906	80	Random Forest	Z	Microarray
BRCA	subtype	0.670148877113298	0.867089766367533	0.616230918204602	0.930374957000344	90	Random Forest	Z	Microarray
BRCA	subtype	0.37799043062201	0.738585376182125	0.404605263157895	0.866350189198486	100	Random Forest	Z	Microarray
BRCA	subtype	0.760075723608828	NA	0.649450330371383	0.949948740629855	0	Linear SVM	Z	Microarray
BRCA	subtype	0.757258064516129	NA	0.645121326042379	0.947450262156145	10	Linear SVM	Z	Microarray
BRCA	subtype	0.777179870453413	NA	0.67342646388699	0.952690134083323	20	Linear SVM	Z	Microarray
BRCA	subtype	0.714687845581582	NA	0.643693039416724	0.938982637589449	30	Linear SVM	Z	Microarray
BRCA	subtype	0.700275908804879	NA	0.648158749145591	0.94114029417435	40	Linear SVM	Z	Microarray
BRCA	subtype	0.653971011842165	NA	0.633114035087719	0.937915716894045	50	Linear SVM	Z	Microarray
BRCA	subtype	0.667632850241546	NA	0.627623034859877	0.935244181343253	60	Linear SVM	Z	Microarray
BRCA	subtype	0.690527134798677	NA	0.639067840054682	0.938759833218038	70	Linear SVM	Z	Microarray
BRCA	subtype	0.568536104640745	NA	0.679190874914559	0.920943232893697	80	Linear SVM	Z	Microarray
BRCA	subtype	0.540106951871658	NA	0.569181476418319	0.917184325822097	90	Linear SVM	Z	Microarray
BRCA	subtype	0.507163323782235	NA	0.722936602870813	0.909668477377456	100	Linear SVM	Z	Microarray
BRCA	subtype	0.778942165101335	0.9749743342313	0.661815048986102	0.955361329417057	0	LASSO	QN-Z	Microarray
BRCA	subtype	0.745222929936306	0.977829387674589	0.655025347459558	0.947507078404911	10	LASSO	QN-Z	Microarray
BRCA	subtype	0.734858279462954	0.95996761526657	0.658951355661882	0.943597152761239	20	LASSO	QN-Z	Microarray
BRCA	subtype	0.715981216781052	0.954010959800433	0.614492196400091	0.936263660659945	30	LASSO	QN-Z	Microarray
BRCA	subtype	0.72409644593714	0.96880446007381	0.644772442469811	0.940693815987934	40	LASSO	QN-Z	Microarray
BRCA	subtype	0.692402023401972	0.951512872017903	0.611111585782638	0.933018783761818	50	LASSO	QN-Z	Microarray
BRCA	subtype	0.7840498192045	0.974469338710825	0.6767002734108	0.952596649996031	60	LASSO	QN-Z	Microarray
BRCA	subtype	0.713608153791816	0.951632973257393	0.639334130781499	0.937454949591172	70	LASSO	QN-Z	Microarray
BRCA	subtype	0.774080560420315	0.959738122214902	0.673640066074277	0.955754544732873	80	LASSO	QN-Z	Microarray
BRCA	subtype	0.725006245316013	0.965208470150421	0.63689621781727	0.941815927450602	90	LASSO	QN-Z	Microarray
BRCA	subtype	0.60771792181727	0.906310081494872	0.631351105035316	0.924915607268548	100	LASSO	QN-Z	Microarray
BRCA	subtype	0.847201658276577	0.973262261259552	0.700721975393028	0.968571352967638	0	Random Forest	QN-Z	Microarray
BRCA	subtype	0.838217821782178	0.958209704919264	0.69955997949419	0.96611906841009	10	Random Forest	QN-Z	Microarray
BRCA	subtype	0.802061443010107	0.97609996191459	0.673883572567783	0.957373977931253	20	Random Forest	QN-Z	Microarray
BRCA	subtype	0.782652648604933	0.924137623105309	0.655130724538619	0.952134106004075	30	Random Forest	QN-Z	Microarray
BRCA	subtype	0.783058372433278	0.935040882212902	0.647878218272955	0.953267709242941	40	Random Forest	QN-Z	Microarray
BRCA	subtype	0.817769032843953	0.895199552232253	0.66259683299157	0.960555158635654	50	Random Forest	QN-Z	Microarray
BRCA	subtype	0.799797570850202	0.892854252193455	0.674018853953064	0.954644227461565	60	Random Forest	QN-Z	Microarray
BRCA	subtype	0.78214611409464	0.920394825332906	0.641437400318979	0.952700907623508	70	Random Forest	QN-Z	Microarray
BRCA	subtype	0.78226745658008	0.899338307031806	0.652966222374117	0.952134106004075	80	Random Forest	QN-Z	Microarray
BRCA	subtype	0.808734330772341	0.904796459882567	0.665087434495329	0.957883093858326	90	Random Forest	QN-Z	Microarray
BRCA	subtype	0.352634626519977	0.824701833469248	0.37757319434951	0.877865742788343	100	Random Forest	QN-Z	Microarray
BRCA	subtype	0.776779474892682	NA	0.645280815675553	0.954132805618874	0	Linear SVM	QN-Z	Microarray
BRCA	subtype	0.785504065446201	NA	0.655807131465026	0.955561377047445	10	Linear SVM	QN-Z	Microarray
BRCA	subtype	0.768920734437976	NA	0.648447824105719	0.952389533411205	20	Linear SVM	QN-Z	Microarray
BRCA	subtype	0.749245928011261	NA	0.64972374117111	0.946579155278846	30	Linear SVM	QN-Z	Microarray
BRCA	subtype	0.802535689328142	NA	0.686224082934609	0.957504696885502	40	Linear SVM	QN-Z	Microarray
BRCA	subtype	0.786843801120309	NA	0.668012360446571	0.955828447438355	50	Linear SVM	QN-Z	Microarray
BRCA	subtype	0.714069820160193	NA	0.621311802232855	0.939653696836359	60	Linear SVM	QN-Z	Microarray
BRCA	subtype	0.701314810220789	NA	0.642774550011392	0.937789760978615	70	Linear SVM	QN-Z	Microarray
BRCA	subtype	0.723208448579331	NA	0.635438026885395	0.941423430370799	80	Linear SVM	QN-Z	Microarray
BRCA	subtype	0.755633940819126	NA	0.678515892002734	0.950127808208304	90	Linear SVM	QN-Z	Microarray
BRCA	subtype	0.465316635580425	NA	0.559110845295056	0.895641630471352	100	Linear SVM	QN-Z	Microarray
BRCA	subtype	0.768402154398564	0.967591314773977	0.671505468215995	0.950653330157974	0	LASSO	UN	Microarray
BRCA	subtype	0.609212021067851	0.868035400164851	0.535073479152427	0.916778409069431	10	LASSO	UN	Microarray
BRCA	subtype	0.603097277062715	0.889001537678008	0.54481658692185	0.915933763518903	20	LASSO	UN	Microarray
BRCA	subtype	0.490685905028534	0.818102000661018	0.471058327637275	0.889427263482991	30	LASSO	UN	Microarray
BRCA	subtype	0.549280710198406	0.902248035869359	0.501929539758487	0.900815349081603	40	LASSO	UN	Microarray
BRCA	subtype	0.553767141420024	0.811449742959998	0.488965311004785	0.903984886802224	50	LASSO	UN	Microarray
BRCA	subtype	0.304397357028936	0.83094236516837106	0.348323934837093	0.853024794263184	60	LASSO	UN	Microarray
BRCA	subtype	0.359909782915139	0.863579810389988	0.370833333333333	0.86353961827646	70	LASSO	UN	Microarray
BRCA	subtype	0.303758000109403	0.791622068484491	0.338961038961039	0.856795684535623	80	LASSO	UN	Microarray
BRCA	subtype	0	0.590853321300303	0.2	0.8	90	LASSO	UN	Microarray
BRCA	subtype	0	0.575982206970017	0.2	0.8	100	LASSO	UN	Microarray
BRCA	subtype	0.854599701640975	0.976827409024584	0.704754784688995	0.968976211267233	0	Random Forest	UN	Microarray
BRCA	subtype	0.794155779395632	0.961022584495398	0.655481032125769	0.957414539365004	10	Random Forest	UN	Microarray
BRCA	subtype	0.79473919745413	0.977118822225246	0.672774265208476	0.957079009741548	20	Random Forest	UN	Microarray
BRCA	subtype	0.800645031243701	0.85675851899004	0.661001936659831	0.956911433939298	30	Random Forest	UN	Microarray
BRCA	subtype	0.765288587890428	0.9544261558445	0.638354408749146	0.949623984546585	40	Random Forest	UN	Microarray
BRCA	subtype	0.708324768756423	0.919642789915623	0.590325244930508	0.936656875975761	50	Random Forest	UN	Microarray
BRCA	subtype	0.624258816186414	0.828046613581637	0.571254841649579	0.916344632319865	60	Random Forest	UN	Microarray
BRCA	subtype	0.577506010243546	0.90155798568047	0.526552175894281	0.908085523008124	70	Random Forest	UN	Microarray
BRCA	subtype	0.755731385676608	0.858363330962983	0.633592503987241	0.946951919769257	80	Random Forest	UN	Microarray
BRCA	subtype	0.4117483939548	0.821714415078386	0.475541125541126	0.889192664920219	90	Random Forest	UN	Microarray
BRCA	subtype	0	0.594832814244579	0.2	0.8	100	Random Forest	UN	Microarray
BRCA	subtype	0.777179870453413	NA	0.651045226703121	0.954254187504961	0	Linear SVM	UN	Microarray
BRCA	subtype	0.682197253433208	NA	0.597334244702666	0.93380521439345	10	Linear SVM	UN	Microarray
BRCA	subtype	0.628770767454701	NA	0.569439223057644	0.922428620571035	20	Linear SVM	UN	Microarray
BRCA	subtype	0.597690852990943	NA	0.561973114604694	0.91652880315419	30	Linear SVM	UN	Microarray
BRCA	subtype	0.609032959430746	NA	0.563811517429939	0.920207456801884	40	Linear SVM	UN	Microarray
BRCA	subtype	0.602432038591025	NA	0.557994417862839	0.916344103093329	50	Linear SVM	UN	Microarray
BRCA	subtype	0.46959962995323	NA	0.461453349282297	0.889727183720992	60	Linear SVM	UN	Microarray
BRCA	subtype	0.512747875354108	NA	0.497032353611301	0.896014735178822	70	Linear SVM	UN	Microarray
BRCA	subtype	0.3991116434596	NA	0.420245215311005	0.880114615346813	80	Linear SVM	UN	Microarray
BRCA	subtype	0.111786148238153	NA	0.297774265208476	0.823876395362463	90	Linear SVM	UN	Microarray
BRCA	subtype	0	NA	0.2	0.8	100	Linear SVM	UN	Microarray
BRCA	subtype	0.797219629611436	0.976429179158475	0.696561004784689	0.95843825249398	10	LASSO	TDM	Microarray
BRCA	subtype	0.812180473519631	0.973283496689069	0.699591307814992	0.959814770712604	20	LASSO	TDM	Microarray
BRCA	subtype	0.776332899869961	0.97540108326486	0.676267372977899	0.951393718081025	30	LASSO	TDM	Microarray
BRCA	subtype	0.839536482372582	0.979569036699455	0.72112952836637	0.967159905797677	40	LASSO	TDM	Microarray
BRCA	subtype	0.759115690491672	0.949654819509696	0.655214741398952	0.948993486733425	50	LASSO	TDM	Microarray
BRCA	subtype	0.768263473053892	0.974295477484332	0.677269879243563	0.950086528538541	60	LASSO	TDM	Microarray
BRCA	subtype	0.730312073238582	0.950764031290347	0.6460170312144	0.940867402291551	70	LASSO	TDM	Microarray
BRCA	subtype	0.783175757575758	0.965440889842012	0.67629015721121	0.958195337514223	80	LASSO	TDM	Microarray
BRCA	subtype	0.723083115314953	0.947561517752114	0.636167122351333	0.940803706097824	90	LASSO	TDM	Microarray
BRCA	subtype	0.846687134792513	0.982488401691188	0.704945602642971	0.967900293720727	10	Random Forest	TDM	Microarray
BRCA	subtype	0.847382431233363	0.980187701552833	0.710762702210071	0.968235823344182	20	Random Forest	TDM	Microarray
BRCA	subtype	0.829432764775883	0.965060073601579	0.694798074732285	0.964025297028393	30	Random Forest	TDM	Microarray
BRCA	subtype	0.828343313373254	0.944748269231628	0.692633572567783	0.962660421793549	40	Random Forest	TDM	Microarray
BRCA	subtype	0.829736685804791	0.937895634422337	0.683269252677147	0.965494429890715	50	Random Forest	TDM	Microarray
BRCA	subtype	0.783375314861461	0.921421857189079	0.658730633401686	0.953151959839266	60	Random Forest	TDM	Microarray
BRCA	subtype	0.791346542660736	0.935667876477667	0.657728127136022	0.95423936916197	70	Random Forest	TDM	Microarray
BRCA	subtype	0.820173255003485	0.894721838833681	0.691471576668945	0.961920033870498	80	Random Forest	TDM	Microarray
BRCA	subtype	0.791325447376403	0.896325611737763	0.678621269081795	0.953001508295626	90	Random Forest	TDM	Microarray
BRCA	subtype	0.740989860455778	NA	0.634162109820005	0.944940140698655	10	Linear SVM	TDM	Microarray
BRCA	subtype	0.785525462616589	NA	0.670935862383231	0.95456412524524	20	Linear SVM	TDM	Microarray
BRCA	subtype	0.76599818603245	NA	0.659247550694919	0.949193534363813	30	Linear SVM	TDM	Microarray
BRCA	subtype	0.794637082732202	NA	0.685062087035771	0.956769941444864	40	Linear SVM	TDM	Microarray
BRCA	subtype	0.811993839121578	NA	0.689497892458419	0.960517923768698	50	Linear SVM	TDM	Microarray
BRCA	subtype	0.730243853081048	NA	0.632947425381636	0.942137356967078	60	Linear SVM	TDM	Microarray
BRCA	subtype	0.747940775178129	NA	0.640306732740943	0.946012353659412	70	Linear SVM	TDM	Microarray
BRCA	subtype	0.737041968733047	NA	0.645258031442242	0.9471343139145	80	Linear SVM	TDM	Microarray
BRCA	subtype	0.768702061958362	NA	0.682305194805195	0.950806805853246	90	Linear SVM	TDM	Microarray
BRCA	subtype	0.767657275183327	0.949791464233221	0.691988493962178	0.954447355190389	10	LASSO	QN (CN)	Microarray
BRCA	subtype	0.745148647356849	0.971092176979367	0.677808156755525	0.951075463923761	20	LASSO	QN (CN)	Microarray
BRCA	subtype	0.771363463729586	0.933552354186062	0.786550182273867	0.958033734411443	30	LASSO	QN (CN)	Microarray
BRCA	subtype	0.525124240750966	0.908671281955918	0.686117281840966	0.913413057530705	40	LASSO	QN (CN)	Microarray
BRCA	subtype	0.718546916639394	0.945311657726518	0.67678286625655	0.948193296211872	50	LASSO	QN (CN)	Microarray
BRCA	subtype	0.680371660859466	0.934060479209473	0.650726247436774	0.941124417378287	60	LASSO	QN (CN)	Microarray
BRCA	subtype	0.701206629419222	0.945260659533105	0.656459330143541	0.944064270782537	70	LASSO	QN (CN)	Microarray
BRCA	subtype	0.6088419903575	0.896119380168335	0.62109962406015	0.92769794017472	80	LASSO	QN (CN)	Microarray
BRCA	subtype	0.754717878024433	0.932160256968694	0.674483082706767	0.955526977322643	90	LASSO	QN (CN)	Microarray
BRCA	subtype	0.79304121127043	0.878516715375268	0.67420967190704	0.955257222997161	10	Random Forest	QN (CN)	Microarray
BRCA	subtype	0.810639043186709	0.940905026238811	0.679457165641376	0.95924796909317	20	Random Forest	QN (CN)	Microarray
BRCA	subtype	0.819967103623586	0.843267464174972	0.685707165641376	0.961920033870498	30	Random Forest	QN (CN)	Microarray
BRCA	subtype	0.755408836973083	0.938065161103087	0.629316188197767	0.94683053788317	40	Random Forest	QN (CN)	Microarray
BRCA	subtype	0.742353225416767	0.817581039531504	0.653209728867624	0.95016750019846	50	Random Forest	QN (CN)	Microarray
BRCA	subtype	0.783941312430911	0.82164332979542	0.661571542492595	0.953267709242941	60	Random Forest	QN (CN)	Microarray
BRCA	subtype	0.634855591212046	0.913513467419234	0.560044998860788	0.926477732793522	70	Random Forest	QN (CN)	Microarray
BRCA	subtype	0.745034094278091	0.854481686882519	0.637438767372978	0.949797041623667	80	Random Forest	QN (CN)	Microarray
BRCA	subtype	0.535321192715629	0.802009047668877	0.522048017771702	0.908303564340716	90	Random Forest	QN (CN)	Microarray
BRCA	subtype	0.714243830930858	NA	0.642501139211666	0.943396386894839	10	Linear SVM	QN (CN)	Microarray
BRCA	subtype	0.751253374469726	NA	0.665877762588289	0.952645679054348	20	Linear SVM	QN (CN)	Microarray
BRCA	subtype	0.659309564233164	NA	0.610245784916838	0.93605072258323	30	Linear SVM	QN (CN)	Microarray
BRCA	subtype	0.601817069974666	NA	0.712957108680793	0.930212484453971	40	Linear SVM	QN (CN)	Microarray
BRCA	subtype	0.692293206534532	NA	0.645722260195944	0.943526576622552	50	Linear SVM	QN (CN)	Microarray
BRCA	subtype	0.652835148328952	NA	0.611195602642971	0.936410067400779	60	Linear SVM	QN (CN)	Microarray
BRCA	subtype	0.780407561993616	NA	0.671991057188426	0.956227295236583	70	Linear SVM	QN (CN)	Microarray
BRCA	subtype	0.683719175821585	NA	0.640389325586694	0.940731202062471	80	Linear SVM	QN (CN)	Microarray
BRCA	subtype	0.700029066950877	NA	0.646670653907496	0.941253888869988	90	Linear SVM	QN (CN)	Microarray
BRCA	subtype	0.648114147825631	0.92142503308525	0.571118136249715	0.920960016935249	30	LASSO	SEURAT	Microarray
BRCA	subtype	0.505452178158737	0.860852950691379	0.454059865573023	0.892498554077501	40	LASSO	SEURAT	Microarray
BRCA	subtype	0.61704834605598	0.901986897476449	0.537374686716792	0.914754117571455	50	LASSO	SEURAT	Microarray
BRCA	subtype	0.628705312483547	0.793540240933817	0.561594326725906	0.91674949061946	30	Random Forest	SEURAT	Microarray
BRCA	subtype	0.691977077363897	0.919880410589582	0.580042435634541	0.933915482522294	40	Random Forest	SEURAT	Microarray
BRCA	subtype	0.677550382752695	0.905629395329473	0.587568352699932	0.927275806408933	50	Random Forest	SEURAT	Microarray
BRCA	subtype	0.680627192077574	NA	0.596985361130098	0.929311740890688	30	Linear SVM	SEURAT	Microarray
BRCA	subtype	0.639941385806992	NA	0.568520733652313	0.919531445506678	40	Linear SVM	SEURAT	Microarray
BRCA	subtype	0.699115044247787	NA	0.60285657325131	0.933753539202456	50	Linear SVM	SEURAT	Microarray
BRCA	subtype	0.7749144352728	0.897334407508556	0.666850364547733	0.950595644465614	0	LASSO	LOG	Microarray
BRCA	subtype	0.755855216465579	0.917241821431063	0.656650148097517	0.945482786906936	10	LASSO	LOG	Microarray
BRCA	subtype	0.727137812803848	0.904381104576538	0.638711836409205	0.938600195813818	20	LASSO	LOG	Microarray
BRCA	subtype	0.710245545969677	0.889713067720034	0.616223798131693	0.936425603979784	30	LASSO	LOG	Microarray
BRCA	subtype	0.694940010432968	0.893191237297274	0.591275062656642	0.931255060728745	40	LASSO	LOG	Microarray
BRCA	subtype	0.586935638808838	0.892456110925538	0.538894110275689	0.907194834749014	50	LASSO	LOG	Microarray
BRCA	subtype	0.668834885778217	0.892783740919383	0.567625028480292	0.927437749728771	60	LASSO	LOG	Microarray
BRCA	subtype	0.686147750377978	0.915994753011007	0.600206482114377	0.928582995951417	70	LASSO	LOG	Microarray
BRCA	subtype	0.627331818422026	0.920779388095565	0.559429824561404	0.916182689000026	80	LASSO	LOG	Microarray
BRCA	subtype	0.536238136324418	0.861478197477617	0.473245614035088	0.899271255060729	90	LASSO	LOG	Microarray
BRCA	subtype	0.598876344940902	0.864953462000676	0.50906954887218	0.913146327356854	100	LASSO	LOG	Microarray
BRCA	subtype	0.837202351300189	0.981206681390505	0.683702153110048	0.96600917830020006	0	Random Forest	LOG	Microarray
BRCA	subtype	0.809629219701162	0.970798748572549	0.671528252449305	0.958559785587649	10	Random Forest	LOG	Microarray
BRCA	subtype	0.754323317859511	0.973044020822659	0.622822681704261	0.946824678589384	20	Random Forest	LOG	Microarray
BRCA	subtype	0.768932232062892	0.966472248082155	0.638407097288676	0.953337113522872	30	Random Forest	LOG	Microarray
BRCA	subtype	0.667901685539842	0.957582255313486	0.579965538847118	0.925957125090252	40	Random Forest	LOG	Microarray
BRCA	subtype	0.648924477940022	0.945331588185207	0.58624686716792	0.921069907045139	50	Random Forest	LOG	Microarray
BRCA	subtype	0.68904958677686	0.967005833541244	0.585889439507861	0.931977946374231	60	Random Forest	LOG	Microarray
BRCA	subtype	0.681169867669018	0.961326481825708	0.596985361130098	0.929652902996556	70	Random Forest	LOG	Microarray
BRCA	subtype	0.603665881120712	0.936990631487535	0.519298245614035	0.915615962984384	80	Random Forest	LOG	Microarray
BRCA	subtype	0.449083278109123	0.935671741614079	0.449655388471178	0.878692810457516	90	Random Forest	LOG	Microarray
BRCA	subtype	0.47267506934644	0.868154534610127	0.476441102756892	0.896205672552422	100	Random Forest	LOG	Microarray
BRCA	subtype	0.77373934226553	NA	0.759543745727956	0.955943818823076	0	Linear SVM	LOG	Microarray
BRCA	subtype	0.794350620236138	NA	0.759407040328093	0.956874199072342	10	Linear SVM	LOG	Microarray
BRCA	subtype	0.779812900049237	NA	0.765741057188426	0.955188612557034	20	Linear SVM	LOG	Microarray
BRCA	subtype	0.7840498192045	NA	0.746716222374117	0.953860972189146	30	Linear SVM	LOG	Microarray
BRCA	subtype	0.793093078041201	NA	0.766606858054226	0.9551946230584	40	Linear SVM	LOG	Microarray
BRCA	subtype	0.749044073254176	NA	0.74136192754613806	0.945671191553545	50	Linear SVM	LOG	Microarray
BRCA	subtype	0.760075723608828	NA	0.750452836637047	0.949355477683651	60	Linear SVM	LOG	Microarray
BRCA	subtype	0.755478209716162	NA	0.737055707450444	0.951375006142808	70	Linear SVM	LOG	Microarray
BRCA	subtype	0.734937363292901	NA	0.624364889496468	0.945873696307133	80	Linear SVM	LOG	Microarray
BRCA	subtype	0.738283627510651	NA	0.618928001822739	0.944142067083244	90	Linear SVM	LOG	Microarray
BRCA	subtype	0.759216052263183	NA	0.893127705627706	0.956247594854406	100	Linear SVM	LOG	Microarray
BRCA	subtype	0.827629403216916	0.883306555952647	0.68254015721121	0.962770311903439	0	LASSO	NPN	Microarray
BRCA	subtype	0.8201643017177	0.889375746480042	0.687871667805878	0.961798651984411	10	LASSO	NPN	Microarray
BRCA	subtype	0.819553379627317	0.889933983070593	0.682107256778309	0.961121960255087	20	LASSO	NPN	Microarray
BRCA	subtype	0.820387866732969	0.898370862131505	0.690036169970381	0.96168876187452	30	LASSO	NPN	Microarray
BRCA	subtype	0.809868354939202	0.892241495497107	0.673692754613807	0.958449895477759	40	LASSO	NPN	Microarray
BRCA	subtype	0.76599818603245	0.872365919898815	0.639030815675553	0.950190786166018	50	LASSO	NPN	Microarray
BRCA	subtype	0.7840498192045	0.886077348971118	0.661571542492595	0.953377599352832	60	LASSO	NPN	Microarray
BRCA	subtype	0.774789746688825	0.882784889796306	0.655321542492595	0.951162446085047	70	LASSO	NPN	Microarray
BRCA	subtype	0.784190715181932	0.861863351754025	0.661571542492595	0.953498981238919	80	LASSO	NPN	Microarray
BRCA	subtype	0.784201545719161	0.865059909775467	0.652207222601959	0.953834510862375	90	LASSO	NPN	Microarray
BRCA	subtype	0.775794645542966	0.870351345850572	0.668338459785828	0.951503608190915	100	LASSO	NPN	Microarray
BRCA	subtype	0.855304829770388	0.975267067276549	0.702590282524493	0.970780646941638	0	Random Forest	NPN	Microarray
BRCA	subtype	0.784060663887912	0.981938486457643	0.644278309409888	0.954511202591698	10	Random Forest	NPN	Microarray
BRCA	subtype	0.809283806259765	0.982928833077827	0.65932302346776	0.959126587207083	20	Random Forest	NPN	Microarray
BRCA	subtype	0.829711400425722	0.983573170734065	0.692633572567783	0.964933260753694	30	Random Forest	NPN	Microarray
BRCA	subtype	0.800865800865801	0.982255026320429	0.656725620870358	0.957478235558731	40	Random Forest	NPN	Microarray
BRCA	subtype	0.809197256958451	0.985351155122827	0.671528252449305	0.957883093858326	50	Random Forest	NPN	Microarray
BRCA	subtype	0.809839690436705	0.983982962986446	0.667251936659831	0.959126587207083	60	Random Forest	NPN	Microarray
BRCA	subtype	0.808743997978266	0.98422977907885	0.675128161312372	0.957316292238893	70	Random Forest	NPN	Microarray
BRCA	subtype	0.791346542660736	0.975213927262108	0.657728127136022	0.95423936916197	80	Random Forest	NPN	Microarray
BRCA	subtype	0.816993464052288	0.982723724611302	0.673449248120301	0.958854753777354	90	Random Forest	NPN	Microarray
BRCA	subtype	0.754059850883464	0.98007710050957	0.634351503759399	0.945702567126716	100	Random Forest	NPN	Microarray
BRCA	subtype	0.798447341438406	NA	0.768065048986102	0.960553570956048	0	Linear SVM	NPN	Microarray
BRCA	subtype	0.78189621537261	NA	0.766470152654363	0.956909846259691	10	Linear SVM	NPN	Microarray
BRCA	subtype	0.772920639577527	NA	0.75594383686489	0.955119283880894	20	Linear SVM	NPN	Microarray
BRCA	subtype	0.788260783927516	NA	0.763303144224197	0.956926252282289	30	Linear SVM	NPN	Microarray
BRCA	subtype	0.846489488298294	NA	0.791578377762588	0.968031012674976	40	Linear SVM	NPN	Microarray
BRCA	subtype	0.786716928723774	NA	0.754645135566188	0.956385911989627	50	Linear SVM	NPN	Microarray
BRCA	subtype	0.768874732493903	NA	0.751614832535885	0.951220131777407	60	Linear SVM	NPN	Microarray
BRCA	subtype	0.823218480814409	NA	0.795314992025518	0.964480772065911	70	Linear SVM	NPN	Microarray
BRCA	subtype	0.776500574741366	NA	0.660409546593757	0.95289494475253	80	Linear SVM	NPN	Microarray
BRCA	subtype	0.766539312286346	NA	0.659247550694919	0.949656078355769	90	Linear SVM	NPN	Microarray
BRCA	subtype	0.770064861117988	NA	0.766014467988152	0.952726990931325	100	Linear SVM	NPN	Microarray
BRCA	subtype	0.810875649740104	0.901792996734947	0.685897983595352	0.959016697097193	0	LASSO	QN	Microarray
BRCA	subtype	0.77477840451249	0.896397533387665	0.672614775575302	0.95002884284618	10	LASSO	QN	Microarray
BRCA	subtype	0.74579553562328	0.88523941497529	0.646123832308043	0.942914979757085	20	LASSO	QN	Microarray
BRCA	subtype	0.803623727972201	0.906991296886808	0.681188767372978	0.958721728907487	30	LASSO	QN	Microarray
BRCA	subtype	0.717134340631103	0.874421600823497	0.627509113693324	0.936494932655923	40	LASSO	QN	Microarray
BRCA	subtype	0.735764031134781	0.872481434544128	0.637032923217134	0.940705458971713	50	LASSO	QN	Microarray
BRCA	subtype	0.737029864437876	0.889984772924014	0.634109421280474	0.941717680324491	60	LASSO	QN	Microarray
BRCA	subtype	0.749056698696987	0.892441312986979	0.644688425609478	0.946090149960119	70	LASSO	QN	Microarray
BRCA	subtype	0.734881570158763	0.858766116494445	0.643609022556391	0.939560363956649	80	LASSO	QN	Microarray
BRCA	subtype	0.652471246502953	0.850723187094124	0.592011278195489	0.923238488377807	90	LASSO	QN	Microarray
BRCA	subtype	0.669306477454795	0.85830263314686694	0.674458874458874	0.938957726140389	100	LASSO	QN	Microarray
BRCA	subtype	0.855347778767191	0.980665132511108	0.69539046479836	0.970786506235423	0	Random Forest	QN	Microarray
BRCA	subtype	0.810506284741349	0.97335450024691506	0.669416438824334	0.959693388826516	10	Random Forest	QN	Microarray
BRCA	subtype	0.818474218514424	0.977734168351428	0.658320517202096	0.961908542094301	20	Random Forest	QN	Microarray
BRCA	subtype	0.791820061526048	0.97976503727181	0.657728127136022	0.954916060891293	30	Random Forest	QN	Microarray
BRCA	subtype	0.791820061526048	0.977247321069883	0.657728127136022	0.954916060891293	40	Random Forest	QN	Microarray
BRCA	subtype	0.754948353940874	0.978543071565517	0.624987183868763	0.947171699989037	50	Random Forest	QN	Microarray
BRCA	subtype	0.76566757493188	0.974473302325469	0.634078092959672	0.950300676275909	60	Random Forest	QN	Microarray
BRCA	subtype	0.799432163861286	0.981705409743335	0.658161027568922	0.955887720810321	70	Random Forest	QN	Microarray
BRCA	subtype	0.745302287581699	0.970137247298625	0.631754101161996	0.943822943482386	80	Random Forest	QN	Microarray
BRCA	subtype	0.636862662303389	0.969197488742767	0.569956140350877	0.917721150538488	90	Random Forest	QN	Microarray
BRCA	subtype	0.680571428571429	0.927438704011846	0.623013499658236	0.939224683125612	100	Random Forest	QN	Microarray
BRCA	subtype	0.777415644171779	NA	0.772530758714969	0.958315282928286	0	Linear SVM	QN	Microarray
BRCA	subtype	0.772853998532649	NA	0.761708247892458	0.95465303530319	10	Linear SVM	QN	Microarray
BRCA	subtype	0.748329512754231	NA	0.751751537935748	0.94970212106435	20	Linear SVM	QN	Microarray
BRCA	subtype	0.780407561993616	NA	0.754941330599225	0.956064482473151	30	Linear SVM	QN	Microarray
BRCA	subtype	0.812403946259481	NA	0.778295169742538	0.961215444342379	40	Linear SVM	QN	Microarray
BRCA	subtype	0.785653756044066	NA	0.760409546593757	0.954768935914447	50	Linear SVM	QN	Microarray
BRCA	subtype	0.759872357399282	NA	0.750452836637047	0.949224758729403	60	Linear SVM	QN	Microarray
BRCA	subtype	0.790274593961859	NA	0.77339655958077	0.958095653916087	70	Linear SVM	QN	Microarray
BRCA	subtype	0.756902730806118	NA	0.648721234905445	0.947319543201896	80	Linear SVM	QN	Microarray
BRCA	subtype	0.660907911802853	NA	0.598937685121896	0.924103962772693	90	Linear SVM	QN	Microarray
BRCA	subtype	0.406896551724138	NA	0.53728354978355	0.887820153702507	100	Linear SVM	QN	Microarray
BRCA	subtype	0.7749144352728	0.897334407508556	0.666850364547733	0.950595644465614	0	LASSO	Z	Microarray
BRCA	subtype	0.701480347115875	0.905462082959181	0.718987810435179	0.934111825566934	10	LASSO	Z	Microarray
BRCA	subtype	0.725931637111283	0.89974592895065	0.648887844611529	0.937131062951496	20	LASSO	Z	Microarray
BRCA	subtype	0.722132471728595	0.884739886983502	0.649807758031442	0.939224683125612	30	LASSO	Z	Microarray
BRCA	subtype	0.787286668315607	0.913087158369666	0.688905502392344	0.955788944457675	40	LASSO	Z	Microarray
BRCA	subtype	0.767634854771784	0.916249345447294	0.693423900660743	0.954470111931412	50	LASSO	Z	Microarray
BRCA	subtype	0.717437221309552	0.89917288089018	0.688988095238095	0.94654052174176	60	LASSO	Z	Microarray
BRCA	subtype	0.775663011448723	0.901769543558437	0.701785714285714	0.955887191583786	70	LASSO	Z	Microarray
BRCA	subtype	0.760203836354021	0.874586239461433	0.693802688539531	0.953151430612731	80	LASSO	Z	Microarray
BRCA	subtype	0.742390569137115	0.897808523390954	0.68422619047619	0.948958028555552	90	LASSO	Z	Microarray
BRCA	subtype	0.707814269535674	0.88501903218041	0.674891774891775	0.945123215278014	100	LASSO	Z	Microarray
BRCA	subtype	0.837202351300189	0.981206681390505	0.683702153110048	0.96600917830020006	0	Random Forest	Z	Microarray
BRCA	subtype	0.835580599718253	0.984193189743693	0.671444235588972	0.964875575061334	10	Random Forest	Z	Microarray
BRCA	subtype	0.80871499342836894	0.981819798278777	0.670851845522898	0.957426182348783	20	Random Forest	Z	Microarray
BRCA	subtype	0.817961899002117	0.975180983554629	0.674125655046708	0.960098247126111	30	Random Forest	Z	Microarray
BRCA	subtype	0.766374886809538	0.97509247041658	0.62899008885851	0.95109874989132	40	Random Forest	Z	Microarray
BRCA	subtype	0.791935483870968	0.977043770428058	0.663492538163591	0.954580531267838	50	Random Forest	Z	Microarray
BRCA	subtype	0.743729823690092	0.973153619417648	0.619762474367737	0.948183770134234	60	Random Forest	Z	Microarray
BRCA	subtype	0.759091591216047	0.964221080025066	0.656702836637047	0.948657957109969	70	Random Forest	Z	Microarray
BRCA	subtype	0.722286694586003	0.930501355799343	0.630402711323764	0.940022756741023	80	Random Forest	Z	Microarray
BRCA	subtype	0.671145101281521	0.958174449711795	0.601535087719298	0.927229234473817	90	Random Forest	Z	Microarray
BRCA	subtype	0.522322364284217	0.820626584994813	0.546155160628845	0.895586590911668	100	Random Forest	Z	Microarray
BRCA	subtype	0.77373934226553	NA	0.759543745727956	0.955943818823076	0	Linear SVM	Z	Microarray
BRCA	subtype	0.763132008656305	NA	0.750452836637047	0.95226886976113	10	Linear SVM	Z	Microarray
BRCA	subtype	0.709372825762847	NA	0.733410230120756	0.939040323281809	20	Linear SVM	Z	Microarray
BRCA	subtype	0.758192747721544	NA	0.765877762588289	0.952226002411761	30	Linear SVM	Z	Microarray
BRCA	subtype	0.684778839962356	NA	0.724888926862611	0.934276755236508	40	Linear SVM	Z	Microarray
BRCA	subtype	0.665157930598141	NA	0.718584814308499	0.93274940745529	50	Linear SVM	Z	Microarray
BRCA	subtype	0.728926882850184	NA	0.751211836409205	0.948576267214038	60	Linear SVM	Z	Microarray
BRCA	subtype	0.73393334270848	NA	0.774945887445887	0.951925741956702	70	Linear SVM	Z	Microarray
BRCA	subtype	0.569242185326037	NA	0.582654078377763	0.918189780635601	80	Linear SVM	Z	Microarray
BRCA	subtype	0.531225036417461	NA	0.559224766461609	0.90874490146936	90	Linear SVM	Z	Microarray
BRCA	subtype	0.45284286930418	NA	0.614255809979494	0.895564401199076	100	Linear SVM	Z	Microarray
BRCA	subtype	0.810875649740104	0.901792996734947	0.685897983595352	0.959016697097193	0	LASSO	QN-Z	Microarray
BRCA	subtype	0.765714862274241	0.890485969890962	0.65055963773069	0.949057182927152	10	LASSO	QN-Z	Microarray
BRCA	subtype	0.708624229979466	0.896887181231221	0.632111528822055	0.934852213489984	20	LASSO	QN-Z	Microarray
BRCA	subtype	0.74804263272213	0.888795756616964	0.656164559125085	0.944742398983885	30	LASSO	QN-Z	Microarray
BRCA	subtype	0.782366636299221	0.905038562014181	0.677459273182957	0.951127517133709	40	LASSO	QN-Z	Microarray
BRCA	subtype	0.70962296004502	0.89013095736393	0.629999715197084	0.935528905219308	50	LASSO	QN-Z	Microarray
BRCA	subtype	0.770496664195701	0.892256397605662	0.677322567783094	0.952128095502708	60	LASSO	QN-Z	Microarray
BRCA	subtype	0.73243677238057	0.907560842043234	0.657545853269538	0.94222641823261	70	LASSO	QN-Z	Microarray
BRCA	subtype	0.774551320830813	0.866012853245825	0.666985645933014	0.950479895061938	80	LASSO	QN-Z	Microarray
BRCA	subtype	0.756792243207757	0.855357079710795	0.653809239006607	0.947298714357538	90	LASSO	QN-Z	Microarray
BRCA	subtype	0.669306477454795	0.85830263314686694	0.674458874458874	0.938957726140389	100	LASSO	QN-Z	Microarray
BRCA	subtype	0.855347778767191	0.980665132511108	0.69539046479836	0.970786506235423	0	Random Forest	QN-Z	Microarray
BRCA	subtype	0.739209542100475	0.97609584623323	0.628397698792436	0.943874996692334	10	Random Forest	QN-Z	Microarray
BRCA	subtype	0.791082544663191	0.958864406577255	0.65556362497152	0.95434925927186	20	Random Forest	QN-Z	Microarray
BRCA	subtype	0.782762453268667	0.977415875747919	0.652966222374117	0.952810797733398	30	Random Forest	QN-Z	Microarray
BRCA	subtype	0.808830958876427	0.979397212264859	0.662922932330827	0.958559785587649	40	Random Forest	QN-Z	Microarray
BRCA	subtype	0.744244475208942	0.979827691658187	0.618060776942356	0.943822943482386	50	Random Forest	QN-Z	Microarray
BRCA	subtype	0.782124037292258	0.972071473525614	0.645037309182046	0.952810797733398	60	Random Forest	QN-Z	Microarray
BRCA	subtype	0.781215019843289	0.975718557435856	0.648637218045113	0.951677194494532	70	Random Forest	QN-Z	Microarray
BRCA	subtype	0.753202828738342	0.955318014244098	0.634351503759399	0.944794603401415	80	Random Forest	QN-Z	Microarray
BRCA	subtype	0.696507343401318	0.969371942234752	0.60578007518797	0.931596222834613	90	Random Forest	QN-Z	Microarray
BRCA	subtype	0.680571428571429	0.927438704011846	0.623013499658236	0.939224683125612	100	Random Forest	QN-Z	Microarray
BRCA	subtype	0.777415644171779	NA	0.772530758714969	0.958315282928286	0	Linear SVM	QN-Z	Microarray
BRCA	subtype	0.78390915680116	NA	0.778728070175439	0.9580226206542	10	Linear SVM	QN-Z	Microarray
BRCA	subtype	0.739202739056004	NA	0.746989633173844	0.947365585910478	20	Linear SVM	QN-Z	Microarray
BRCA	subtype	0.757899335048294	NA	0.755078035999089	0.952377890427426	30	Linear SVM	QN-Z	Microarray
BRCA	subtype	0.740128928283642	NA	0.732271018455229	0.944604611075199	40	Linear SVM	QN-Z	Microarray
BRCA	subtype	0.733958686757809	NA	0.731838118022329	0.94466229676756	50	Linear SVM	QN-Z	Microarray
BRCA	subtype	0.782140595313489	NA	0.776563568010936	0.956295754469129	60	Linear SVM	QN-Z	Microarray
BRCA	subtype	0.79168685204922	NA	0.78708988380041	0.958893727531498	70	Linear SVM	QN-Z	Microarray
BRCA	subtype	0.716455190328704	NA	0.635005126452495	0.940478231778541	80	Linear SVM	QN-Z	Microarray
BRCA	subtype	0.657020145209122	NA	0.605704602415129	0.925552985026669	90	Linear SVM	QN-Z	Microarray
BRCA	subtype	0.406896551724138	NA	0.53728354978355	0.887820153702507	100	Linear SVM	QN-Z	Microarray
BRCA	subtype	0.792843880162593	0.896255639892443	0.664845352016405	0.955372972400836	0	LASSO	UN	Microarray
BRCA	subtype	0.601269969258681	0.868284565236965	0.545736500341763	0.918131641320496	10	LASSO	UN	Microarray
BRCA	subtype	0.617970721857648	0.876058670324344	0.543055080884028	0.92134491583408	20	LASSO	UN	Microarray
BRCA	subtype	0.519726976575831	0.855595900917108	0.481795397584871	0.899572006940428	30	LASSO	UN	Microarray
BRCA	subtype	0.518501552399858	0.773518519771422	0.502067669172932	0.90044489050681	40	LASSO	UN	Microarray
BRCA	subtype	0.568471670499686	0.765342838168883	0.513861357940305	0.907119495571508	50	LASSO	UN	Microarray
BRCA	subtype	0.331944835350408	0.704546975320002	0.364664502164502	0.858247541931752	60	LASSO	UN	Microarray
BRCA	subtype	0	0.649361474116699	0.2	0.8	70	LASSO	UN	Microarray
BRCA	subtype	0.118999404407385	0.624458811849485	0.25625	0.819624060150376	80	LASSO	UN	Microarray
BRCA	subtype	0	0.637429009221772	0.2	0.8	90	LASSO	UN	Microarray
BRCA	subtype	0	0.750381402330899	0.2	0.8	100	LASSO	UN	Microarray
BRCA	subtype	0.844959687515649	0.982182888383546	0.684135053542948	0.966980838219228	0	Random Forest	UN	Microarray
BRCA	subtype	0.791599353796446	0.982103627474177	0.644711209842789	0.955482862510726	10	Random Forest	UN	Microarray
BRCA	subtype	0.835671544224871	0.971660895219332	0.677208646616541	0.964540045437878	20	Random Forest	UN	Microarray
BRCA	subtype	0.80337972166998	0.95907393603988	0.665330940988836	0.959860964628766	30	Random Forest	UN	Microarray
BRCA	subtype	0.715981216781052	0.973649446636095	0.587158236500342	0.937964065518245	40	Random Forest	UN	Microarray
BRCA	subtype	0.707014917668921	0.971214085299805	0.599013157894737	0.935511780960697	50	Random Forest	UN	Microarray
BRCA	subtype	0.729820116544211	0.969323336514706	0.589861016176806	0.944025448235975	60	Random Forest	UN	Microarray
BRCA	subtype	0.70663188522123	0.915098689580114	0.594274037366143	0.939641335616568	70	Random Forest	UN	Microarray
BRCA	subtype	0.609090909090909	0.952353315544105	0.499377705627706	0.923238866396761	80	Random Forest	UN	Microarray
BRCA	subtype	0.0783865141481035	0.801608819779292	0.2375	0.812631578947368	90	Random Forest	UN	Microarray
BRCA	subtype	0	0.488392679731689	0.2	0.8	100	Random Forest	UN	Microarray
BRCA	subtype	0.765107545237282	NA	0.753346434267487	0.953711541296681	0	Linear SVM	UN	Microarray
BRCA	subtype	0.653140524322463	NA	0.579639439507861	0.931514721948158	10	Linear SVM	UN	Microarray
BRCA	subtype	0.694644442252688	NA	0.711703975848713	0.937269720303776	20	Linear SVM	UN	Microarray
BRCA	subtype	0.574468085106383	NA	0.52814707222602	0.914184329602286	30	Linear SVM	UN	Microarray
BRCA	subtype	0.565549006983309	NA	0.525496981089086	0.912734929329357	40	Linear SVM	UN	Microarray
BRCA	subtype	0.541679235796883	NA	0.521008487126908	0.905259944733629	50	Linear SVM	UN	Microarray
BRCA	subtype	0.485736692481129	NA	0.484476817042607	0.897101690878781	60	Linear SVM	UN	Microarray
BRCA	subtype	0.421514984187541	NA	0.639752791068581	0.880277087893187	70	Linear SVM	UN	Microarray
BRCA	subtype	0.348484848484849	NA	0.390097402597403	0.866396609926022	80	Linear SVM	UN	Microarray
BRCA	subtype	0.202120609675282	NA	0.407149977215767	0.835447404332853	90	Linear SVM	UN	Microarray
BRCA	subtype	0.164012409513961	NA	0.296331738437002	0.832132518324469	100	Linear SVM	UN	Microarray
BRCA	subtype	0.780981001375236	0.90478295945111	0.666606858054226	0.949866899526342	10	LASSO	TDM	Microarray
BRCA	subtype	0.744728761514841	0.893434413453763	0.641794827979039	0.94257945013363	20	LASSO	TDM	Microarray
BRCA	subtype	0.78150406504065	0.887547519667295	0.66300694919116	0.950433701145775	30	LASSO	TDM	Microarray
BRCA	subtype	0.734677087618264	0.901776850815163	0.633380325814536	0.94013865735228	40	LASSO	TDM	Microarray
BRCA	subtype	0.707618606088704	0.87784116715328	0.621259113693324	0.934389669498029	50	LASSO	TDM	Microarray
BRCA	subtype	0.753846153846154	0.900675434171951	0.645068637502848	0.944684713291524	60	LASSO	TDM	Microarray
BRCA	subtype	0.692825798550872	0.905011132872975	0.616064308498519	0.933123041389295	70	LASSO	TDM	Microarray
BRCA	subtype	0.6994088923156	0.871981671793978	0.612220893141946	0.933637789798781	80	LASSO	TDM	Microarray
BRCA	subtype	0.678854831180955	0.860643987505443	0.607785087719298	0.927738350400889	90	LASSO	TDM	Microarray
BRCA	subtype	0.808492332607926	0.981570592183015	0.662922932330827	0.957992983968216	10	Random Forest	TDM	Microarray
BRCA	subtype	0.781459646269567	0.976697738858149	0.642872807017544	0.952353886223855	20	Random Forest	TDM	Microarray
BRCA	subtype	0.799432163861286	0.978734446560491	0.658161027568922	0.955887720810321	30	Random Forest	TDM	Microarray
BRCA	subtype	0.79110368908456	0.979961303853525	0.648311118705856	0.954916060891293	40	Random Forest	TDM	Microarray
BRCA	subtype	0.753921618721578	0.977478317069068	0.62858709273183	0.946038096750171	50	Random Forest	TDM	Microarray
BRCA	subtype	0.751035687546793	0.971019962901735	0.617354465709729	0.950051902002366	60	Random Forest	TDM	Microarray
BRCA	subtype	0.754948353940874	0.982387254558307	0.624987183868763	0.947171699989037	70	Random Forest	TDM	Microarray
BRCA	subtype	0.744676494676495	0.974745587659674	0.623825187969925	0.943932833592276	80	Random Forest	TDM	Microarray
BRCA	subtype	0.590606156775627	0.972619840492325	0.54187030075188	0.909346291823072	90	Random Forest	TDM	Microarray
BRCA	subtype	0.786886058383308	NA	0.760409546593757	0.956365083145269	10	Linear SVM	TDM	Microarray
BRCA	subtype	0.779812900049237	NA	0.765741057188426	0.955188612557034	20	Linear SVM	TDM	Microarray
BRCA	subtype	0.776957605985037	NA	0.752047732968786	0.952999202380007	30	Linear SVM	TDM	Microarray
BRCA	subtype	0.786197295147176	NA	0.761844953292322	0.955929000480084	40	Linear SVM	TDM	Microarray
BRCA	subtype	0.72409644593714	NA	0.727076213260424	0.941758959994254	50	Linear SVM	TDM	Microarray
BRCA	subtype	0.76082638061184	NA	0.750452836637047	0.949948740629855	60	Linear SVM	TDM	Microarray
BRCA	subtype	0.789792725850606	NA	0.776996468443837	0.957528852296654	70	Linear SVM	TDM	Microarray
BRCA	subtype	0.756902730806118	NA	0.648721234905445	0.947319543201896	80	Linear SVM	TDM	Microarray
BRCA	subtype	0.662849479005468	NA	0.603214000911369	0.925264027338331	90	Linear SVM	TDM	Microarray
BRCA	subtype	0.821462112599476	0.948186924981623	0.793203178400547	0.961920033870498	10	LASSO	QN (CN)	Microarray
BRCA	subtype	0.773363915865502	0.946868779655157	0.668740031897927	0.954713707345286	20	LASSO	QN (CN)	Microarray
BRCA	subtype	0.798555533866875	0.942706368279124	0.701754385964912	0.958669524489958	30	LASSO	QN (CN)	Microarray
BRCA	subtype	0.782161819864582	0.943165685363828	0.681430849851902	0.956032388663968	40	LASSO	QN (CN)	Microarray
BRCA	subtype	0.76118218784092	0.89326249945445	0.664684438368649	0.949681670238946	50	LASSO	QN (CN)	Microarray
BRCA	subtype	0.779138680363493	0.908086797962959	0.676372750056961	0.953660924558757	60	LASSO	QN (CN)	Microarray
BRCA	subtype	0.793982368723649	0.935025524870726	0.705650489861016	0.960861542997766	70	LASSO	QN (CN)	Microarray
BRCA	subtype	0.736638116656299	0.886934068146336	0.672317156527683	0.949159474856069	80	LASSO	QN (CN)	Microarray
BRCA	subtype	0.753861337281026	0.919957652748868	0.651993620414673	0.950099192173496	90	LASSO	QN (CN)	Microarray
BRCA	subtype	0.772891168554162	0.974626401720055	0.638787309182046	0.950705534575504	10	Random Forest	QN (CN)	Microarray
BRCA	subtype	0.817603393425239	0.939715829728407	0.663408521303258	0.960543666859456	20	Random Forest	QN (CN)	Microarray
BRCA	subtype	0.73985379379884	0.946127007989431	0.619604408749146	0.945812306029024	30	Random Forest	QN (CN)	Microarray
BRCA	subtype	0.665931758530184	0.972699974818783	0.551143483709273	0.926182764603817	40	Random Forest	QN (CN)	Microarray
BRCA	subtype	0.743411238189955	0.91079972164918	0.632779391660971	0.947154424522846	50	Random Forest	QN (CN)	Microarray
BRCA	subtype	0.68571718607248	0.967020683296322	0.563127990430622	0.9351995373048	60	Random Forest	QN (CN)	Microarray
BRCA	subtype	0.559246429079865	0.882625298892714	0.529226475279107	0.91522830454719	70	Random Forest	QN (CN)	Microarray
BRCA	subtype	0.575103377906664	0.861234294601168	0.489505012531328	0.906668594563331	80	Random Forest	QN (CN)	Microarray
BRCA	subtype	0.0132438205675922	0.857781257914772	0.20625	0.802105263157895	90	Random Forest	QN (CN)	Microarray
BRCA	subtype	0.787916152897657	NA	0.881947767145136	0.960839164275697	10	Linear SVM	QN (CN)	Microarray
BRCA	subtype	0.736259523695434	NA	0.837518512189565	0.949263392266488	20	Linear SVM	QN (CN)	Microarray
BRCA	subtype	0.689573788699153	NA	0.84022983595352	0.943462540211766	30	Linear SVM	QN (CN)	Microarray
BRCA	subtype	0.760813273232953	NA	0.853186944634313	0.955234315048556	40	Linear SVM	QN (CN)	Microarray
BRCA	subtype	0.735562602094744	NA	0.754515550239234	0.950036932451793	50	Linear SVM	QN (CN)	Microarray
BRCA	subtype	0.678627892492694	NA	0.614438083845979	0.938277859051853	60	Linear SVM	QN (CN)	Microarray
BRCA	subtype	0.736171028664558	NA	0.853947368421053	0.949001954357992	70	Linear SVM	QN (CN)	Microarray
BRCA	subtype	0.695092367979101	NA	0.853597060833903	0.941406495121665	80	Linear SVM	QN (CN)	Microarray
BRCA	subtype	0.664868105515588	NA	0.688654875825928	0.930847178277519	90	Linear SVM	QN (CN)	Microarray
BRCA	subtype	0.63377648525135	0.889678587988379	0.573175837320574	0.919236477316973	30	LASSO	SEURAT	Microarray
BRCA	subtype	0.582347972972973	0.825894561986861	0.545713716108453	0.907131138555287	40	LASSO	SEURAT	Microarray
BRCA	subtype	0.631152256917203	0.861971937161566	0.575287650945546	0.917426182348783	50	LASSO	SEURAT	Microarray
BRCA	subtype	0.655576093653728	0.951041283492909	0.678561460469355	0.92528591463576	30	Random Forest	SEURAT	Microarray
BRCA	subtype	0.614329665745424	0.937908786689746	0.567928343586238	0.914580531267838	40	Random Forest	SEURAT	Microarray
BRCA	subtype	0.684596577017115	0.948071026732985	0.605590681248576	0.931584579850834	50	Random Forest	SEURAT	Microarray
BRCA	subtype	0.758269336947247	NA	0.663143654591023	0.947061809879147	30	Linear SVM	SEURAT	Microarray
BRCA	subtype	0.729202640934485	NA	0.638764524948735	0.94017921878603	40	Linear SVM	SEURAT	Microarray
BRCA	subtype	0.756853637602868	NA	0.647285828206881	0.947061809879147	50	Linear SVM	SEURAT	Microarray
BRCA	subtype	0.81160069703759	0.946144326949281	0.6788334472545	0.960381572332037	0	LASSO	LOG	Microarray
BRCA	subtype	0.819850374064838	0.911700721019607	0.681430849851902	0.961920033870498	10	LASSO	LOG	Microarray
BRCA	subtype	0.7860377170722	0.922115875180891	0.653018910913648	0.956564261332063	20	LASSO	LOG	Microarray
BRCA	subtype	0.787139250532152	0.932698577652138	0.651583504215083	0.957576482684842	30	LASSO	LOG	Microarray
BRCA	subtype	0.699455236920547	0.936001659159554	0.579175210754158	0.935222672064777	40	LASSO	LOG	Microarray
BRCA	subtype	0.657944316516642	0.948377223052146	0.553634085213033	0.925101214574899	50	LASSO	LOG	Microarray
BRCA	subtype	0.786664020639016	0.927451468380261	0.645819093187514	0.957131062951496	60	LASSO	LOG	Microarray
BRCA	subtype	0.646199732592821	0.916464249007786	0.551280189109136	0.92519946170101	70	LASSO	LOG	Microarray
BRCA	subtype	0.741896758703482	0.943840009319885	0.610480747322853	0.947616968514801	80	LASSO	LOG	Microarray
BRCA	subtype	0.4727969348659	0.92044663626707	0.431845238095238	0.886182764603817	90	LASSO	LOG	Microarray
BRCA	subtype	0.730652657102445	0.918688061164841	0.575408692185008	0.945159051474841	100	LASSO	LOG	Microarray
BRCA	subtype	0.809849246231156	0.977525403732834	0.659375712007291	0.959352226720648	0	Random Forest	LOG	Microarray
BRCA	subtype	0.77408436473857	0.970408705501585	0.640328092959672	0.951497975708502	10	Random Forest	LOG	Microarray
BRCA	subtype	0.755247242974031	0.978488553070596	0.622875370243791	0.947397339502603	20	Random Forest	LOG	Microarray
BRCA	subtype	0.76483694551347	0.977595076062568	0.641330599225336	0.948825910931174	30	Random Forest	LOG	Microarray
BRCA	subtype	0.698712004121587	0.970031568019184	0.602232854864434	0.932955465587045	40	Random Forest	LOG	Microarray
BRCA	subtype	0.689834612808491	0.959769606038956	0.585942128047391	0.932093695777906	50	Random Forest	LOG	Microarray
BRCA	subtype	0.737458023811947	0.963271207636533	0.609751651856915	0.943753614806246	60	Random Forest	LOG	Microarray
BRCA	subtype	0.616540156059239	0.956798055745424	0.546115288220551	0.913846153846154	70	Random Forest	LOG	Microarray
BRCA	subtype	0.717878622197922	0.95422850627185	0.617817270448849	0.942666054275961	80	Random Forest	LOG	Microarray
BRCA	subtype	0.574593485239173	0.89371055962871	0.486283891547049	0.909866975130133	90	Random Forest	LOG	Microarray
BRCA	subtype	0.606962271489693	0.820081866877532	0.580724538619275	0.920988632970057	100	Random Forest	LOG	Microarray
BRCA	subtype	0.767084199835566	NA	0.650284802916382	0.956414830439598	0	Linear SVM	LOG	Microarray
BRCA	subtype	0.770178650962538	NA	0.649988607883345	0.953282527585933	10	Linear SVM	LOG	Microarray
BRCA	subtype	0.738691497182063	NA	0.631670084301663	0.948724828662909	20	Linear SVM	LOG	Microarray
BRCA	subtype	0.778821900192888	NA	0.645333504215083	0.956064482473151	30	Linear SVM	LOG	Microarray
BRCA	subtype	0.777324104964398	NA	0.656185919343814	0.95366655704117	40	Linear SVM	LOG	Microarray
BRCA	subtype	0.806949053289088	NA	0.673365231259968	0.963151884235476	50	Linear SVM	LOG	Microarray
BRCA	subtype	0.788853424993862	NA	0.661676919571656	0.958495938186341	60	Linear SVM	LOG	Microarray
BRCA	subtype	0.736078800178191	NA	0.630129300524037	0.946772322964273	70	Linear SVM	LOG	Microarray
BRCA	subtype	0.727102264531949	NA	0.642250512645249	0.948102798474316	80	Linear SVM	LOG	Microarray
BRCA	subtype	0.749210206561361	NA	0.647201811346548	0.951480322223356	90	Linear SVM	LOG	Microarray
BRCA	subtype	0.703351512608959	NA	0.662900148097517	0.945493673852807	100	Linear SVM	LOG	Microarray
BRCA	subtype	0.82162962962963	0.920378537870798	0.684271758942812	0.964187240348231	0	LASSO	NPN	Microarray
BRCA	subtype	0.794022254378524	0.925097710489545	0.664221633629528	0.956842105263158	10	LASSO	NPN	Microarray
BRCA	subtype	0.792906235890232	0.926603167536798	0.65561631351105	0.956385193753615	20	LASSO	NPN	Microarray
BRCA	subtype	0.794371108343711	0.928335779609967	0.675750455684666	0.956506575639703	30	LASSO	NPN	Microarray
BRCA	subtype	0.794248118426955	0.922454229744284	0.658457222601959	0.957518796992481	40	LASSO	NPN	Microarray
BRCA	subtype	0.766245532793074	0.905959987832085	0.62899008885851	0.951203007518797	50	LASSO	NPN	Microarray
BRCA	subtype	0.776835171415739	0.916014842892745	0.646768910913648	0.954337616288081	60	LASSO	NPN	Microarray
BRCA	subtype	0.757135653050933	0.942209143947728	0.6257162793347	0.948762214737447	70	LASSO	NPN	Microarray
BRCA	subtype	0.71981266544492	0.953403034336664	0.600904249259512	0.94010989010989	80	LASSO	NPN	Microarray
BRCA	subtype	0.79304121127043	0.916815318646781	0.656292720437457	0.956049664130159	90	LASSO	NPN	Microarray
BRCA	subtype	0.79610787316013	0.928476631727406	0.679403053087264	0.958212612980415	100	LASSO	NPN	Microarray
BRCA	subtype	0.827638039883756	0.982752447071333	0.672499430394167	0.963562753036437	0	Random Forest	NPN	Microarray
BRCA	subtype	0.810278265229381	0.983926766388067	0.659375712007291	0.960028918449971	10	Random Forest	NPN	Microarray
BRCA	subtype	0.837574552683897	0.981135374773146	0.693119161540214	0.965563758566855	20	Random Forest	NPN	Microarray
BRCA	subtype	0.791820061526048	0.985803269657759	0.636158578263841	0.956385193753615	30	Random Forest	NPN	Microarray
BRCA	subtype	0.809514220991694	0.978234498559576	0.657211209842789	0.959352226720648	40	Random Forest	NPN	Microarray
BRCA	subtype	0.819967103623586	0.974727562384296	0.690036169970381	0.960786430631632	50	Random Forest	NPN	Microarray
BRCA	subtype	0.792197331990939	0.979381131424475	0.649851902483481	0.955708502024291	60	Random Forest	NPN	Microarray
BRCA	subtype	0.845138055222089	0.976974112918385	0.701480975165186	0.965506072874494	70	Random Forest	NPN	Microarray
BRCA	subtype	0.800835724714293	0.980593465701825	0.658213716108453	0.957356853672643	80	Random Forest	NPN	Microarray
BRCA	subtype	0.819110576923077	0.962335949224494	0.687195260879471	0.960219629012199	90	Random Forest	NPN	Microarray
BRCA	subtype	0.771906559216566	0.945828891932801	0.647527910685805	0.948773857721226	100	Random Forest	NPN	Microarray
BRCA	subtype	0.754406696208764	NA	0.636864889496468	0.951344840230289	0	Linear SVM	NPN	Microarray
BRCA	subtype	0.754285714285714	NA	0.636864889496468	0.951234950120399	10	Linear SVM	NPN	Microarray
BRCA	subtype	0.754708630440128	NA	0.639029391660971	0.951234950120399	20	Linear SVM	NPN	Microarray
BRCA	subtype	0.786706349206349	NA	0.659459728867624	0.956469340772746	30	Linear SVM	NPN	Microarray
BRCA	subtype	0.785899223262298	NA	0.65518341307815	0.955876077826542	40	Linear SVM	NPN	Microarray
BRCA	subtype	0.813209596208905	NA	0.680997949419002	0.962423139296204	50	Linear SVM	NPN	Microarray
BRCA	subtype	0.803721161002233	NA	0.67263613579403	0.959074382789553	60	Linear SVM	NPN	Microarray
BRCA	subtype	0.758958958958959	NA	0.643009512417407	0.949791560348836	70	Linear SVM	NPN	Microarray
BRCA	subtype	0.752714292796589	NA	0.648341023012076	0.949413163376012	80	Linear SVM	NPN	Microarray
BRCA	subtype	0.76985975519104	NA	0.663629243563454	0.952585007012252	90	Linear SVM	NPN	Microarray
BRCA	subtype	0.780902454558816	NA	0.692177887901572	0.954921542166124	100	Linear SVM	NPN	Microarray
BRCA	subtype	0.790350431691214	0.967095752544669	0.645522898154477	0.954008097165992	0	LASSO	QN	Microarray
BRCA	subtype	0.828923811418341	0.953460251478827	0.691957165641376	0.964025297028393	10	LASSO	QN	Microarray
BRCA	subtype	0.815189255189255	0.969927815562491	0.784894053315106	0.963215580429203	20	LASSO	QN	Microarray
BRCA	subtype	0.811825550748421	0.961876231783353	0.667304625199362	0.961515175570903	30	LASSO	QN	Microarray
BRCA	subtype	0.821937392161696	0.964493933998578	0.678507347915243	0.964985313963642	40	LASSO	QN	Microarray
BRCA	subtype	0.76731135384307	0.948124321498934	0.653535828206881	0.950653330157974	50	LASSO	QN	Microarray
BRCA	subtype	0.760231006671314	0.96532428012304194	0.639462292093871	0.950584001481834	60	LASSO	QN	Microarray
BRCA	subtype	0.767997202377979	0.937944339801925	0.644171508316245	0.951786933396841	70	LASSO	QN	Microarray
BRCA	subtype	0.772218952324897	0.956661666506868	0.66224652540442	0.954285411870551	80	LASSO	QN	Microarray
BRCA	subtype	0.72501998401279	0.925041752193455	0.628290897698792	0.942856764838189	90	LASSO	QN	Microarray
BRCA	subtype	0.503992901508429	0.930100066234935	0.589361187058555	0.903264269270461	100	LASSO	QN	Microarray
BRCA	subtype	0.800504286434695	0.978482308884786	0.652449305080884	0.957246963562753	0	Random Forest	QN	Microarray
BRCA	subtype	0.791462490527911	0.973049100881918	0.647687400318979	0.955141700404858	10	Random Forest	QN	Microarray
BRCA	subtype	0.764705882352941	0.979620166555151	0.629801777170198	0.949392712550607	20	Random Forest	QN	Microarray
BRCA	subtype	0.747404669063655	0.974507192261643	0.618789872408293	0.946535569693464	30	Random Forest	QN	Microarray
BRCA	subtype	0.728097909229985	0.976237814043542	0.607777967646389	0.941312822024896	40	Random Forest	QN	Microarray
BRCA	subtype	0.750674797560732	0.958299791131641	0.63897670312144	0.947680664708529	50	Random Forest	QN	Microarray
BRCA	subtype	0.801902854281422	0.956445723179469	0.65894281157439	0.957813765182186	60	Random Forest	QN	Microarray
BRCA	subtype	0.707226491979161	0.94812816354612	0.596901344269765	0.935627530364373	70	Random Forest	QN	Microarray
BRCA	subtype	0.76428788955436	0.957811333833006	0.627637275005696	0.949392712550607	80	Random Forest	QN	Microarray
BRCA	subtype	0.695796920516022	0.92919743483211	0.58421052631579	0.932388663967611	90	Random Forest	QN	Microarray
BRCA	subtype	0.436284857238085	0.797554629860164	0.440617167919799	0.875789473684211	100	Random Forest	QN	Microarray
BRCA	subtype	0.758415266140359	NA	0.647687400318979	0.954057466441367	0	Linear SVM	QN	Microarray
BRCA	subtype	0.765027322404372	NA	0.640191387559809	0.955364655983851	10	Linear SVM	QN	Microarray
BRCA	subtype	0.755885087848089	NA	0.646958304853042	0.952116452518929	20	Linear SVM	QN	Microarray
BRCA	subtype	0.806239898124112	NA	0.667548131692869	0.962947073566269	30	Linear SVM	QN	Microarray
BRCA	subtype	0.760612386917189	NA	0.648826611984507	0.950589633964247	40	Linear SVM	QN	Microarray
BRCA	subtype	0.788718553459119	NA	0.667441330599225	0.958143284304275	50	Linear SVM	QN	Microarray
BRCA	subtype	0.831661365304624	NA	0.689086352244247	0.96765737874097	60	Linear SVM	QN	Microarray
BRCA	subtype	0.714917127071823	NA	0.615600079744817	0.940630119794207	70	Linear SVM	QN	Microarray
BRCA	subtype	0.71642685851319	NA	0.612676577808157	0.94197787077044	80	Linear SVM	QN	Microarray
BRCA	subtype	0.705227077977721	NA	0.628131408065619	0.936824451778012	90	Linear SVM	QN	Microarray
BRCA	subtype	0.371339747090703	NA	0.511437685121896	0.877583854054442	100	Linear SVM	QN	Microarray
BRCA	subtype	0.81160069703759	0.946144326949281	0.6788334472545	0.960381572332037	0	LASSO	Z	Microarray
BRCA	subtype	0.736506153296226	0.935337002179107	0.642173615857826	0.940705458971713	10	LASSO	Z	Microarray
BRCA	subtype	0.737604881769642	0.933692609420164	0.657978753702438	0.940936730967691	20	LASSO	Z	Microarray
BRCA	subtype	0.76145425726881	0.902945771226538	0.676160571884256	0.949808684607446	30	LASSO	Z	Microarray
BRCA	subtype	0.762933792763968	0.943860725939867	0.685524891774892	0.950965044587336	40	LASSO	Z	Microarray
BRCA	subtype	0.773208966157152	0.897735907131225	0.694615800865801	0.954082529098009	50	LASSO	Z	Microarray
BRCA	subtype	0.761737495671103	0.959908182632641	0.672560663021189	0.950144214230902	60	LASSO	Z	Microarray
BRCA	subtype	0.799796304379456	0.940806435888673	0.695937286397813	0.961404907442059	70	LASSO	Z	Microarray
BRCA	subtype	0.787968441814596	0.934985512208809	0.680405559352928	0.956569893814476	80	LASSO	Z	Microarray
BRCA	subtype	0.738079375654326	0.945731341242177	0.680922476646161	0.950022303118278	90	LASSO	Z	Microarray
BRCA	subtype	0.686175438596491	0.938677804286357	0.656976247436774	0.941080491575848	100	LASSO	Z	Microarray
BRCA	subtype	0.809849246231156	0.977525403732834	0.659375712007291	0.959352226720648	0	Random Forest	Z	Microarray
BRCA	subtype	0.781615033011681	0.979164421749561	0.642925495557074	0.951902834008097	10	Random Forest	Z	Microarray
BRCA	subtype	0.763182049974503	0.981056667790414	0.626149179767601	0.947923579688286	20	Random Forest	Z	Microarray
BRCA	subtype	0.827031375703942	0.961358539980831	0.672499430394167	0.962429149797571	30	Random Forest	Z	Microarray
BRCA	subtype	0.801335810776879	0.957074665960115	0.653125712007291	0.958045037178164	40	Random Forest	Z	Microarray
BRCA	subtype	0.752517985611511	0.940250356798344	0.617734677603099	0.944684713291524	50	Random Forest	Z	Microarray
BRCA	subtype	0.750100200400801	0.95351901968001	0.629612383230804	0.947113863089095	60	Random Forest	Z	Microarray
BRCA	subtype	0.704958935440274	0.949988832976449	0.593925153793575	0.933256066259162	70	Random Forest	Z	Microarray
BRCA	subtype	0.737262244998522	0.906180740484146	0.68422619047619	0.943597152761239	80	Random Forest	Z	Microarray
BRCA	subtype	0.658783607413208	0.840494609771893	0.575932729551151	0.923065280093144	90	Random Forest	Z	Microarray
BRCA	subtype	0.416462736373749	0.8073561384436	0.429605263157895	0.872377020983832	100	Random Forest	Z	Microarray
BRCA	subtype	0.767084199835566	NA	0.650284802916382	0.956414830439598	0	Linear SVM	Z	Microarray
BRCA	subtype	0.728907058070236	NA	0.630508088402825	0.945391041706831	10	Linear SVM	Z	Microarray
BRCA	subtype	0.738717106875092	NA	0.646798815219868	0.947727576860704	20	Linear SVM	Z	Microarray
BRCA	subtype	0.750314526275041	NA	0.772020961494646	0.950191126383077	30	Linear SVM	Z	Microarray
BRCA	subtype	0.740155945419103	NA	0.74563681932103	0.948246748091949	40	Linear SVM	Z	Microarray
BRCA	subtype	0.724933365640901	NA	0.6531328320802	0.945410434079165	50	Linear SVM	Z	Microarray
BRCA	subtype	0.714114225033473	NA	0.744201412622465	0.948949371921508	60	Linear SVM	Z	Microarray
BRCA	subtype	0.617703904136065	NA	0.696559580770107	0.922050715022851	70	Linear SVM	Z	Microarray
BRCA	subtype	0.518679166083671	NA	0.727889325586694	0.906149196520714	80	Linear SVM	Z	Microarray
BRCA	subtype	0.444240003590181	NA	0.603782182729551	0.892217685994776	90	Linear SVM	Z	Microarray
BRCA	subtype	0.350502779074208	NA	0.615219867851447	0.874664111258538	100	Linear SVM	Z	Microarray
BRCA	subtype	0.790350431691214	0.967095752544669	0.645522898154477	0.954008097165992	0	LASSO	QN-Z	Microarray
BRCA	subtype	0.727081947074781	0.938022180777599	0.625882889040784	0.939166997433251	10	LASSO	QN-Z	Microarray
BRCA	subtype	0.765785757514626	0.941937274971331	0.660788334472545	0.948154851684263	20	LASSO	QN-Z	Microarray
BRCA	subtype	0.783025532344333	0.936561711422393	0.664495044429255	0.952365378000053	30	LASSO	QN-Z	Microarray
BRCA	subtype	0.774869109947644	0.94716275812251	0.667662052859421	0.950491386838136	40	LASSO	QN-Z	Microarray
BRCA	subtype	0.723337882628193	0.938607747064597	0.725260594668489	0.944781032520971	50	LASSO	QN-Z	Microarray
BRCA	subtype	0.749044073254176	0.96524666595874	0.644012018683071	0.946107274218729	60	LASSO	QN-Z	Microarray
BRCA	subtype	0.630010493179433	0.947216618950365	0.578211152882205	0.916980762615438	70	LASSO	QN-Z	Microarray
BRCA	subtype	0.610059577160331	0.949703448748534	0.562922932330827	0.912770236299648	80	LASSO	QN-Z	Microarray
BRCA	subtype	0.785364879704502	0.968941897455829	0.762574048758259	0.953961525230875	90	LASSO	QN-Z	Microarray
BRCA	subtype	0.503992901508429	0.930100066234935	0.589361187058555	0.903264269270461	100	LASSO	QN-Z	Microarray
BRCA	subtype	0.800504286434695	0.978482308884786	0.652449305080884	0.957246963562753	0	Random Forest	QN-Z	Microarray
BRCA	subtype	0.772475197150852	0.965913769752779	0.63816359079517	0.949797570850202	10	Random Forest	QN-Z	Microarray
BRCA	subtype	0.780835881753313	0.978010491400584	0.642925495557074	0.950769230769231	20	Random Forest	QN-Z	Microarray
BRCA	subtype	0.782002534854246	0.972227732707609	0.642925495557074	0.95246963562753	30	Random Forest	QN-Z	Microarray
BRCA	subtype	0.772879634332148	0.961540987392381	0.63816359079517	0.950364372469636	40	Random Forest	QN-Z	Microarray
BRCA	subtype	0.695067264573991	0.955055200539914	0.600015664160401	0.930688259109312	50	Random Forest	QN-Z	Microarray
BRCA	subtype	0.812049868375304	0.946533990605198	0.671633629528366	0.961052631578947	60	Random Forest	QN-Z	Microarray
BRCA	subtype	0.726451877693413	0.922707285834221	0.608589655958077	0.939838056680162	70	Random Forest	QN-Z	Microarray
BRCA	subtype	0.761172537927488	0.946207887399838	0.631237183868763	0.945425101214575	80	Random Forest	QN-Z	Microarray
BRCA	subtype	0.782002534854246	0.903068034476703	0.645089997721577	0.951902834008097	90	Random Forest	QN-Z	Microarray
BRCA	subtype	0.436284857238085	0.797554629860164	0.440617167919799	0.875789473684211	100	Random Forest	QN-Z	Microarray
BRCA	subtype	0.758415266140359	NA	0.647687400318979	0.954057466441367	0	Linear SVM	QN-Z	Microarray
BRCA	subtype	0.748892890164972	NA	0.632832080200501	0.952204304123809	10	Linear SVM	QN-Z	Microarray
BRCA	subtype	0.766179540709812	NA	0.64812030075188	0.955738138710275	20	Linear SVM	QN-Z	Microarray
BRCA	subtype	0.75877744462714	NA	0.649799213943951	0.954540839277681	30	Linear SVM	QN-Z	Microarray
BRCA	subtype	0.768736616702355	NA	0.657188425609478	0.951671183993165	40	Linear SVM	QN-Z	Microarray
BRCA	subtype	0.781789792134283	NA	0.66844383686489	0.957770519813864	50	Linear SVM	QN-Z	Microarray
BRCA	subtype	0.752624766287933	NA	0.660947824105719	0.953328570294515	60	Linear SVM	QN-Z	Microarray
BRCA	subtype	0.689686278440413	NA	0.609243278651173	0.935453566041801	70	Linear SVM	QN-Z	Microarray
BRCA	subtype	0.744668217130981	NA	0.761874857598542	0.946070039351773	80	Linear SVM	QN-Z	Microarray
BRCA	subtype	0.693556369395229	NA	0.64022983595352	0.936488544135603	90	Linear SVM	QN-Z	Microarray
BRCA	subtype	0.371339747090703	NA	0.511437685121896	0.877583854054442	100	Linear SVM	QN-Z	Microarray
BRCA	subtype	0.80416811048958	0.948011939900485	0.676236044657097	0.959872456404964	0	LASSO	UN	Microarray
BRCA	subtype	0.595611285266458	0.836033601761156	0.518053656869446	0.913637941006362	10	LASSO	UN	Microarray
BRCA	subtype	0.487659574468085	0.809886473498122	0.439015151515152	0.8924002313476	20	LASSO	UN	Microarray
BRCA	subtype	0.513977192451307	0.883190461714069	0.517492595124174	0.898559407568695	30	LASSO	UN	Microarray
BRCA	subtype	0.51698193186033	0.856987650507387	0.457577181590339	0.898039329091961	40	LASSO	UN	Microarray
BRCA	subtype	0.417745017745018	0.753718790669255	0.40232683982684	0.876477732793522	50	LASSO	UN	Microarray
BRCA	subtype	0.416330858960764	0.735027047041366	0.407278138528139	0.878611914401388	60	LASSO	UN	Microarray
BRCA	subtype	0.341032759578012	0.67634285004641	0.360876623376623	0.862087912087912	70	LASSO	UN	Microarray
BRCA	subtype	0.249167145318782	0.685730889659876	0.31875	0.843273568536726	80	LASSO	UN	Microarray
BRCA	subtype	0	0.649998970327918	0.2	0.8	90	LASSO	UN	Microarray
BRCA	subtype	0	0.597858139774742	0.2	0.8	100	LASSO	UN	Microarray
BRCA	subtype	0.818172665492071	0.976068620062428	0.661973114604694	0.960890688259109	0	Random Forest	UN	Microarray
BRCA	subtype	0.76497975708502	0.980653856592324	0.637730690362269	0.948825910931174	10	Random Forest	UN	Microarray
BRCA	subtype	0.793165647860507	0.980642266230502	0.654180906812486	0.955939774020269	20	Random Forest	UN	Microarray
BRCA	subtype	0.782762453268667	0.977392165797739	0.631396673501937	0.95427993059572	30	Random Forest	UN	Microarray
BRCA	subtype	0.746660571892935	0.981882898663084	0.61451355661882	0.945858877964141	40	Random Forest	UN	Microarray
BRCA	subtype	0.7548236012829	0.955908621821934	0.605582137161085	0.947964141122036	50	Random Forest	UN	Microarray
BRCA	subtype	0.785279137121742	0.975885949276042	0.62996126680337206	0.957223828802776	60	Random Forest	UN	Microarray
BRCA	subtype	0.601705173411926	0.929195961739499	0.532991569833675	0.913146327356854	70	Random Forest	UN	Microarray
BRCA	subtype	0.635262041805513	0.94527907711054	0.53317384370016	0.925968768074031	80	Random Forest	UN	Microarray
BRCA	subtype	0.640787344019214	0.879303706914001	0.519617224880383	0.923377674956622	90	Random Forest	UN	Microarray
BRCA	subtype	0	0.477480797657365	0.2	0.8	100	Random Forest	UN	Microarray
BRCA	subtype	0.751556507446332	NA	0.638300296195033	0.948615089760601	0	Linear SVM	UN	Microarray
BRCA	subtype	0.624510047134706	NA	0.58629955570745	0.922255034267418	10	Linear SVM	UN	Microarray
BRCA	subtype	0.572564612326044	NA	0.541163989519253	0.912336081531128	20	Linear SVM	UN	Microarray
BRCA	subtype	0.636524474149794	NA	0.596014183185236	0.925965781724296	30	Linear SVM	UN	Microarray
BRCA	subtype	0.573264526373245	NA	0.549092902711324	0.911879170021585	40	Linear SVM	UN	Microarray
BRCA	subtype	0.478439636120676	NA	0.462803315105947	0.89166532469938	50	Linear SVM	UN	Microarray
BRCA	subtype	0.54239829729599	NA	0.537511392116655	0.908345637850282	60	Linear SVM	UN	Microarray
BRCA	subtype	0.357256206808293	NA	0.401818466621098	0.868443355749857	70	Linear SVM	UN	Microarray
BRCA	subtype	0.234001355407106	NA	0.351708817498291	0.845887191583786	80	Linear SVM	UN	Microarray
BRCA	subtype	0.262845176058053	NA	0.348081852358168	0.853840067740997	90	Linear SVM	UN	Microarray
BRCA	subtype	0	NA	0.2	0.8	100	Linear SVM	UN	Microarray
BRCA	subtype	0.837760015886412	0.933567739450092	0.696719070403281	0.966130560186288	10	LASSO	TDM	Microarray
BRCA	subtype	0.81160069703759	0.948653166578863	0.6788334472545	0.960381572332037	20	LASSO	TDM	Microarray
BRCA	subtype	0.781052631578947	0.898987599947352	0.657591421736159	0.957524278267312	30	LASSO	TDM	Microarray
BRCA	subtype	0.764967862746091	0.947766784299292	0.647095010252905	0.948490381307719	40	LASSO	TDM	Microarray
BRCA	subtype	0.779498052364282	0.941544399872573	0.666279334700387	0.95536696189947	50	LASSO	TDM	Microarray
BRCA	subtype	0.761194029850746	0.96958940955845	0.64522670312144	0.951382075097245	60	LASSO	TDM	Microarray
BRCA	subtype	0.795065283224942	0.942523431161202	0.665709728867624	0.957767193247069	70	LASSO	TDM	Microarray
BRCA	subtype	0.815549597855228	0.970356124783369	0.706949191159717	0.963111322801725	80	LASSO	TDM	Microarray
BRCA	subtype	0.787012729704294	0.926262079853411	0.674641148325359	0.955661930089175	90	LASSO	TDM	Microarray
BRCA	subtype	0.800151553422581	0.979099041653221	0.652449305080884	0.95668016194332	10	Random Forest	TDM	Microarray
BRCA	subtype	0.809514220991694	0.979785020620934	0.657211209842789	0.959352226720648	20	Random Forest	TDM	Microarray
BRCA	subtype	0.764562737642586	0.97682456346543	0.633401686033265	0.949392712550607	30	Random Forest	TDM	Microarray
BRCA	subtype	0.75497328923938	0.970784497580163	0.62863978127136	0.946720647773279	40	Random Forest	TDM	Microarray
BRCA	subtype	0.730175598400891	0.941676187052542	0.622959387104124	0.942336535153873	50	Random Forest	TDM	Microarray
BRCA	subtype	0.783408049161336	0.968742812055505	0.650854408749146	0.953603238866397	60	Random Forest	TDM	Microarray
BRCA	subtype	0.727263427109974	0.963250011082828	0.614354066985646	0.940404858299595	70	Random Forest	TDM	Microarray
BRCA	subtype	0.736533061016084	0.973052693780248	0.619115971747551	0.94251012145749	80	Random Forest	TDM	Microarray
BRCA	subtype	0.689674725501314	0.877774605855101	0.583777625882889	0.932550607287449	90	Random Forest	TDM	Microarray
BRCA	subtype	0.738293903995288	NA	0.625905673274094	0.948398636107614	10	Linear SVM	TDM	Microarray
BRCA	subtype	0.730921535076998	NA	0.629072681704261	0.947091446565131	20	Linear SVM	TDM	Microarray
BRCA	subtype	0.771028498175722	NA	0.648500512645249	0.954321210265483	30	Linear SVM	TDM	Microarray
BRCA	subtype	0.769893964919235	NA	0.647824105718843	0.953392417695823	40	Linear SVM	TDM	Microarray
BRCA	subtype	0.797279379266316	NA	0.677967646388699	0.959346216219281	50	Linear SVM	TDM	Microarray
BRCA	subtype	0.779432799013563	NA	0.660514923672818	0.955497680853718	60	Linear SVM	TDM	Microarray
BRCA	subtype	0.716822989423269	NA	0.631457906128959	0.940546691011087	70	Linear SVM	TDM	Microarray
BRCA	subtype	0.754297817841486	NA	0.643253018910914	0.951344840230289	80	Linear SVM	TDM	Microarray
BRCA	subtype	0.744983690817436	NA	0.647908122579175	0.947853872993192	90	Linear SVM	TDM	Microarray
BRCA	subtype	0.806296822210253	0.962161562852352	0.673312542720437	0.96281635461202	10	LASSO	QN (CN)	Microarray
BRCA	subtype	0.761584158415842	0.964408410217234	0.653155616313511	0.950925163587702	20	LASSO	QN (CN)	Microarray
BRCA	subtype	0.758917351377477	0.957782981981898	0.654128218272955	0.954262277110574	30	LASSO	QN (CN)	Microarray
BRCA	subtype	0.742490099488071	0.966237635988023	0.650368819776715	0.950645013740989	40	LASSO	QN (CN)	Microarray
BRCA	subtype	0.791555577100199	0.956121627555451	0.68546365914787	0.959849321644987	50	LASSO	QN (CN)	Microarray
BRCA	subtype	0.763956280939078	0.952463423874028	0.663196343130554	0.952913467681269	60	LASSO	QN (CN)	Microarray
BRCA	subtype	0.781416491519625	0.958356055386822	0.672720152654363	0.957082336308342	70	LASSO	QN (CN)	Microarray
BRCA	subtype	0.727926373310325	0.940913524255243	0.637245101389838	0.948805611313351	80	LASSO	QN (CN)	Microarray
BRCA	subtype	0.713680387409201	0.921352615070688	0.647345636819321	0.937691854069563	90	LASSO	QN (CN)	Microarray
BRCA	subtype	0.772475197150852	0.971937340265514	0.63816359079517	0.949797570850202	10	Random Forest	QN (CN)	Microarray
BRCA	subtype	0.76428788955436	0.969239284966839	0.627637275005696	0.949392712550607	20	Random Forest	QN (CN)	Microarray
BRCA	subtype	0.801206030150754	0.964334229581908	0.652449305080884	0.958380566801619	30	Random Forest	QN (CN)	Microarray
BRCA	subtype	0.774619494002621	0.970200044193852	0.634563681932103	0.952631578947368	40	Random Forest	QN (CN)	Microarray
BRCA	subtype	0.79268782643632	0.876003270894912	0.644087491455912	0.956842105263158	50	Random Forest	QN (CN)	Microarray
BRCA	subtype	0.788977769053344	0.93129077149201	0.654477101845523	0.958814343551186	60	Random Forest	QN (CN)	Microarray
BRCA	subtype	0.700930755855579	0.954716852420026	0.581963431305537	0.936587547299622	70	Random Forest	QN (CN)	Microarray
BRCA	subtype	0.517858005896283	0.93515900003419306	0.47519366598314	0.908860310655976	80	Random Forest	QN (CN)	Microarray
BRCA	subtype	0.644855218524163	0.804842245280519	0.542372977899294	0.931417004048583	90	Random Forest	QN (CN)	Microarray
BRCA	subtype	0.764981456178021	NA	0.661084529505582	0.953901155603942	10	Linear SVM	QN (CN)	Microarray
BRCA	subtype	0.719579072180228	NA	0.652403736614263	0.941359734177072	20	Linear SVM	QN (CN)	Microarray
BRCA	subtype	0.677283174632957	NA	0.641414616085669	0.938751365593471	30	Linear SVM	QN (CN)	Microarray
BRCA	subtype	0.727285830971028	NA	0.659573650034176	0.947048238998703	40	Linear SVM	QN (CN)	Microarray
BRCA	subtype	0.760468689973108	NA	0.664980633401686	0.954807909668591	50	Linear SVM	QN (CN)	Microarray
BRCA	subtype	0.58208407830193	NA	0.651637616769196	0.922269814808515	60	Linear SVM	QN (CN)	Microarray
BRCA	subtype	0.714285714285714	NA	0.640738209159262	0.947235547390346	70	Linear SVM	QN (CN)	Microarray
BRCA	subtype	0.721125417262756	NA	0.628777910685805	0.949572082544219	80	Linear SVM	QN (CN)	Microarray
BRCA	subtype	0.702135847604387	NA	0.620847573479152	0.942679436146928	90	Linear SVM	QN (CN)	Microarray
BRCA	subtype	0.560897776832252	0.852736293634127	0.513943950786056	0.903487413858931	30	LASSO	SEURAT	Microarray
BRCA	subtype	0.562248144220573	0.842024703882289	0.521872863978127	0.903487413858931	40	LASSO	SEURAT	Microarray
BRCA	subtype	0.578408909255608	0.854785874600116	0.504010025062657	0.907912087912088	50	LASSO	SEURAT	Microarray
BRCA	subtype	0.625796425796426	0.900521837983138	0.562702210070631	0.918045037178164	30	Random Forest	SEURAT	Microarray
BRCA	subtype	0.63404255319148894	0.934473873220003	0.567464114832536	0.919016697097192	40	Random Forest	SEURAT	Microarray
BRCA	subtype	0.609393548387097	0.818951174384611	0.532285258601048	0.917113938692886	50	Random Forest	SEURAT	Microarray
BRCA	subtype	0.609171658748193	NA	0.551690305308726	0.915661930089175	30	Linear SVM	SEURAT	Microarray
BRCA	subtype	0.6548317381908	NA	0.584864149008886	0.924592098647826	40	Linear SVM	SEURAT	Microarray
BRCA	subtype	0.708129788656348	NA	0.591813340168603	0.936425603979784	50	Linear SVM	SEURAT	Microarray
BRCA	subtype	0.792906235890232	0.846479626324828	0.677238550922761	0.953903839538514	0	LASSO	LOG	Microarray
BRCA	subtype	0.764538863256097	0.866716451762891	0.658623832308043	0.947021248445397	10	LASSO	LOG	Microarray
BRCA	subtype	0.729009961374263	0.861396278300303	0.649669628616997	0.938600195813818	20	LASSO	LOG	Microarray
BRCA	subtype	0.711027390286122	0.890228557132582	0.630781499202552	0.935292000740917	30	LASSO	LOG	Microarray
BRCA	subtype	0.771650326797386	0.911524636354358	0.647527910685805	0.948328437987881	40	LASSO	LOG	Microarray
BRCA	subtype	0.755706604443543	0.875714918036899	0.664579061289588	0.944349183668069	50	LASSO	LOG	Microarray
BRCA	subtype	0.728084043041461	0.89420378157704	0.622959387104124	0.939733799052685	60	LASSO	LOG	Microarray
BRCA	subtype	0.586206896551724	0.835931498841716	0.512236557302347	0.908097165991903	70	LASSO	LOG	Microarray
BRCA	subtype	0.653852107951907	0.854013492527424	0.554553998632946	0.925725701886693	80	LASSO	LOG	Microarray
BRCA	subtype	0.512296199356563	0.824211863128272	0.459257518796993	0.89336032388664	90	LASSO	LOG	Microarray
BRCA	subtype	0.50008225939128	0.825198265786501	0.437202380952381	0.891255060728745	100	LASSO	LOG	Microarray
BRCA	subtype	0.839426100628931	0.978059578880012	0.697448165869219	0.968276384777933	0	Random Forest	LOG	Microarray
BRCA	subtype	0.777711502137389	0.977214644660465	0.65475051264525	0.953984962406015	10	Random Forest	LOG	Microarray
BRCA	subtype	0.771175166297118	0.974860347770565	0.644224196855776	0.955373048004627	20	Random Forest	LOG	Microarray
BRCA	subtype	0.792541964016484	0.977246827282624	0.652016404647984	0.955482862510726	30	Random Forest	LOG	Microarray
BRCA	subtype	0.683613509784886	0.791499652738043	0.575415812257917	0.933134759976865	40	Random Forest	LOG	Microarray
BRCA	subtype	0.646965949160571	0.964036192565604	0.554636591478697	0.921405436668595	50	Random Forest	LOG	Microarray
BRCA	subtype	0.567240051347882	0.955218536193768	0.50414673046252	0.91128976286871	60	Random Forest	LOG	Microarray
BRCA	subtype	0.658498354145985	0.962187278987782	0.584620642515379	0.922839640579579	70	Random Forest	LOG	Microarray
BRCA	subtype	0.559110017430534	0.879985902255639	0.502984734563682	0.910202353546007	80	Random Forest	LOG	Microarray
BRCA	subtype	0.468696563517017	0.935575796859659	0.449138471177945	0.882781954887218	90	Random Forest	LOG	Microarray
BRCA	subtype	0.40951446787641	0.894017806883519	0.399134199134199	0.888074031231926	100	Random Forest	LOG	Microarray
BRCA	subtype	0.78591603236153	NA	0.688630667578036	0.96073154227953	0	Linear SVM	LOG	Microarray
BRCA	subtype	0.765267826680314	NA	0.669013442697653	0.953559993498074	10	Linear SVM	LOG	Microarray
BRCA	subtype	0.78128820853915	NA	0.674208247892458	0.956636916574997	20	Linear SVM	LOG	Microarray
BRCA	subtype	0.770224135371827	NA	0.646388699020278	0.953475846478942	30	Linear SVM	LOG	Microarray
BRCA	subtype	0.787044374009509	NA	0.649419002050581	0.957377304498048	40	Linear SVM	LOG	Microarray
BRCA	subtype	0.786048363021196	NA	0.664547732968786	0.95544562764377	50	Linear SVM	LOG	Microarray
BRCA	subtype	0.792079686668923	NA	0.696992481203007	0.959430363238413	60	Linear SVM	LOG	Microarray
BRCA	subtype	0.789874902267396	NA	0.678158464342675	0.958401017627024	70	Linear SVM	LOG	Microarray
BRCA	subtype	0.787412863993672	NA	0.663112326270221	0.956914760506092	80	Linear SVM	LOG	Microarray
BRCA	subtype	0.789803001417608	NA	0.69333988380041	0.957240953061386	90	Linear SVM	LOG	Microarray
BRCA	subtype	0.659373821199547	NA	0.62612639553429	0.934624268060801	100	Linear SVM	LOG	Microarray
BRCA	subtype	0.794145514386875	0.85555107774922	0.662786226930964	0.956275303643725	0	LASSO	NPN	Microarray
BRCA	subtype	0.82894082545997	0.851900693046204	0.694798074732285	0.963227223412982	10	LASSO	NPN	Microarray
BRCA	subtype	0.821620820781273	0.860041520227279	0.705893996354523	0.961920033870498	20	LASSO	NPN	Microarray
BRCA	subtype	0.830800255767055	0.867447963113598	0.71282040328093	0.964360826651848	30	LASSO	NPN	Microarray
BRCA	subtype	0.827948384515355	0.850060782011246	0.686869161540214	0.962429149797571	40	LASSO	NPN	Microarray
BRCA	subtype	0.748360407627888	0.832468381291911	0.625959785828207	0.945748987854251	50	LASSO	NPN	Microarray
BRCA	subtype	0.803193870951694	0.844295625255378	0.685465083162452	0.957709507554709	60	LASSO	NPN	Microarray
BRCA	subtype	0.792364569186661	0.834696555594388	0.661245443153338	0.954574898785425	70	LASSO	NPN	Microarray
BRCA	subtype	0.765288587890428	0.83676539490781	0.650612326270221	0.947692307692308	80	LASSO	NPN	Microarray
BRCA	subtype	0.785536159600997	0.836203102023535	0.667388642059695	0.954175672968243	90	LASSO	NPN	Microarray
BRCA	subtype	0.770087628100401	0.83408455321768	0.679487069947596	0.95120864000121	100	LASSO	NPN	Microarray
BRCA	subtype	0.788957055214724	0.96938426210872	0.667441330599225	0.958374556300253	0	Random Forest	NPN	Microarray
BRCA	subtype	0.795187298437112	0.975668572913155	0.665709728867624	0.958102722870525	10	Random Forest	NPN	Microarray
BRCA	subtype	0.793165647860507	0.978692602547092	0.659945317840055	0.955708502024291	20	Random Forest	NPN	Microarray
BRCA	subtype	0.804061416542843	0.976831713178462	0.670471633629528	0.96020798602842	30	Random Forest	NPN	Microarray
BRCA	subtype	0.801555053925257	0.981945649809427	0.656778309409888	0.957813765182186	40	Random Forest	NPN	Microarray
BRCA	subtype	0.813209596208905	0.970531075391757	0.680997949419002	0.962423139296204	50	Random Forest	NPN	Microarray
BRCA	subtype	0.803037092357481	0.978238945437088	0.668307131465026	0.959074382789553	60	Random Forest	NPN	Microarray
BRCA	subtype	0.761477886186915	0.973157264132496	0.655267429938483	0.95104654547379	70	Random Forest	NPN	Microarray
BRCA	subtype	0.795065283224942	0.967798158154195	0.671474139895193	0.957535921251092	80	Random Forest	NPN	Microarray
BRCA	subtype	0.766738660907128	0.978533435948297	0.643495101389838	0.950531948271886	90	Random Forest	NPN	Microarray
BRCA	subtype	0.757098905532859	0.974380823854508	0.636568694463431	0.948091155490536	100	Random Forest	NPN	Microarray
BRCA	subtype	0.780569185475957	NA	0.662679425837321	0.956631284092584	0	Linear SVM	NPN	Microarray
BRCA	subtype	0.754829196362743	NA	0.644793802688539	0.951113568234311	10	Linear SVM	NPN	Microarray
BRCA	subtype	0.772497917993436	NA	0.657917521075416	0.955433984659991	20	Linear SVM	NPN	Microarray
BRCA	subtype	0.795886075949367	NA	0.664274322169059	0.95854814260387	30	Linear SVM	NPN	Microarray
BRCA	subtype	0.787675291329251	NA	0.657347915242652	0.95760294401161306	40	Linear SVM	NPN	Microarray
BRCA	subtype	0.786399085986786	NA	0.659512417407154	0.955644805830564	50	Linear SVM	NPN	Microarray
BRCA	subtype	0.822663000785546	NA	0.687924356345409	0.964890393404325	60	Linear SVM	NPN	Microarray
BRCA	subtype	0.787612367875136	NA	0.678970152654363	0.955540548203087	70	Linear SVM	NPN	Microarray
BRCA	subtype	0.78918468402216	NA	0.683246468443837	0.957582115167255	80	Linear SVM	NPN	Microarray
BRCA	subtype	0.779411039313372	NA	0.672043745727956	0.954809497348197	90	Linear SVM	NPN	Microarray
BRCA	subtype	0.800676001931434	NA	0.709630610617453	0.961514797551949	100	Linear SVM	NPN	Microarray
BRCA	subtype	0.80382822572647	0.86415819474643	0.686329460013671	0.957940779550687	0	LASSO	QN	Microarray
BRCA	subtype	0.81093234735685	0.866657858825041	0.690362269309638	0.958345637850282	10	LASSO	QN	Microarray
BRCA	subtype	0.811149373658731	0.851565936643336	0.690362269309638	0.95857690984626	20	LASSO	QN	Microarray
BRCA	subtype	0.795875982791871	0.858873479461715	0.693096377306904	0.956298060384748	30	LASSO	QN	Microarray
BRCA	subtype	0.81973349303788	0.86573315229662	0.700888585099111	0.959884099388743	40	LASSO	QN	Microarray
BRCA	subtype	0.790446215543936	0.845440118876651	0.674344953292322	0.95186790505676	50	LASSO	QN	Microarray
BRCA	subtype	0.73775157552348	0.842504581761548	0.646502620186831	0.940936730967691	60	LASSO	QN	Microarray
BRCA	subtype	0.765110515401345	0.835945317152747	0.65930023923445	0.947252520441375	70	LASSO	QN	Microarray
BRCA	subtype	0.801644604893702	0.830250011426482	0.685600364547733	0.955673573072954	80	LASSO	QN	Microarray
BRCA	subtype	0.669934132047093	0.846142245589808	0.607352187286398	0.925066285623561	90	LASSO	QN	Microarray
BRCA	subtype	0.512981355636871	0.878850028647823	0.623376623376623	0.905429146017381	100	LASSO	QN	Microarray
BRCA	subtype	0.814609769242075	0.972461221269271	0.675962633857371	0.964227801781981	0	Random Forest	QN	Microarray
BRCA	subtype	0.805735611864074	0.978264064796573	0.676965140123035	0.961555737004653	10	Random Forest	QN	Microarray
BRCA	subtype	0.780913188320596	0.959065947812078	0.667008430166325	0.956494932655923	20	Random Forest	QN	Microarray
BRCA	subtype	0.765997764928818	0.977941061346634	0.656049213943951	0.955326702880882	30	Random Forest	QN	Microarray
BRCA	subtype	0.796960306920466	0.97234005416668	0.668603326498063	0.959340583736869	40	Random Forest	QN	Microarray
BRCA	subtype	0.774993710691824	0.978231096388991	0.642492595124174	0.952174667437825	50	Random Forest	QN	Microarray
BRCA	subtype	0.810183095058942	0.982499645177664	0.661540214171793	0.959352226720648	60	Random Forest	QN	Microarray
BRCA	subtype	0.773821565850698	0.971489664446321	0.626634768740032	0.952296049323913	70	Random Forest	QN	Microarray
BRCA	subtype	0.77408436473857	0.979651892654989	0.642492595124174	0.950931174089069	80	Random Forest	QN	Microarray
BRCA	subtype	0.656488148420665	0.971102602248113	0.563674812030075	0.923065280093144	90	Random Forest	QN	Microarray
BRCA	subtype	0.434179505455343	0.80585644532626	0.435667293233083	0.877888726340739	100	Random Forest	QN	Microarray
BRCA	subtype	0.777351615687027	NA	0.686033264980633	0.958588326018667	0	Linear SVM	QN	Microarray
BRCA	subtype	0.79242095100169	NA	0.691228070175439	0.960442584591191	10	Linear SVM	QN	Microarray
BRCA	subtype	0.749854566608493	NA	0.663818637502848	0.951150425082314	20	Linear SVM	QN	Microarray
BRCA	subtype	0.798761760834593	NA	0.688061061745272	0.96035843757206	30	Linear SVM	QN	Microarray
BRCA	subtype	0.763132008656305	NA	0.641626794258373	0.953328721502096	40	Linear SVM	QN	Microarray
BRCA	subtype	0.787349784877108	NA	0.676805650489861	0.955650438312977	50	Linear SVM	QN	Microarray
BRCA	subtype	0.792821006986268	NA	0.702756892230576	0.960207608009466	60	Linear SVM	QN	Microarray
BRCA	subtype	0.804139023665709	NA	0.693529277739804	0.958513213652533	70	Linear SVM	QN	Microarray
BRCA	subtype	0.796077656473843	NA	0.688767372977899	0.957651443843394	80	Linear SVM	QN	Microarray
BRCA	subtype	0.724207045147066	NA	0.652107541581226	0.940957181793095	90	Linear SVM	QN	Microarray
BRCA	subtype	0.444645937458534	NA	0.547095010252905	0.890980392156863	100	Linear SVM	QN	Microarray
BRCA	subtype	0.792906235890232	0.846479626324828	0.677238550922761	0.953903839538514	0	LASSO	Z	Microarray
BRCA	subtype	0.753480753480753	0.857969419641246	0.649532923217134	0.943446852425181	10	LASSO	Z	Microarray
BRCA	subtype	0.812775221414081	0.874433227591122	0.704055593529278	0.959941785081104	20	LASSO	Z	Microarray
BRCA	subtype	0.747145587298476	0.89354150837123	0.676053770790613	0.948454923129846	30	LASSO	Z	Microarray
BRCA	subtype	0.747366288492707	0.882240174685995	0.662064251537936	0.943735810113519	40	LASSO	Z	Microarray
BRCA	subtype	0.815639464068209	0.864824387858444	0.722077922077922	0.962440263554815	50	LASSO	Z	Microarray
BRCA	subtype	0.716940948693127	0.877673592317555	0.659170653907496	0.944932202300623	60	LASSO	Z	Microarray
BRCA	subtype	0.786366024936703	0.853596922513331	0.718181818181818	0.958784895874679	70	LASSO	Z	Microarray
BRCA	subtype	0.798407969917468	0.870997512978937	0.708225108225108	0.959154825222937	80	LASSO	Z	Microarray
BRCA	subtype	0.71786099264189	0.857491721707085	0.692640692640693	0.946419139855672	90	LASSO	Z	Microarray
BRCA	subtype	0.624300341296928	0.882381639688141	0.648051948051948	0.930009601681428	100	LASSO	Z	Microarray
BRCA	subtype	0.839426100628931	0.978059578880012	0.697448165869219	0.968276384777933	0	Random Forest	Z	Microarray
BRCA	subtype	0.777235367372354	0.96847069682983	0.648986101617681	0.953765182186235	10	Random Forest	Z	Microarray
BRCA	subtype	0.837493784186972	0.980668949213841	0.67799043062201	0.966234817813765	20	Random Forest	Z	Microarray
BRCA	subtype	0.730978809283552	0.972357566216893	0.61575956937799	0.942903336773306	30	Random Forest	Z	Microarray
BRCA	subtype	0.707204726380614	0.940826354587964	0.608643768512189	0.938519224153899	40	Random Forest	Z	Microarray
BRCA	subtype	0.688566994309364	0.949159282517448	0.580801435406699	0.931422636530996	50	Random Forest	Z	Microarray
BRCA	subtype	0.687985902353063	0.965002529290455	0.585942128047391	0.930283400809717	60	Random Forest	Z	Microarray
BRCA	subtype	0.756669361358125	0.954522998501327	0.659626338573707	0.945945330898891	70	Random Forest	Z	Microarray
BRCA	subtype	0.613422538155969	0.923974330945113	0.550687799043062	0.91423936916197	80	Random Forest	Z	Microarray
BRCA	subtype	0.643116505861604	0.911200694730106	0.595989974937343	0.920577915376677	90	Random Forest	Z	Microarray
BRCA	subtype	0.411121541774808	0.807445356071517	0.427631578947368	0.872544596786083	100	Random Forest	Z	Microarray
BRCA	subtype	0.78591603236153	NA	0.688630667578036	0.96073154227953	0	Linear SVM	Z	Microarray
BRCA	subtype	0.756326331216414	NA	0.656322624743677	0.951917274332135	10	Linear SVM	Z	Microarray
BRCA	subtype	0.779650160137965	NA	0.669879243563454	0.955167783712675	20	Linear SVM	Z	Microarray
BRCA	subtype	0.756195317464197	NA	0.649122807017544	0.952004407701002	30	Linear SVM	Z	Microarray
BRCA	subtype	0.807923868712371	NA	0.692093871041239	0.963525140150527	40	Linear SVM	Z	Microarray
BRCA	subtype	0.631146285422517	NA	0.585030758714969	0.9209317411175	50	Linear SVM	Z	Microarray
BRCA	subtype	0.651641467665206	NA	0.71660970608339	0.934643471423657	60	Linear SVM	Z	Microarray
BRCA	subtype	0.594671283605059	NA	0.682273866484393	0.919272200108113	70	Linear SVM	Z	Microarray
BRCA	subtype	0.580428765773796	NA	0.569150148097517	0.921572067423461	80	Linear SVM	Z	Microarray
BRCA	subtype	0.59895074322355	NA	0.674777853725222	0.919487444100447	90	Linear SVM	Z	Microarray
BRCA	subtype	0.435231004023494	NA	0.466438824333561	0.894000196569856	100	Linear SVM	Z	Microarray
BRCA	subtype	0.80382822572647	0.86415819474643	0.686329460013671	0.957940779550687	0	LASSO	QN-Z	Microarray
BRCA	subtype	0.8000101107123	0.844052088262615	0.67550694919116006	0.954539969834088	10	LASSO	QN-Z	Microarray
BRCA	subtype	0.793372709980979	0.859464515532627	0.684438368648895	0.954597655526448	20	LASSO	QN-Z	Microarray
BRCA	subtype	0.80267358339984	0.866912083444591	0.697129186602871	0.956471646688365	30	LASSO	QN-Z	Microarray
BRCA	subtype	0.718925543866817	0.848561246115426	0.632649806334017	0.937188748643857	40	LASSO	QN-Z	Microarray
BRCA	subtype	0.698510078878177	0.846757958244026	0.625237810435179	0.931613347093223	50	LASSO	QN-Z	Microarray
BRCA	subtype	0.719083346092992	0.849470058665105	0.636249715197084	0.937420020639835	60	LASSO	QN-Z	Microarray
BRCA	subtype	0.738389778949503	0.821257620948023	0.645014524948735	0.941734804583102	70	LASSO	QN-Z	Microarray
BRCA	subtype	0.650825048149498	0.816321001624794	0.597828377762588	0.920855759307772	80	LASSO	QN-Z	Microarray
BRCA	subtype	0.709295774647887	0.836880078985342	0.637928628389155	0.934285411870551	90	LASSO	QN-Z	Microarray
BRCA	subtype	0.512981355636871	0.878850028647823	0.623376623376623	0.905429146017381	100	LASSO	QN-Z	Microarray
BRCA	subtype	0.814609769242075	0.972461221269271	0.675962633857371	0.964227801781981	0	Random Forest	QN-Z	Microarray
BRCA	subtype	0.814263976832082	0.97548436771347	0.673798131692869	0.964216310005784	10	Random Forest	QN-Z	Microarray
BRCA	subtype	0.813117344922955	0.982788886380218	0.673798131692869	0.962296124927704	20	Random Forest	QN-Z	Microarray
BRCA	subtype	0.7704739781545	0.9748824080761	0.646388699020278	0.953921266212288	30	Random Forest	QN-Z	Microarray
BRCA	subtype	0.789580997043531	0.981937891829533	0.651287309182046	0.952417582417582	40	Random Forest	QN-Z	Microarray
BRCA	subtype	0.756127202754709	0.977801262527462	0.629316188197767	0.947628611498581	50	Random Forest	QN-Z	Microarray
BRCA	subtype	0.760458038892041	0.975260016900884	0.623308270676692	0.945425101214575	60	Random Forest	QN-Z	Microarray
BRCA	subtype	0.779521099318054	0.980062172090036	0.63859649122807	0.949866899526342	70	Random Forest	QN-Z	Microarray
BRCA	subtype	0.76174840960394	0.97910898183344	0.625472772841194	0.946558704453441	80	Random Forest	QN-Z	Microarray
BRCA	subtype	0.696002495191558	0.974976456292246	0.582722431077694	0.932619935963589	90	Random Forest	QN-Z	Microarray
BRCA	subtype	0.434179505455343	0.80585644532626	0.435667293233083	0.877888726340739	100	Random Forest	QN-Z	Microarray
BRCA	subtype	0.777351615687027	NA	0.686033264980633	0.958588326018667	0	Linear SVM	QN-Z	Microarray
BRCA	subtype	0.768294443108011	NA	0.667578035999089	0.956856545587196	10	Linear SVM	QN-Z	Microarray
BRCA	subtype	0.749927304448968	NA	0.65228981544771	0.951847945655995	20	Linear SVM	QN-Z	Microarray
BRCA	subtype	0.742128935532234	NA	0.648257006151743	0.95038728041824	30	Linear SVM	QN-Z	Microarray
BRCA	subtype	0.787044374009509	NA	0.647254499886079	0.957944106117481	40	Linear SVM	QN-Z	Microarray
BRCA	subtype	0.785032245163225	NA	0.675347459557986	0.954207766777426	50	Linear SVM	QN-Z	Microarray
BRCA	subtype	0.763299008209557	NA	0.695967190704033	0.956138914405168	60	Linear SVM	QN-Z	Microarray
BRCA	subtype	0.753654681943896	NA	0.676486671223513	0.948637846501624	70	Linear SVM	QN-Z	Microarray
BRCA	subtype	0.80705262644491	NA	0.705058099794942	0.961946117178315	80	Linear SVM	QN-Z	Microarray
BRCA	subtype	0.701556519520286	NA	0.630325814536341	0.934462324740963	90	Linear SVM	QN-Z	Microarray
BRCA	subtype	0.444645937458534	NA	0.547095010252905	0.890980392156863	100	Linear SVM	QN-Z	Microarray
BRCA	subtype	0.688179840464104	0.844047971292553	0.572248803827751	0.931648276044561	0	LASSO	UN	Microarray
BRCA	subtype	0.554057557687322	0.900439032716509	0.487720722260196	0.907322000325096	10	LASSO	UN	Microarray
BRCA	subtype	0.548319327731092	0.857046876626985	0.48617993848257	0.904476500451733	20	LASSO	UN	Microarray
BRCA	subtype	0.470375875982162	0.879041819034079	0.441696570972887	0.888756506651244	30	LASSO	UN	Microarray
BRCA	subtype	0.518681660361714	0.798244845539737	0.481554739120529	0.899473381795363	40	LASSO	UN	Microarray
BRCA	subtype	0.260533104041273	0.749877629358086	0.323511904761905	0.845378831694621	50	LASSO	UN	Microarray
BRCA	subtype	0.268085106382979	0.798468116098728	0.3308170995671	0.846732215153268	60	LASSO	UN	Microarray
BRCA	subtype	0.290059934411399	0.693094739260567	0.340288220551378	0.851630924974578	70	LASSO	UN	Microarray
BRCA	subtype	0.315854341736695	0.786121484294859	0.352164502164502	0.856506651243493	80	LASSO	UN	Microarray
BRCA	subtype	0.012987012987013	0.56699106051757	0.2058170995671	0.80203007518797	90	LASSO	UN	Microarray
BRCA	subtype	0	0.663323736914101	0.2	0.8	100	LASSO	UN	Microarray
BRCA	subtype	0.810496794871795	0.981328860338148	0.66514012303486	0.960028918449971	0	Random Forest	UN	Microarray
BRCA	subtype	0.811064509686439	0.978598352112284	0.661540214171793	0.960717101955492	10	Random Forest	UN	Microarray
BRCA	subtype	0.802899706043545	0.925761594249404	0.664707222601959	0.958831619017378	20	Random Forest	UN	Microarray
BRCA	subtype	0.707116742625332	0.944943091179546	0.603638357256778	0.939432820361613	30	Random Forest	UN	Microarray
BRCA	subtype	0.752772073921971	0.823833818400382	0.597653223969013	0.946263736263736	40	Random Forest	UN	Microarray
BRCA	subtype	0.705433598007162	0.948105214359084	0.562314878104352	0.935847310584153	50	Random Forest	UN	Microarray
BRCA	subtype	0.658284101009045	0.964029727367576	0.567327409432673	0.923851861932357	60	Random Forest	UN	Microarray
BRCA	subtype	0.674275770293786	0.946180021174216	0.592952551834131	0.928681243077528	70	Random Forest	UN	Microarray
BRCA	subtype	0.596953719976567	0.927447019784481	0.513533834586466	0.911098901098901	80	Random Forest	UN	Microarray
BRCA	subtype	0.441957657409953	0.832463100517474	0.442781670084302	0.877940930758268	90	Random Forest	UN	Microarray
BRCA	subtype	0	0.614995282334195	0.2	0.8	100	Random Forest	UN	Microarray
BRCA	subtype	0.795673909815374	NA	0.663545226703121	0.958915766036509	0	Linear SVM	UN	Microarray
BRCA	subtype	0.566707829093603	NA	0.526308669400775	0.91342874531729	10	Linear SVM	UN	Microarray
BRCA	subtype	0.478087847584938	NA	0.4779833105491	0.893833754824467	20	Linear SVM	UN	Microarray
BRCA	subtype	0.562428293510251	NA	0.521220665299613	0.910791760698881	30	Linear SVM	UN	Microarray
BRCA	subtype	0.502451461070798	NA	0.501876851218956	0.899426280633711	40	Linear SVM	UN	Microarray
BRCA	subtype	0.435923309788093	NA	0.444949020277968	0.886106518180822	50	Linear SVM	UN	Microarray
BRCA	subtype	0.405962720300675	NA	0.433556903622693	0.878165965441507	60	Linear SVM	UN	Microarray
BRCA	subtype	0.408516233437848	NA	0.4342333105491	0.879189678570484	70	Linear SVM	UN	Microarray
BRCA	subtype	0.397652165334912	NA	0.42427660059239	0.880389926550917	80	Linear SVM	UN	Microarray
BRCA	subtype	0.235145995178141	NA	0.320078605604921	0.844394999565278	90	Linear SVM	UN	Microarray
BRCA	subtype	0	NA	0.2	0.8	100	Linear SVM	UN	Microarray
BRCA	subtype	0.801295896328294	0.872039422565738	0.683435862383231	0.955673573072954	10	LASSO	TDM	Microarray
BRCA	subtype	0.773523751645903	0.856350388517571	0.663385737069948	0.948790981979836	20	LASSO	TDM	Microarray
BRCA	subtype	0.83077528532074	0.914877100883293	0.717908407382092	0.963921039400916	30	LASSO	TDM	Microarray
BRCA	subtype	0.81093234735685	0.854654368679136	0.690362269309638	0.958345637850282	40	LASSO	TDM	Microarray
BRCA	subtype	0.772983400172597	0.846451415801261	0.659056732740943	0.949022253975814	50	LASSO	TDM	Microarray
BRCA	subtype	0.75566942316473	0.851640417868166	0.653861927546138	0.94514725728348	60	LASSO	TDM	Microarray
BRCA	subtype	0.747110119651186	0.853826489987481	0.653376338573707	0.943608795745019	70	LASSO	TDM	Microarray
BRCA	subtype	0.793847383140232	0.864345822735916	0.680838459785828	0.955378604883249	80	LASSO	TDM	Microarray
BRCA	subtype	0.726788276286124	0.855091793955958	0.634435520619731	0.938264666190363	90	LASSO	TDM	Microarray
BRCA	subtype	0.787989350162706	0.972597943851814	0.673205741626794	0.956778409069431	10	Random Forest	TDM	Microarray
BRCA	subtype	0.786154764272926	0.974746701526887	0.657347915242652	0.95598033545402	20	Random Forest	TDM	Microarray
BRCA	subtype	0.804245633133752	0.97943716929785	0.670471633629528	0.960641913985567	30	Random Forest	TDM	Microarray
BRCA	subtype	0.807793217374405	0.961134646227526	0.687058555479608	0.963475922082733	40	Random Forest	TDM	Microarray
BRCA	subtype	0.805907172995781	0.972663279273186	0.680565048986102	0.961885407334324	50	Random Forest	TDM	Microarray
BRCA	subtype	0.813752030319437	0.98053194139881406	0.685326953748006	0.962527396923682	60	Random Forest	TDM	Microarray
BRCA	subtype	0.810705352676338	0.976356273585376	0.674504442925496	0.959924660822494	70	Random Forest	TDM	Microarray
BRCA	subtype	0.774072951399414	0.976710178366525	0.646092503987241	0.950826916461591	80	Random Forest	TDM	Microarray
BRCA	subtype	0.673916477960925	0.981637194934409	0.57468671679198	0.925454019664546	90	Random Forest	TDM	Microarray
BRCA	subtype	0.774661555631035	NA	0.685304169514696	0.955560999028491	10	Linear SVM	TDM	Microarray
BRCA	subtype	0.765130455986345	NA	0.666848940533151	0.953791265494052	20	Linear SVM	TDM	Microarray
BRCA	subtype	0.78906058376257	NA	0.675370243791296	0.957686372794732	30	Linear SVM	TDM	Microarray
BRCA	subtype	0.790059564495655	NA	0.678970152654363	0.958742179732892	40	Linear SVM	TDM	Microarray
BRCA	subtype	0.767846430713857	NA	0.666552745500114	0.950101498089114	50	Linear SVM	TDM	Microarray
BRCA	subtype	0.813605241121127	NA	0.704055593529278	0.961295168539751	60	Linear SVM	TDM	Microarray
BRCA	subtype	0.773220041019631	NA	0.681651572112098	0.954216952638005	70	Linear SVM	TDM	Microarray
BRCA	subtype	0.796830396692588	NA	0.688767372977899	0.958580236413054	80	Linear SVM	TDM	Microarray
BRCA	subtype	0.761725707500495	NA	0.673319662793347	0.950621727773431	90	Linear SVM	TDM	Microarray
BRCA	subtype	0.808128819478126	0.91676304775376	0.721645021645022	0.961133074012331	10	LASSO	QN (CN)	Microarray
BRCA	subtype	0.776419045784989	0.897463784925085	0.701891091364776	0.955650287105395	20	LASSO	QN (CN)	Microarray
BRCA	subtype	0.760595152387809	0.946596492602685	0.690931875142402	0.952704082982721	30	LASSO	QN (CN)	Microarray
BRCA	subtype	0.768124625524266	0.947399490774104	0.678081567555252	0.949656078355769	40	LASSO	QN (CN)	Microarray
BRCA	subtype	0.69601146405541	0.921235321266281	0.64853041695147	0.94024854746217	50	LASSO	QN (CN)	Microarray
BRCA	subtype	0.751732101616628	0.96290135045553	0.692610788334473	0.949700193167686	60	LASSO	QN (CN)	Microarray
BRCA	subtype	0.715957346418798	0.958346318391791	0.67967646388699	0.944930954838076	70	LASSO	QN (CN)	Microarray
BRCA	subtype	0.767253044654939	0.898945531163023	0.693476589200273	0.953542869239464	80	LASSO	QN (CN)	Microarray
BRCA	subtype	0.702021174205967	0.946980240261974	0.671291866028708	0.939542559263921	90	LASSO	QN (CN)	Microarray
BRCA	subtype	0.802348238820884	0.975874247334193	0.656778309409888	0.959057258530943	10	Random Forest	QN (CN)	Microarray
BRCA	subtype	0.785536159600997	0.982404403302236	0.651583504215083	0.955413533834586	20	Random Forest	QN (CN)	Microarray
BRCA	subtype	0.781858766233766	0.967889844503622	0.637161084529506	0.95257952573742	30	Random Forest	QN (CN)	Microarray
BRCA	subtype	0.76944844362806	0.886732814936182	0.644224196855776	0.953134684373074	40	Random Forest	QN (CN)	Microarray
BRCA	subtype	0.759248150369926	0.844965059128178	0.627933470038733	0.950231347599769	50	Random Forest	QN (CN)	Microarray
BRCA	subtype	0.854230021436762	0.973401850020465	0.713442697653224	0.968183770134235	60	Random Forest	QN (CN)	Microarray
BRCA	subtype	0.725621365718108	0.968751563194288	0.620118478013215	0.938137651821862	70	Random Forest	QN (CN)	Microarray
BRCA	subtype	0.667797671869291	0.860463102536438	0.543890977443609	0.92844997108155	80	Random Forest	QN (CN)	Microarray
BRCA	subtype	0.369584245076586	0.780692021901387	0.399169799498747	0.867483414418399	90	Random Forest	QN (CN)	Microarray
BRCA	subtype	0.758882389906705	NA	0.688744588744589	0.953287782049392	10	Linear SVM	QN (CN)	Microarray
BRCA	subtype	0.794238683127572	NA	0.896832991569834	0.960616889130821	20	Linear SVM	QN (CN)	Microarray
BRCA	subtype	0.760710002398657	NA	0.677944862155388	0.95511890586194	30	Linear SVM	QN (CN)	Microarray
BRCA	subtype	0.704110098567975	NA	0.774025974025974	0.944938023792513	40	Linear SVM	QN (CN)	Microarray
BRCA	subtype	0.75654635527247	NA	0.699863294600137	0.954818305189822	50	Linear SVM	QN (CN)	Microarray
BRCA	subtype	0.758030480656506	NA	0.786413476874003	0.95566737356211	60	Linear SVM	QN (CN)	Microarray
BRCA	subtype	0.723420355656451	NA	0.657758031442242	0.948812302248835	70	Linear SVM	QN (CN)	Microarray
BRCA	subtype	0.728920409771474	NA	0.772453861927546	0.951660939679515	80	Linear SVM	QN (CN)	Microarray
BRCA	subtype	0.742539058845542	NA	0.78341307814992	0.953491005038993	90	Linear SVM	QN (CN)	Microarray
BRCA	subtype	0.654155495978552	0.833236756363691	0.580587833219412	0.924135187138283	30	LASSO	SEURAT	Microarray
BRCA	subtype	0.696923928913054	0.908637221052082	0.600364547732969	0.936523851105894	40	LASSO	SEURAT	Microarray
BRCA	subtype	0.653297498449452	0.96144330847601	0.582752335383914	0.922880202013329	50	LASSO	SEURAT	Microarray
BRCA	subtype	0.649908406269082	0.827340743192136	0.588083845978583	0.924528402454099	30	Random Forest	SEURAT	Microarray
BRCA	subtype	0.69009009009009	0.889047154578308	0.592002734107997	0.936685794425733	40	Random Forest	SEURAT	Microarray
BRCA	subtype	0.62280701754386	0.931088837203388	0.553634085213033	0.919219201850781	50	Random Forest	SEURAT	Microarray
BRCA	subtype	0.722076348212482	NA	0.613921166552746	0.941370507717257	30	Linear SVM	SEURAT	Microarray
BRCA	subtype	0.698336339947885	NA	0.60829346092504	0.937090652725328	40	Linear SVM	SEURAT	Microarray
BRCA	subtype	0.656211562115621	NA	0.580587833219412	0.925731334369105	50	Linear SVM	SEURAT	Microarray
BRCA	subtype	0.819643481300245	0.899129958448844	0.695071485532012	0.96101770262761	0	LASSO	LOG	Microarray
BRCA	subtype	0.752161383285303	0.891784153239262	0.641604010025063	0.942984308433225	10	LASSO	LOG	Microarray
BRCA	subtype	0.716259408186411	0.896508335146106	0.626832706766917	0.93592813103649	20	LASSO	LOG	Microarray
BRCA	subtype	0.801763880537182	0.896761989300689	0.694911995898838	0.956471646688365	30	LASSO	LOG	Microarray
BRCA	subtype	0.70581527936146	0.888385671238806	0.604777568922306	0.933822867878595	40	LASSO	LOG	Microarray
BRCA	subtype	0.772370966099969	0.935613986976216	0.646716222374117	0.949230769230769	50	LASSO	LOG	Microarray
BRCA	subtype	0.619148038802193	0.898091557565242	0.571961152882206	0.913973168214654	60	LASSO	LOG	Microarray
BRCA	subtype	0.784114870970981	0.981191886888481	0.683276372750057	0.952371010482466	70	LASSO	LOG	Microarray
BRCA	subtype	0.635303472038166	0.906525614048834	0.535369674185464	0.918733371891267	80	LASSO	LOG	Microarray
BRCA	subtype	0.594209115281501	0.909842346980505	0.508881578947368	0.909855407750145	90	LASSO	LOG	Microarray
BRCA	subtype	0.411058097109178	0.881703188452414	0.399107142857143	0.872145748987854	100	LASSO	LOG	Microarray
BRCA	subtype	0.831008056592651	0.964369043409291	0.703403394850763	0.965725701886693	0	Random Forest	LOG	Microarray
BRCA	subtype	0.837679431778672	0.92781731286859	0.703159888357257	0.965332486570877	10	Random Forest	LOG	Microarray
BRCA	subtype	0.78095868778972	0.973065508622784	0.65228981544771	0.950769230769231	20	Random Forest	LOG	Microarray
BRCA	subtype	0.774585412571198	0.894031356285613	0.657568637502848	0.951399350563437	30	Random Forest	LOG	Microarray
BRCA	subtype	0.656158695986468	0.887721527053957	0.557530189109136	0.927298865565119	40	Random Forest	LOG	Microarray
BRCA	subtype	0.762576687116564	0.96149724028981	0.654294827979038	0.945656373210553	50	Random Forest	LOG	Microarray
BRCA	subtype	0.609214836732537	0.806804384341149	0.564411027568922	0.912070561017929	60	Random Forest	LOG	Microarray
BRCA	subtype	0.702649107642243	0.952824570832504	0.620961494645705	0.935794879355251	70	Random Forest	LOG	Microarray
BRCA	subtype	0.644156808657366	0.936210384043201	0.525814536340852	0.920838635049161	80	Random Forest	LOG	Microarray
BRCA	subtype	0.521649034791144	0.904501156523215	0.461419172932331	0.894551764025448	90	Random Forest	LOG	Microarray
BRCA	subtype	0.525949037961518	0.903288693375768	0.458441558441558	0.902411798727588	100	Random Forest	LOG	Microarray
BRCA	subtype	0.748648253689902	NA	0.678947368421053	0.948904047448939	0	Linear SVM	LOG	Microarray
BRCA	subtype	0.760790741568569	NA	0.671884256094782	0.948915690432718	10	Linear SVM	LOG	Microarray
BRCA	subtype	0.77871245484685	NA	0.685007974481659	0.953562299413693	20	Linear SVM	LOG	Microarray
BRCA	subtype	0.762583189548928	NA	0.670448849396218	0.950616095291018	30	Linear SVM	LOG	Microarray
BRCA	subtype	0.750475237618809	NA	0.659193438140807	0.946338546214707	40	Linear SVM	LOG	Microarray
BRCA	subtype	0.761300555114988	NA	0.679813169286854	0.949010610992035	50	Linear SVM	LOG	Microarray
BRCA	subtype	0.758414848256835	NA	0.665390749601276	0.947550815197874	60	Linear SVM	LOG	Microarray
BRCA	subtype	0.840593141797961	NA	0.72987012987013	0.968084993781588	70	Linear SVM	LOG	Microarray
BRCA	subtype	0.761028134769017	NA	0.649555707450444	0.950341237709659	80	Linear SVM	LOG	Microarray
BRCA	subtype	0.784071507482173	NA	0.647878218272955	0.954632584477786	90	Linear SVM	LOG	Microarray
BRCA	subtype	0.754176728598886	NA	0.678651173388016	0.948964039056918	100	Linear SVM	LOG	Microarray
BRCA	subtype	0.755272117485645	0.896926077018956	0.617787366142629	0.947397339502603	0	LASSO	NPN	Microarray
BRCA	subtype	0.835597142569675	0.904526862885996	0.675773239917977	0.963967611336032	10	LASSO	NPN	Microarray
BRCA	subtype	0.792823086574655	0.901918014368672	0.652692811574391	0.955708502024291	20	LASSO	NPN	Microarray
BRCA	subtype	0.800986014689607	0.905450736698802	0.653125712007291	0.957478235558731	30	LASSO	NPN	Microarray
BRCA	subtype	0.764431368570559	0.898088997453355	0.622549270904534	0.949502602660497	40	LASSO	NPN	Microarray
BRCA	subtype	0.818610957665846	0.903658082543531	0.668413932558669	0.960890688259109	50	LASSO	NPN	Microarray
BRCA	subtype	0.75454869782376	0.895965503364884	0.613511050353156	0.946720647773279	60	LASSO	NPN	Microarray
BRCA	subtype	0.798973525077494	0.902406370182105	0.639432387787651	0.955656448814344	70	LASSO	NPN	Microarray
BRCA	subtype	0.771685301475468	0.900443976388249	0.630911084529506	0.949230769230769	80	LASSO	NPN	Microarray
BRCA	subtype	0.792061253274229	0.90667449402163	0.644763898382319	0.955361480624639	90	LASSO	NPN	Microarray
BRCA	subtype	0.744047619047619	0.89706364735196	0.598655730234678	0.944378253325622	100	LASSO	NPN	Microarray
BRCA	subtype	0.710910079588709	0.944332368375518	0.618819776714514	0.941815549431648	0	Random Forest	NPN	Microarray
BRCA	subtype	0.768390603959902	0.971782704739361	0.657917521075416	0.950526315789474	10	Random Forest	NPN	Microarray
BRCA	subtype	0.735266372076858	0.957002084065745	0.638869902027797	0.945071918105974	20	Random Forest	NPN	Microarray
BRCA	subtype	0.767019515376511	0.953142095262838	0.649988607883345	0.949502602660497	30	Random Forest	NPN	Microarray
BRCA	subtype	0.743219706394626	0.962422909048296	0.643631806789702	0.94614783565248	40	Random Forest	NPN	Microarray
BRCA	subtype	0.76731135384307	0.957884483937116	0.649988607883345	0.94995951417004	50	Random Forest	NPN	Microarray
BRCA	subtype	0.742012899355032	0.974142260710566	0.637138300296195	0.946043578025002	60	Random Forest	NPN	Microarray
BRCA	subtype	0.758232931726908	0.955462798939966	0.644497607655502	0.948657957109969	70	Random Forest	NPN	Microarray
BRCA	subtype	0.76874813265611	0.967193896682093	0.655023923444976	0.952023837875231	80	Random Forest	NPN	Microarray
BRCA	subtype	0.758099352051836	0.971632196492878	0.654591023012076	0.947397339502603	90	Random Forest	NPN	Microarray
BRCA	subtype	0.798451192174445	0.944667006003113	0.676942355889724	0.953053712713155	100	Random Forest	NPN	Microarray
BRCA	subtype	0.763399656104151	NA	0.680542264752791	0.95038482329504	0	Linear SVM	NPN	Microarray
BRCA	subtype	0.762793675811457	NA	0.678377762588289	0.950254104340792	10	Linear SVM	NPN	Microarray
BRCA	subtype	0.780612244897959	NA	0.691501480975165	0.954695902652559	20	Linear SVM	NPN	Microarray
BRCA	subtype	0.738345274315438	NA	0.660492139439508	0.946231982671611	30	Linear SVM	NPN	Microarray
BRCA	subtype	0.770235503661191	NA	0.675210754158123	0.951451403773385	40	Linear SVM	NPN	Microarray
BRCA	subtype	0.796580101512837	NA	0.701025290498975	0.956633590008203	50	Linear SVM	NPN	Microarray
BRCA	subtype	0.762466091245376	NA	0.676213260423787	0.95027493318515	60	Linear SVM	NPN	Microarray
BRCA	subtype	0.805276629257728	NA	0.703622693096377	0.958970125162076	70	Linear SVM	NPN	Microarray
BRCA	subtype	0.753167062549485	NA	0.66928685349738	0.948258731292787	80	Linear SVM	NPN	Microarray
BRCA	subtype	0.794565541952822	NA	0.692367281840966	0.955395729141859	90	Linear SVM	NPN	Microarray
BRCA	subtype	0.74884189325277	NA	0.667828662565505	0.945100685348363	100	Linear SVM	NPN	Microarray
BRCA	subtype	0.831289847964689	0.895024093016547	0.712767714741399	0.96595697388267	0	LASSO	QN	Microarray
BRCA	subtype	0.778064516129032	0.941351504854794	0.760735645933014	0.95385019864896	10	LASSO	QN	Microarray
BRCA	subtype	0.791441418683373	0.891847804758022	0.670745044429255	0.953337037919081	20	LASSO	QN	Microarray
BRCA	subtype	0.78391959798995	0.897703526908248	0.672371269081795	0.953394723611442	30	LASSO	QN	Microarray
BRCA	subtype	0.763964421855146	0.891064937814164	0.642766005923901	0.947929212170698	40	LASSO	QN	Microarray
BRCA	subtype	0.847622797519441	0.931882496588379	0.719450615174299	0.968698367336138	50	LASSO	QN	Microarray
BRCA	subtype	0.719269611343466	0.884075040886186	0.626885395306448	0.938091079886746	60	LASSO	QN	Microarray
BRCA	subtype	0.756804524566985	0.896161014767826	0.655297334244703	0.94697467651028	70	LASSO	QN	Microarray
BRCA	subtype	0.809495041031063	0.891922776226182	0.680268853953064	0.957547564234871	80	LASSO	QN	Microarray
BRCA	subtype	0.808937137086594	0.887016138316448	0.678104351788562	0.957316292238893	90	LASSO	QN	Microarray
BRCA	subtype	0.653765211821759	0.878095176237591	0.660606060606061	0.936481853200119	100	LASSO	QN	Microarray
BRCA	subtype	0.841251335859322	0.97584514384824	0.717634996582365	0.968964568283454	0	Random Forest	QN	Microarray
BRCA	subtype	0.82089552238806	0.977031279693818	0.69585326953748	0.961457489878543	10	Random Forest	QN	Microarray
BRCA	subtype	0.830022729518727	0.976599200593009	0.702726987924356	0.964360826651848	20	Random Forest	QN	Microarray
BRCA	subtype	0.793414072665399	0.981409259814833	0.669986044657097	0.955372972400836	30	Random Forest	QN	Microarray
BRCA	subtype	0.783527990334273	0.967691378109335	0.664547732968786	0.95246963562753	40	Random Forest	QN	Microarray
BRCA	subtype	0.79569413511507	0.958499097544183	0.672826953748006	0.957871450874547	50	Random Forest	QN	Microarray
BRCA	subtype	0.758826180579899	0.964687506658288	0.647338516746412	0.948762214737447	60	Random Forest	QN	Microarray
BRCA	subtype	0.791567785912648	0.975545459012951	0.670745044429255	0.953672567542537	70	Random Forest	QN	Microarray
BRCA	subtype	0.748309617519427	0.919110234450792	0.636135794030531	0.945748987854251	80	Random Forest	QN	Microarray
BRCA	subtype	0.742262181573916	0.934169349742105	0.618060776942356	0.941445846894763	90	Random Forest	QN	Microarray
BRCA	subtype	0.636143850105772	0.898108222509345	0.579025689223058	0.92594427244582	100	Random Forest	QN	Microarray
BRCA	subtype	0.736977922202045	NA	0.684575074048758	0.948429860473204	0	Linear SVM	QN	Microarray
BRCA	subtype	0.754382509355919	NA	0.673615857826384	0.948510832133123	10	Linear SVM	QN	Microarray
BRCA	subtype	0.798526038362048	NA	0.701025290498975	0.959473230587782	20	Linear SVM	QN	Microarray
BRCA	subtype	0.756064162754304	NA	0.675780359990886	0.950211236991423	30	Linear SVM	QN	Microarray
BRCA	subtype	0.796228650409715	NA	0.690931875142401	0.957431663623614	40	Linear SVM	QN	Microarray
BRCA	subtype	0.780116038941882	NA	0.685737069947596	0.954464630656581	50	Linear SVM	QN	Microarray
BRCA	subtype	0.750500200080032	NA	0.657028935976304	0.946689045388736	60	Linear SVM	QN	Microarray
BRCA	subtype	0.823813472513536	NA	0.722510822510823	0.964441269085232	70	Linear SVM	QN	Microarray
BRCA	subtype	0.784892446223111	NA	0.672476646160857	0.953377599352832	80	Linear SVM	QN	Microarray
BRCA	subtype	0.744976737051997	NA	0.650535429482798	0.941908390886719	90	Linear SVM	QN	Microarray
BRCA	subtype	0.435261588974813	NA	0.749965823650034	0.887756230697407	100	Linear SVM	QN	Microarray
BRCA	subtype	0.819643481300245	0.899129958448844	0.695071485532012	0.96101770262761	0	LASSO	Z	Microarray
BRCA	subtype	0.770405893113166	0.957918239311428	0.773266974253816	0.952503506125797	10	LASSO	Z	Microarray
BRCA	subtype	0.813935192014555	0.915387546749776	0.709090909090909	0.96223174829986	20	LASSO	Z	Microarray
BRCA	subtype	0.803360174967691	0.91518303162266	0.700676406926407	0.958299065915165	30	LASSO	Z	Microarray
BRCA	subtype	0.795278714540766	0.905858575548978	0.695914502164502	0.957223148368659	40	LASSO	Z	Microarray
BRCA	subtype	0.768294443108011	0.92332045663315	0.689853896103896	0.956451006853484	50	LASSO	Z	Microarray
BRCA	subtype	0.783207291060694	0.902060021162188	0.700865800865801	0.957674049376836	60	LASSO	Z	Microarray
BRCA	subtype	0.74265167237801	0.919042725420434	0.674891774891775	0.95103384403694	70	LASSO	Z	Microarray
BRCA	subtype	0.785751928328463	0.901949869875566	0.70952380952381	0.959374454235135	80	LASSO	Z	Microarray
BRCA	subtype	0.757628765792031	0.92259808303152	0.682251082251082	0.952850149506496	90	LASSO	Z	Microarray
BRCA	subtype	0.685188661535574	0.897894527213413	0.651948051948052	0.94254380294628	100	LASSO	Z	Microarray
BRCA	subtype	0.831008056592651	0.964369043409291	0.703403394850763	0.965725701886693	0	Random Forest	Z	Microarray
BRCA	subtype	0.820074719800747	0.957015366814128	0.687871667805878	0.96168876187452	10	Random Forest	Z	Microarray
BRCA	subtype	0.802840767505607	0.96952453806943	0.671095352016405	0.958843110793575	20	Random Forest	Z	Microarray
BRCA	subtype	0.83730771145517	0.977478336936541	0.711036113009797	0.964430155327988	30	Random Forest	Z	Microarray
BRCA	subtype	0.810420841683367	0.949271200076154	0.671528252449305	0.959814770712604	40	Random Forest	Z	Microarray
BRCA	subtype	0.801335810776879	0.961522730795177	0.672530758714969	0.957142705935276	50	Random Forest	Z	Microarray
BRCA	subtype	0.763326877994088	0.963160521968571	0.65343045112781994	0.94691699081792	60	Random Forest	Z	Microarray
BRCA	subtype	0.652045196625056	0.961247012361563	0.612038619275461	0.930443756449948	70	Random Forest	Z	Microarray
BRCA	subtype	0.675573718956303	0.95819158653524	0.583239348370927	0.926373475166045	80	Random Forest	Z	Microarray
BRCA	subtype	0.664893897109157	0.908924906148203	0.585729949874687	0.922903336773306	90	Random Forest	Z	Microarray
BRCA	subtype	0.389969520642837	0.85711454550996	0.419407894736842	0.868455452356381	100	Random Forest	Z	Microarray
BRCA	subtype	0.748648253689902	NA	0.678947368421053	0.948904047448939	0	Linear SVM	Z	Microarray
BRCA	subtype	0.770519345752829	NA	0.680246069719754	0.952050299202002	10	Linear SVM	Z	Microarray
BRCA	subtype	0.77824060299514	NA	0.677079061289588	0.953467378854376	20	Linear SVM	Z	Microarray
BRCA	subtype	0.74858702007406	NA	0.763362952836637	0.949965486869512	30	Linear SVM	Z	Microarray
BRCA	subtype	0.733679636381799	NA	0.653269537480064	0.943193163905238	40	Linear SVM	Z	Microarray
BRCA	subtype	0.628420547287566	NA	0.692663476874003	0.927754189395056	50	Linear SVM	Z	Microarray
BRCA	subtype	0.602497910212912	NA	0.674481658692185	0.919959211754877	60	Linear SVM	Z	Microarray
BRCA	subtype	0.636188827997308	NA	0.703189792663477	0.929420005519077	70	Linear SVM	Z	Microarray
BRCA	subtype	0.575575395935215	NA	0.764821143768512	0.92234655265615	80	Linear SVM	Z	Microarray
BRCA	subtype	0.556925341552049	NA	0.735543403964457	0.91719347388078	90	Linear SVM	Z	Microarray
BRCA	subtype	0.360198388096714	NA	0.598929141034404	0.882070372008453	100	Linear SVM	Z	Microarray
BRCA	subtype	0.831289847964689	0.895024093016547	0.712767714741399	0.96595697388267	0	LASSO	QN-Z	Microarray
BRCA	subtype	0.821603200474144	0.950317446571317	0.80035030758715	0.962640311185203	10	LASSO	QN-Z	Microarray
BRCA	subtype	0.814800313234142	0.902151542987456	0.709767316017316	0.963365351538726	20	LASSO	QN-Z	Microarray
BRCA	subtype	0.800835724714293	0.893447605026552	0.692747493734336	0.955673573072954	30	LASSO	QN-Z	Microarray
BRCA	subtype	0.775884534429187	0.891274009787942	0.670585554796081	0.951983276441481	40	LASSO	QN-Z	Microarray
BRCA	subtype	0.737533841988678	0.89712332387255	0.740578719526088	0.946724352359027	50	LASSO	QN-Z	Microarray
BRCA	subtype	0.701526055223804	0.886954026365791	0.620961494645705	0.93457436955889	60	LASSO	QN-Z	Microarray
BRCA	subtype	0.738031172259735	0.899446587124606	0.660902255639098	0.941630546955624	70	LASSO	QN-Z	Microarray
BRCA	subtype	0.767253044654939	0.90140572877415	0.66222374117111	0.950323433016931	80	LASSO	QN-Z	Microarray
BRCA	subtype	0.769677131379259	0.911418230891915	0.67591706539075	0.952040962133841	90	LASSO	QN-Z	Microarray
BRCA	subtype	0.653765211821759	0.878095176237591	0.660606060606061	0.936481853200119	100	LASSO	QN-Z	Microarray
BRCA	subtype	0.841251335859322	0.97584514384824	0.717634996582365	0.968964568283454	0	Random Forest	QN-Z	Microarray
BRCA	subtype	0.838057482656095	0.965012093169988	0.69955997949419	0.96589928819031	10	Random Forest	QN-Z	Microarray
BRCA	subtype	0.847186574531096	0.979911316753422	0.713738892686261	0.967773279352227	20	Random Forest	QN-Z	Microarray
BRCA	subtype	0.752099796232792	0.973719836557491	0.66636335156072	0.94677833346564	30	Random Forest	QN-Z	Microarray
BRCA	subtype	0.847096009482418	0.976404919469935	0.711574390521759	0.968004551348205	40	Random Forest	QN-Z	Microarray
BRCA	subtype	0.746814882493275	0.964519872971885	0.639735702893598	0.944048582995951	50	Random Forest	QN-Z	Microarray
BRCA	subtype	0.67496062992126	0.965205695577213	0.578963032581454	0.926142203170067	60	Random Forest	QN-Z	Microarray
BRCA	subtype	0.762710132338664	0.965523850074934	0.652130325814536	0.946118917202509	70	Random Forest	QN-Z	Microarray
BRCA	subtype	0.755408836973083	0.973396637225004	0.650209330143541	0.945818316530391	80	Random Forest	QN-Z	Microarray
BRCA	subtype	0.780668196888549	0.973771306093288	0.661654135338346	0.949976789636232	90	Random Forest	QN-Z	Microarray
BRCA	subtype	0.636143850105772	0.898108222509345	0.579025689223058	0.92594427244582	100	Random Forest	QN-Z	Microarray
BRCA	subtype	0.736977922202045	NA	0.684575074048758	0.948429860473204	0	Linear SVM	QN-Z	Microarray
BRCA	subtype	0.766734476411896	NA	0.690635680109364	0.953450103388184	10	Linear SVM	QN-Z	Microarray
BRCA	subtype	0.760904994727255	NA	0.692367281840966	0.953712599749751	20	Linear SVM	QN-Z	Microarray
BRCA	subtype	0.698392596200682	NA	0.639576213260424	0.939106476598737	30	Linear SVM	QN-Z	Microarray
BRCA	subtype	0.790499390986602	NA	0.704192298929141	0.957489349315975	40	Linear SVM	QN-Z	Microarray
BRCA	subtype	0.763666699381686	NA	0.678377762588289	0.951182896910451	50	Linear SVM	QN-Z	Microarray
BRCA	subtype	0.731723270440252	NA	0.738414217361586	0.941828288670394	60	Linear SVM	QN-Z	Microarray
BRCA	subtype	0.799941843559174	NA	0.714718614718615	0.959852345796618	70	Linear SVM	QN-Z	Microarray
BRCA	subtype	0.76514190968497	NA	0.68630667578036	0.952316500149317	80	Linear SVM	QN-Z	Microarray
BRCA	subtype	0.760159362549801	NA	0.679084073820916	0.948449441855015	90	Linear SVM	QN-Z	Microarray
BRCA	subtype	0.435261588974813	NA	0.749965823650034	0.887756230697407	100	Linear SVM	QN-Z	Microarray
BRCA	subtype	0.810306797673952	0.896932826375551	0.683057074504443	0.959016697097193	0	LASSO	UN	Microarray
BRCA	subtype	0.513284074831001	0.807872871452593	0.474437514240146	0.897420323054998	10	LASSO	UN	Microarray
BRCA	subtype	0.599378881987578	0.87690539079084	0.544628616997038	0.91364943278256	20	LASSO	UN	Microarray
BRCA	subtype	0.486156308348893	0.81810380892327506	0.436038961038961	0.891833429728167	30	LASSO	UN	Microarray
BRCA	subtype	0.472476336523716	0.77906505291664	0.452413704716336	0.888663740799964	40	LASSO	UN	Microarray
BRCA	subtype	0.387338766258298	0.804633400547681	0.395484449760766	0.872602584893607	50	LASSO	UN	Microarray
BRCA	subtype	0.207234539089848	0.80967535571154	0.3	0.834927703875072	60	LASSO	UN	Microarray
BRCA	subtype	0.335502236681578	0.692879963281473	0.389561973114605	0.865077323777014	70	LASSO	UN	Microarray
BRCA	subtype	0.147987616099071	0.571842320905788	0.267694805194805	0.826969346443031	80	LASSO	UN	Microarray
BRCA	subtype	0	0.551227145854661	0.2	0.8	90	LASSO	UN	Microarray
BRCA	subtype	0	0.536172311198434	0.2	0.8	100	LASSO	UN	Microarray
BRCA	subtype	0.79232278512854	0.914284420429931	0.667821542492595	0.95423936916197	0	Random Forest	UN	Microarray
BRCA	subtype	0.776990973919114	0.931624342289977	0.666903053087264	0.952527321319891	10	Random Forest	UN	Microarray
BRCA	subtype	0.794360864800239	0.952797855739032	0.675803144224197	0.955708502024291	20	Random Forest	UN	Microarray
BRCA	subtype	0.746175414432584	0.918406027022513	0.650072624743677	0.948877586122168	30	Random Forest	UN	Microarray
BRCA	subtype	0.743771510761802	0.923387020616123	0.615948963317384	0.943024869866975	40	Random Forest	UN	Microarray
BRCA	subtype	0.711365369946606	0.961614793337897	0.611323763955343	0.937437825332562	50	Random Forest	UN	Microarray
BRCA	subtype	0.673899304824099	0.901793025838111	0.563157894736842	0.926130711393869	60	Random Forest	UN	Microarray
BRCA	subtype	0.773649845624336	0.886674333578358	0.664821143768512	0.949589055595248	70	Random Forest	UN	Microarray
BRCA	subtype	0.608686659772492	0.888875680026028	0.505627705627706	0.917790630422209	80	Random Forest	UN	Microarray
BRCA	subtype	0.444115270670617	0.813408218458528	0.396969696969697	0.885587044534413	90	Random Forest	UN	Microarray
BRCA	subtype	0.0481625594466062	0.517366232247714	0.230357142857143	0.81	100	Random Forest	UN	Microarray
BRCA	subtype	0.77094944512947	NA	0.680975165185691	0.951813394723611	0	Linear SVM	UN	Microarray
BRCA	subtype	0.658944721187793	NA	0.617224880382775	0.931283449952181	10	Linear SVM	UN	Microarray
BRCA	subtype	0.646851779429018	NA	0.606645876053771	0.927691929673354	20	Linear SVM	UN	Microarray
BRCA	subtype	0.522338611449452	NA	0.546821599453178	0.900647395260398	30	Linear SVM	UN	Microarray
BRCA	subtype	0.483845153546064	NA	0.48620984278879	0.893770436649694	40	Linear SVM	UN	Microarray
BRCA	subtype	0.562790242948624	NA	0.560379642287537	0.910525408543984	50	Linear SVM	UN	Microarray
BRCA	subtype	0.55808564231738	NA	0.531208703577125	0.908171900339083	60	Linear SVM	UN	Microarray
BRCA	subtype	0.455775690016064	NA	0.47154676463887	0.891427512975501	70	Linear SVM	UN	Microarray
BRCA	subtype	0.34361301634779	NA	0.3869332421964	0.86504908576116	80	Linear SVM	UN	Microarray
BRCA	subtype	0.18311345646438	NA	0.28982683982684	0.834441873915558	90	Linear SVM	UN	Microarray
BRCA	subtype	0	NA	0.2	0.8	100	Linear SVM	UN	Microarray
BRCA	subtype	0.783375314861461	0.90370111141009	0.671694862155388	0.952937812101899	10	LASSO	TDM	Microarray
BRCA	subtype	0.771929824561403	0.898083437030806	0.655404135338346	0.948559709983859	20	LASSO	TDM	Microarray
BRCA	subtype	0.800020220402386	0.895960967137438	0.686983082706767	0.954875499457543	30	LASSO	TDM	Microarray
BRCA	subtype	0.764096312099969	0.899461072123611	0.646365914786967	0.948160484166676	40	LASSO	TDM	Microarray
BRCA	subtype	0.819010873377762	0.936389369144787	0.69290698336751	0.960450901008177	50	LASSO	TDM	Microarray
BRCA	subtype	0.745588085280016	0.889091534540451	0.63900660742766	0.943273266121563	60	LASSO	TDM	Microarray
BRCA	subtype	0.739735700595178	0.910365468724602	0.644285429482798	0.944238915539225	70	LASSO	TDM	Microarray
BRCA	subtype	0.81825500654121	0.897658667441949	0.694395078605605	0.959086025773332	80	LASSO	TDM	Microarray
BRCA	subtype	0.734949660982125	0.896860054290395	0.636356516290727	0.94013865735228	90	LASSO	TDM	Microarray
BRCA	subtype	0.836542789976492	0.93022475460556	0.698830884028252	0.96419888333201	10	Random Forest	TDM	Microarray
BRCA	subtype	0.830022729518727	0.976337037575428	0.702726987924356	0.964360826651848	20	Random Forest	TDM	Microarray
BRCA	subtype	0.837113093754673	0.957291066346794	0.700995386192755	0.964765684951443	30	Random Forest	TDM	Microarray
BRCA	subtype	0.757282532002822	0.908992895756634	0.63935691501481	0.948426685113992	40	Random Forest	TDM	Microarray
BRCA	subtype	0.77105107473871	0.944004535196486	0.673722658920027	0.952920536635707	50	Random Forest	TDM	Microarray
BRCA	subtype	0.807918781725888	0.968540403524924	0.681704260651629	0.955951417004049	60	Random Forest	TDM	Microarray
BRCA	subtype	0.772752680522384	0.948305788423823	0.661844953292322	0.948790981979836	70	Random Forest	TDM	Microarray
BRCA	subtype	0.800494225629129	0.919099825183416	0.669742538163591	0.956113360323887	80	Random Forest	TDM	Microarray
BRCA	subtype	0.750375783963095	0.943002687027455	0.630075187969925	0.941619433198381	90	Random Forest	TDM	Microarray
BRCA	subtype	0.761749282675374	NA	0.677648667122351	0.949713764048129	10	Linear SVM	TDM	Microarray
BRCA	subtype	0.78648393664035	NA	0.687605377079061	0.954533959332721	20	Linear SVM	TDM	Microarray
BRCA	subtype	0.780288886705316	NA	0.689336978810663	0.954491091983352	30	Linear SVM	TDM	Microarray
BRCA	subtype	0.72288792669419	NA	0.639143312827523	0.940022756741023	40	Linear SVM	TDM	Microarray
BRCA	subtype	0.750025057632555	NA	0.668557758031442	0.945436214971819	50	Linear SVM	TDM	Microarray
BRCA	subtype	0.702800223611323	NA	0.623125996810207	0.935260398356374	60	Linear SVM	TDM	Microarray
BRCA	subtype	0.797080076684855	NA	0.706060606060606	0.957689396946363	70	Linear SVM	TDM	Microarray
BRCA	subtype	0.731655762455964	NA	0.630211893369788	0.943128749475499	80	Linear SVM	TDM	Microarray
BRCA	subtype	0.716405605935697	NA	0.624720893141946	0.935592601413035	90	Linear SVM	TDM	Microarray
BRCA	subtype	0.777600954843843	0.884145678882521	0.677755468215995	0.952654335688391	10	LASSO	QN (CN)	Microarray
BRCA	subtype	0.748354059985369	0.956102101158216	0.665148667122351	0.949862665714059	20	LASSO	QN (CN)	Microarray
BRCA	subtype	0.813145029875068	0.962601450836745	0.801405502392345	0.959867693366145	30	LASSO	QN (CN)	Microarray
BRCA	subtype	0.810686411847108	0.883250200092305	0.688197767145136	0.958669675697539	40	LASSO	QN (CN)	Microarray
BRCA	subtype	0.815234375	0.895597134203945	0.728571428571429	0.960717101955492	50	LASSO	QN (CN)	Microarray
BRCA	subtype	0.787821967827889	0.89709146374781	0.697698792435634	0.955314908689522	60	LASSO	QN (CN)	Microarray
BRCA	subtype	0.814072327044025	0.958680302647988	0.710496411483254	0.961306660315948	70	LASSO	QN (CN)	Microarray
BRCA	subtype	0.825650432012357	0.924717106186727	0.7203164160401	0.966469416376537	80	LASSO	QN (CN)	Microarray
BRCA	subtype	0.828128903322508	0.895310200635278	0.711362212349054	0.96175809055066	90	LASSO	QN (CN)	Microarray
BRCA	subtype	0.800725367721136	0.98619306562031	0.677671451355662	0.955546558704453	10	Random Forest	QN (CN)	Microarray
BRCA	subtype	0.791462490527911	0.957557356644044	0.66925694919116	0.953672567542537	20	Random Forest	QN (CN)	Microarray
BRCA	subtype	0.769722814498934	0.974615508330679	0.665846434267487	0.951324389404885	30	Random Forest	QN (CN)	Microarray
BRCA	subtype	0.750362844702467	0.902582668449541	0.646229209387104	0.946882591093117	40	Random Forest	QN (CN)	Microarray
BRCA	subtype	0.787033826952603	0.961714992953383	0.681081966279335	0.955199386097219	50	Random Forest	QN (CN)	Microarray
BRCA	subtype	0.722957668495495	0.956592743341969	0.621038391433128	0.941260617607367	60	Random Forest	QN (CN)	Microarray
BRCA	subtype	0.773175735078636	0.936807270816559	0.677239974937343	0.954620941494006	70	Random Forest	QN (CN)	Microarray
BRCA	subtype	0.324243124566674	0.884247394815797	0.39142316017316	0.868207056101793	80	Random Forest	QN (CN)	Microarray
BRCA	subtype	0.342425106990014	0.824128149005278	0.358630952380952	0.859514170040486	90	Random Forest	QN (CN)	Microarray
BRCA	subtype	0.763527447706963	NA	0.666119845067213	0.952856613630607	10	Linear SVM	QN (CN)	Microarray
BRCA	subtype	0.764774836377845	NA	0.679813169286854	0.952500141757108	20	Linear SVM	QN (CN)	Microarray
BRCA	subtype	0.76724179594993	NA	0.692071086807929	0.954375191372095	30	Linear SVM	QN (CN)	Microarray
BRCA	subtype	0.690632839494486	NA	0.741877420824789	0.940925730616133	40	Linear SVM	QN (CN)	Microarray
BRCA	subtype	0.703263526141755	NA	0.648211437685122	0.943822754472909	50	Linear SVM	QN (CN)	Microarray
BRCA	subtype	0.691071512974429	NA	0.814035087719298	0.943061537705501	60	Linear SVM	QN (CN)	Microarray
BRCA	subtype	0.681057436287562	NA	0.72984022556391	0.93976604406945	70	Linear SVM	QN (CN)	Microarray
BRCA	subtype	0.721641900838605	NA	0.62569349510139	0.945473034017926	80	Linear SVM	QN (CN)	Microarray
BRCA	subtype	0.735200635677394	NA	0.649669628616997	0.944667929249973	90	Linear SVM	QN (CN)	Microarray
BRCA	subtype	0.667102578856515	0.824181116441178	0.572089314194577	0.925280433360929	30	LASSO	SEURAT	Microarray
BRCA	subtype	0.62725302605846	0.813747243468606	0.553041695146958	0.916061307113939	40	LASSO	SEURAT	Microarray
BRCA	subtype	0.616743593824606	0.873658048178172	0.542515379357485	0.913620514332589	50	LASSO	SEURAT	Microarray
BRCA	subtype	0.687045123726346	0.929861263607394	0.59165385053543	0.929612341562806	30	Random Forest	SEURAT	Microarray
BRCA	subtype	0.669351067698862	0.82772548744685	0.582182729551151	0.926072874493927	40	Random Forest	SEURAT	Microarray
BRCA	subtype	0.637474971019075	0.907189008102321	0.569332421964001	0.917721150538488	50	Random Forest	SEURAT	Microarray
BRCA	subtype	0.753518603818005	NA	0.632916097060834	0.944349183668069	30	Linear SVM	SEURAT	Microarray
BRCA	subtype	0.715588515307912	NA	0.614217361585783	0.940271833429728	40	Linear SVM	SEURAT	Microarray
BRCA	subtype	0.725465966429822	NA	0.608589655958077	0.938704453441295	50	Linear SVM	SEURAT	Microarray
BRCA	subtype	0.771073646850044	0.984238984269944	0.680163476874003	0.952457992643751	0	LASSO	LOG	Microarray
BRCA	subtype	0.722286694586003	0.958626810710789	0.624638300296195	0.94090796372530106	10	LASSO	LOG	Microarray
BRCA	subtype	0.790976758316877	0.972587922376042	0.682897584871269	0.95253896430367	20	LASSO	LOG	Microarray
BRCA	subtype	0.749510370109978	0.971552862986687	0.656217247664616	0.945980259850229	30	LASSO	LOG	Microarray
BRCA	subtype	0.793744378934746	0.971423720221127	0.700243506493507	0.95436638353047	40	LASSO	LOG	Microarray
BRCA	subtype	0.751951862350191	0.974140738432534	0.666310663021189	0.947455025194963	50	LASSO	LOG	Microarray
BRCA	subtype	0.565586544145306	0.930961671090348	0.496324618364092	0.90331983805668	60	LASSO	LOG	Microarray
BRCA	subtype	0.705982905982906	0.966225000811882	0.629999715197084	0.932226720647773	70	LASSO	LOG	Microarray
BRCA	subtype	0.626166242578456	0.920118141340084	0.551553599908863	0.915384615384615	80	LASSO	LOG	Microarray
BRCA	subtype	0.592767972449419	0.951862521186244	0.506281328320802	0.908611914401388	90	LASSO	LOG	Microarray
BRCA	subtype	0.675294351433256	0.911167023658316	0.585184552289815	0.934736842105263	100	LASSO	LOG	Microarray
BRCA	subtype	0.838975117023897	0.972382655184513	0.711141490088859	0.966234817813765	0	Random Forest	LOG	Microarray
BRCA	subtype	0.809408683388738	0.97450249043612	0.675180849851903	0.957651821862348	10	Random Forest	LOG	Microarray
BRCA	subtype	0.820744416873449	0.963721441956736	0.695800580997949	0.961819480828769	20	Random Forest	LOG	Microarray
BRCA	subtype	0.801206030150754	0.967456457693493	0.681947767145136	0.956113360323887	30	Random Forest	LOG	Microarray
BRCA	subtype	0.799787438635558	0.974657194692992	0.69707649806334	0.953279352226721	40	Random Forest	LOG	Microarray
BRCA	subtype	0.736855525523994	0.961014463155524	0.639250113921167	0.94080971659919	50	Random Forest	LOG	Microarray
BRCA	subtype	0.716230150546504	0.973272428788102	0.621120984278879	0.935575477154425	60	Random Forest	LOG	Microarray
BRCA	subtype	0.715054876786084	0.939455390992736	0.638361528822055	0.933996454182213	70	Random Forest	LOG	Microarray
BRCA	subtype	0.566378801695006	0.886142575497258	0.513617851446799	0.902753036437247	80	Random Forest	LOG	Microarray
BRCA	subtype	0.513145718795928	0.941426570827693	0.492731829573935	0.891203007518797	90	Random Forest	LOG	Microarray
BRCA	subtype	0.742746036494167	0.881493526575763	0.660925039872408	0.944661578531548	100	Random Forest	LOG	Microarray
BRCA	subtype	0.75614764116353	NA	0.66636335156072	0.951140029561082	0	Linear SVM	LOG	Microarray
BRCA	subtype	0.736938181459371	NA	0.648910628844839	0.946131429629882	10	Linear SVM	LOG	Microarray
BRCA	subtype	0.771681415929204	NA	0.671558156755525	0.953540260908682	20	Linear SVM	LOG	Microarray
BRCA	subtype	0.734779148428173	NA	0.651022442469811	0.944294673334921	30	Linear SVM	LOG	Microarray
BRCA	subtype	0.778042485606512	NA	0.68351987924356306	0.95278505464264	40	Linear SVM	LOG	Microarray
BRCA	subtype	0.769288091807839	NA	0.667229152426521	0.951487202168317	50	Linear SVM	LOG	Microarray
BRCA	subtype	0.813071185101023	NA	0.698914900888585	0.961206107274219	60	Linear SVM	LOG	Microarray
BRCA	subtype	0.723333668442747	NA	0.644096035543404	0.939922203699293	70	Linear SVM	LOG	Microarray
BRCA	subtype	0.747468610773593	NA	0.664905160628845	0.943172713079834	80	Linear SVM	LOG	Microarray
BRCA	subtype	0.718537458450524	NA	0.637602529049897	0.936504269724084	90	Linear SVM	LOG	Microarray
BRCA	subtype	0.700507859733978	NA	0.655328662565505	0.940289297905397	100	Linear SVM	LOG	Microarray
BRCA	subtype	0.783527990334273	0.978342235679697	0.664547732968786	0.95246963562753	0	LASSO	NPN	Microarray
BRCA	subtype	0.774209835403413	0.970731078347177	0.654021417179312	0.950364372469636	10	LASSO	NPN	Microarray
BRCA	subtype	0.828223309697393	0.982980490441791	0.71141490088858494	0.961295546558704	20	LASSO	NPN	Microarray
BRCA	subtype	0.802575107296137	0.970600087906589	0.687764866712235	0.956911433939298	30	LASSO	NPN	Microarray
BRCA	subtype	0.819535348488634	0.972104410896981	0.695124174071542	0.960323886639676	40	LASSO	NPN	Microarray
BRCA	subtype	0.764991650220131	0.97104234259033	0.647771417179312	0.948259109311741	50	LASSO	NPN	Microarray
BRCA	subtype	0.792186870720902	0.966132233779293	0.66930963773069	0.954008097165992	60	LASSO	NPN	Microarray
BRCA	subtype	0.810724289715886	0.953599678615158	0.684597858282069	0.958785425101215	70	LASSO	NPN	Microarray
BRCA	subtype	0.810506284741349	0.956536033625817	0.6788334472545	0.958785425101215	80	LASSO	NPN	Microarray
BRCA	subtype	0.828719378609839	0.965404107416491	0.709250398724083	0.962660421793549	90	LASSO	NPN	Microarray
BRCA	subtype	0.797289334119034	0.943251038607076	0.703189792663477	0.957640178878569	100	LASSO	NPN	Microarray
BRCA	subtype	0.827525695663073	0.966544579753752	0.697721576668945	0.961295546558704	0	Random Forest	NPN	Microarray
BRCA	subtype	0.811158798283262	0.981215294316107	0.69252677147414	0.958449895477759	10	Random Forest	NPN	Microarray
BRCA	subtype	0.809839690436705	0.967068314704731	0.676668945089998	0.958218623481781	20	Random Forest	NPN	Microarray
BRCA	subtype	0.791588832231029	0.976186367274796	0.671421451355662	0.953441295546559	30	Random Forest	NPN	Microarray
BRCA	subtype	0.791715020939502	0.981508877044868	0.665657040328093	0.954008097165992	40	Random Forest	NPN	Microarray
BRCA	subtype	0.784924723653279	0.974476315523142	0.678917464114833	0.952700907623508	50	Random Forest	NPN	Microarray
BRCA	subtype	0.809514220991694	0.978096902559944	0.68670967190704	0.957085020242915	60	Random Forest	NPN	Microarray
BRCA	subtype	0.78263067435042	0.958044400882056	0.666659546593757	0.951445922498554	70	Random Forest	NPN	Microarray
BRCA	subtype	0.774608134670631	0.944830885810956	0.652533321941217	0.951041064198959	80	Random Forest	NPN	Microarray
BRCA	subtype	0.791451955137921	0.961121091992802	0.663492538163591	0.954117987275882	90	Random Forest	NPN	Microarray
BRCA	subtype	0.808045452239639	0.952628126410054	0.688145078605605	0.955384615384615	100	Random Forest	NPN	Microarray
BRCA	subtype	0.768828712230574	NA	0.65930023923445	0.951923284833502	0	Linear SVM	NPN	Microarray
BRCA	subtype	0.786080294512711	NA	0.668824048758259	0.95533573753388	10	Linear SVM	NPN	Microarray
BRCA	subtype	0.767648971831691	NA	0.661412052859421	0.950679791484745	20	Linear SVM	NPN	Microarray
BRCA	subtype	0.742141821997901	NA	0.653619845067213	0.945035061257972	30	Linear SVM	NPN	Microarray
BRCA	subtype	0.760421848572282	NA	0.662467247664616	0.949708131565717	40	Linear SVM	NPN	Microarray
BRCA	subtype	0.742720382927802	NA	0.64934352927774	0.945833134873383	50	Linear SVM	NPN	Microarray
BRCA	subtype	0.777024331870762	NA	0.662574048758259	0.953230474375985	60	Linear SVM	NPN	Microarray
BRCA	subtype	0.735384615384615	NA	0.651022442469811	0.944757217326877	70	Linear SVM	NPN	Microarray
BRCA	subtype	0.770960741763661	NA	0.683086978810663	0.952044666719589	80	Linear SVM	NPN	Microarray
BRCA	subtype	0.769905365901997	NA	0.679434381408066	0.951356483214068	90	Linear SVM	NPN	Microarray
BRCA	subtype	0.729013834867806	NA	0.671482683982684	0.943345770156916	100	Linear SVM	NPN	Microarray
BRCA	subtype	0.806986729117877	0.984045320649423	0.701375598086124	0.961445846894763	0	LASSO	QN	Microarray
BRCA	subtype	0.778020450709818	0.978043967341568	0.680596377306904	0.952862850943346	10	LASSO	QN	Microarray
BRCA	subtype	0.810192616372392	0.982073958678061	0.696750398724083	0.957651821862348	20	LASSO	QN	Microarray
BRCA	subtype	0.786907180732445	0.962852147315189	0.692610788334473	0.954401312481808	30	LASSO	QN	Microarray
BRCA	subtype	0.787884767166535	0.972621901662149	0.694775290498975	0.955199386097219	40	LASSO	QN	Microarray
BRCA	subtype	0.787044374009509	0.963856723556801	0.696887104123946	0.954401312481808	50	LASSO	QN	Microarray
BRCA	subtype	0.794227605802303	0.946227590778674	0.688767372977899	0.955372972400836	60	LASSO	QN	Microarray
BRCA	subtype	0.780148468610196	0.964807167376827	0.69788961038961	0.954049376835755	70	LASSO	QN	Microarray
BRCA	subtype	0.747558074801356	0.953065829938895	0.659140749601276	0.943944325368474	80	LASSO	QN	Microarray
BRCA	subtype	0.628235542200432	0.940511377167724	0.551553599908863	0.917085020242915	90	LASSO	QN	Microarray
BRCA	subtype	0.507337064292954	0.873228514476579	0.620400432900433	0.902995044171515	100	LASSO	QN	Microarray
BRCA	subtype	0.848665558705641	0.983636782893749	0.725996810207337	0.968906882591093	0	Random Forest	QN	Microarray
BRCA	subtype	0.804080824088748	0.968168458648335	0.687005866940077	0.958380566801619	10	Random Forest	QN	Microarray
BRCA	subtype	0.820691024622716	0.974526831420214	0.687924356345409	0.962024291497976	20	Random Forest	QN	Microarray
BRCA	subtype	0.829424307036247	0.944526524387206	0.696286169970381	0.96412955465587	30	Random Forest	QN	Microarray
BRCA	subtype	0.82883017365776	0.975836588592007	0.696286169970381	0.962995951417004	40	Random Forest	QN	Microarray
BRCA	subtype	0.801076079851159	0.974437435629386	0.679835953520164	0.955546558704453	50	Random Forest	QN	Microarray
BRCA	subtype	0.80201191131575	0.941795608931832	0.668307131465026	0.957813765182186	60	Random Forest	QN	Microarray
BRCA	subtype	0.744244475208942	0.954707165899116	0.629642287537024	0.942348178137652	70	Random Forest	QN	Microarray
BRCA	subtype	0.733855993397978	0.933990498665421	0.621227785372522	0.939676113360324	80	Random Forest	QN	Microarray
BRCA	subtype	0.705800031099363	0.923871768066814	0.608430166324903	0.93336032388664	90	Random Forest	QN	Microarray
BRCA	subtype	0.385143918291551	0.764649455614045	0.490882034632035	0.879684580984891	100	Random Forest	QN	Microarray
BRCA	subtype	0.763562276007659	NA	0.663196343130554	0.952652029772773	0	Linear SVM	QN	Microarray
BRCA	subtype	0.747603208765408	NA	0.658001537935748	0.949370296026643	10	Linear SVM	QN	Microarray
BRCA	subtype	0.787202454594942	NA	0.67675296195033	0.956023921039401	20	Linear SVM	QN	Microarray
BRCA	subtype	0.762489520145978	NA	0.674725165185691	0.950610462808605	30	Linear SVM	QN	Microarray
BRCA	subtype	0.771096214511041	NA	0.667958247892458	0.953161145699845	40	Linear SVM	QN	Microarray
BRCA	subtype	0.753849190682985	NA	0.656269936204147	0.949979964995445	50	Linear SVM	QN	Microarray
BRCA	subtype	0.795663795663796	NA	0.68002677147414	0.95787708335696	60	Linear SVM	QN	Microarray
BRCA	subtype	0.71284023069918	NA	0.631405217589428	0.937250138921966	70	Linear SVM	QN	Microarray
BRCA	subtype	0.73938077680691	NA	0.656543347003873	0.942201053160805	80	Linear SVM	QN	Microarray
BRCA	subtype	0.689930466134432	NA	0.615387901572112	0.930419752246378	90	Linear SVM	QN	Microarray
BRCA	subtype	0.406998793311498	NA	0.536842105263158	0.882868634633341	100	Linear SVM	QN	Microarray
BRCA	subtype	0.771073646850044	0.984238984269944	0.680163476874003	0.952457992643751	0	LASSO	Z	Microarray
BRCA	subtype	0.757709915983298	0.979625757799132	0.670343472317157	0.946616390145802	10	LASSO	Z	Microarray
BRCA	subtype	0.772971875317291	0.968092320476221	0.687878787878788	0.947426106744992	20	LASSO	Z	Microarray
BRCA	subtype	0.803360174967691	0.966602324404182	0.710822510822511	0.956575904315842	30	LASSO	Z	Microarray
BRCA	subtype	0.701626892962633	0.945574824212595	0.681628787878788	0.942913921304014	40	LASSO	Z	Microarray
BRCA	subtype	0.741780513436421	0.905685174818302	0.667260480747323	0.94433754068429	50	LASSO	Z	Microarray
BRCA	subtype	0.798643968586898	0.95304825205754	0.701025290498975	0.959808760211237	60	LASSO	Z	Microarray
BRCA	subtype	0.76890923566879	0.956460450454259	0.692451298701299	0.949519726919108	70	LASSO	Z	Microarray
BRCA	subtype	0.659719346675868	0.869062643582767	0.674025974025974	0.93484692122463	80	LASSO	Z	Microarray
BRCA	subtype	0.611650485436893	0.909781724982963	0.650756151742994	0.92657616892911	90	LASSO	Z	Microarray
BRCA	subtype	0.430289823490957	0.857937892860493	0.578759398496241	0.885852187028658	100	LASSO	Z	Microarray
BRCA	subtype	0.838975117023897	0.972382655184513	0.711141490088859	0.966234817813765	0	Random Forest	Z	Microarray
BRCA	subtype	0.847005337023127	0.954227611054236	0.725267714741399	0.96663967611336	10	Random Forest	Z	Microarray
BRCA	subtype	0.81985935863548	0.973434522134213	0.679995443153338	0.961457489878543	20	Random Forest	Z	Microarray
BRCA	subtype	0.76919636200984	0.96545390625886	0.660082023239918	0.951093117408907	30	Random Forest	Z	Microarray
BRCA	subtype	0.830089894300109	0.9364744898849	0.70997949419002	0.963903915142305	40	Random Forest	Z	Microarray
BRCA	subtype	0.792771084337349	0.912087562742555	0.675074048758259	0.95434925927186	50	Random Forest	Z	Microarray
BRCA	subtype	0.802229665550168	0.914497138031387	0.664707222601959	0.957923655292076	60	Random Forest	Z	Microarray
BRCA	subtype	0.699885338252156	0.891850853609755	0.652191558441558	0.93633246010955	70	Random Forest	Z	Microarray
BRCA	subtype	0.785525462616589	0.890123522311022	0.682517372977899	0.953608871348809	80	Random Forest	Z	Microarray
BRCA	subtype	0.676336835502587	0.887231120058132	0.598420767828663	0.925910931174089	90	Random Forest	Z	Microarray
BRCA	subtype	0.408870219846162	0.763841986079796	0.475102529049897	0.870664973141753	100	Random Forest	Z	Microarray
BRCA	subtype	0.75614764116353	NA	0.66636335156072	0.951140029561082	0	Linear SVM	Z	Microarray
BRCA	subtype	0.746150440301077	NA	0.659436944634313	0.948236692787776	10	Linear SVM	Z	Microarray
BRCA	subtype	0.763085399449036	NA	0.672560663021189	0.951434997750787	20	Linear SVM	Z	Microarray
BRCA	subtype	0.743551513344267	NA	0.670236671223513	0.945197874021403	30	Linear SVM	Z	Microarray
BRCA	subtype	0.746071054386132	NA	0.773699874686717	0.952542479879941	40	Linear SVM	Z	Microarray
BRCA	subtype	0.662115705726353	NA	0.717855718842561	0.931659730018863	50	Linear SVM	Z	Microarray
BRCA	subtype	0.765027322404372	NA	0.855107940305309	0.95336081531128	60	Linear SVM	Z	Microarray
BRCA	subtype	0.5525917517972	NA	0.657978753702438	0.913083878625674	70	Linear SVM	Z	Microarray
BRCA	subtype	0.563075153374233	NA	0.552077637275006	0.916276664511959	80	Linear SVM	Z	Microarray
BRCA	subtype	0.64599120591262	NA	0.721182216905901	0.932418262851699	90	Linear SVM	Z	Microarray
BRCA	subtype	0.469065573047581	NA	0.68543375484165	0.902774848130885	100	Linear SVM	Z	Microarray
BRCA	subtype	0.806986729117877	0.984045320649423	0.701375598086124	0.961445846894763	0	LASSO	QN-Z	Microarray
BRCA	subtype	0.742681892983594	0.977857348512341	0.657948849396218	0.945008599931201	10	LASSO	QN-Z	Microarray
BRCA	subtype	0.762285012285012	0.971717759364818	0.671588061061745	0.944291497975709	20	LASSO	QN-Z	Microarray
BRCA	subtype	0.771918192482277	0.966966109226171	0.680626281613124	0.946628033129581	30	LASSO	QN-Z	Microarray
BRCA	subtype	0.75581808041373	0.970523363805098	0.679031385281385	0.944349183668069	40	LASSO	QN-Z	Microarray
BRCA	subtype	0.794011976047904	0.972433808666394	0.695155502392344	0.955037442777381	50	LASSO	QN-Z	Microarray
BRCA	subtype	0.727903653806899	0.959055310015062	0.649616940077466	0.93836892381784	60	LASSO	QN-Z	Microarray
BRCA	subtype	0.785407725321888	0.929420414466854	0.699810606060606	0.952365378000053	70	LASSO	QN-Z	Microarray
BRCA	subtype	0.776679151061173	0.945545046628638	0.690772385509228	0.950826916461591	80	LASSO	QN-Z	Microarray
BRCA	subtype	0.766045340050378	0.962077839601059	0.681681476418319	0.94758805006483	90	LASSO	QN-Z	Microarray
BRCA	subtype	0.507337064292954	0.873228514476579	0.620400432900433	0.902995044171515	100	LASSO	QN-Z	Microarray
BRCA	subtype	0.848665558705641	0.983636782893749	0.725996810207337	0.968906882591093	0	Random Forest	QN-Z	Microarray
BRCA	subtype	0.841436196021349	0.973178527161693	0.719799498746867	0.969068825910931	10	Random Forest	QN-Z	Microarray
BRCA	subtype	0.768679019725045	0.948501135409998	0.656429425837321	0.951093117408907	20	Random Forest	QN-Z	Microarray
BRCA	subtype	0.838057482656095	0.958579031907205	0.705324390521759	0.965668016194332	30	Random Forest	QN-Z	Microarray
BRCA	subtype	0.771673644439906	0.949465732066351	0.64603981544771	0.948663967611336	40	Random Forest	QN-Z	Microarray
BRCA	subtype	0.78328797500252	0.949289316956693	0.668824048758259	0.951902834008097	50	Random Forest	QN-Z	Microarray
BRCA	subtype	0.790849673202614	0.893242254284243	0.66925694919116	0.952874493927126	60	Random Forest	QN-Z	Microarray
BRCA	subtype	0.790467488959951	0.890880823682681	0.678621269081795	0.951972162684237	70	Random Forest	QN-Z	Microarray
BRCA	subtype	0.800020220402386	0.910611450812689	0.67550694919116006	0.95497975708502	80	Random Forest	QN-Z	Microarray
BRCA	subtype	0.772486772486772	0.881664300611669	0.648204317612212	0.949230769230769	90	Random Forest	QN-Z	Microarray
BRCA	subtype	0.385143918291551	0.764649455614045	0.490882034632035	0.879684580984891	100	Random Forest	QN-Z	Microarray
BRCA	subtype	0.763562276007659	NA	0.663196343130554	0.952652029772773	0	Linear SVM	QN-Z	Microarray
BRCA	subtype	0.754985754985755	NA	0.654834529505582	0.950882296238333	10	Linear SVM	QN-Z	Microarray
BRCA	subtype	0.766179540709812	NA	0.675454260651629	0.954037733851975	20	Linear SVM	QN-Z	Microarray
BRCA	subtype	0.718228752978554	NA	0.643663135110504	0.941012939588791	30	Linear SVM	QN-Z	Microarray
BRCA	subtype	0.7712991234118	NA	0.673722658920027	0.952846444920748	40	Linear SVM	QN-Z	Microarray
BRCA	subtype	0.771130057661032	NA	0.680922476646161	0.952516547779706	50	Linear SVM	QN-Z	Microarray
BRCA	subtype	0.786218554240827	NA	0.673100364547733	0.95533573753388	60	Linear SVM	QN-Z	Microarray
BRCA	subtype	0.688875489900513	NA	0.625048416495785	0.933133096693468	70	Linear SVM	QN-Z	Microarray
BRCA	subtype	0.713178674775614	NA	0.66344696969697	0.94065729935699	80	Linear SVM	QN-Z	Microarray
BRCA	subtype	0.718842876956608	NA	0.649427546138072	0.941018572071204	90	Linear SVM	QN-Z	Microarray
BRCA	subtype	0.406998793311498	NA	0.536842105263158	0.882868634633341	100	Linear SVM	QN-Z	Microarray
BRCA	subtype	0.748487293263413	0.979599249542167	0.650452836637047	0.945182186234818	0	LASSO	UN	Microarray
BRCA	subtype	0.640332534298975	0.908919996519648	0.556611699703805	0.924568963887849	10	LASSO	UN	Microarray
BRCA	subtype	0.548509959339132	0.851171224501333	0.493863921166553	0.906465862998371	20	LASSO	UN	Microarray
BRCA	subtype	0.558720351850882	0.83938317788163	0.511887673729779	0.905228380150981	30	LASSO	UN	Microarray
BRCA	subtype	0.375453885257807	0.806038164084797	0.387312030075188	0.866552845159656	40	LASSO	UN	Microarray
BRCA	subtype	0.468683425649766	0.864464876046726	0.431467874231032	0.888658108317551	50	LASSO	UN	Microarray
BRCA	subtype	0.323093741459415	0.817084856148324	0.36038961038961	0.858825910931174	60	LASSO	UN	Microarray
BRCA	subtype	0.426028921023359	0.762782452540579	0.416451640464798	0.880612919931805	70	LASSO	UN	Microarray
BRCA	subtype	0.168886269888038	0.749431610808352	0.28125	0.828045112781955	80	LASSO	UN	Microarray
BRCA	subtype	0.200229621125144	0.53829224772046	0.294805194805195	0.834887218045113	90	LASSO	UN	Microarray
BRCA	subtype	0.014026100743993	0.572614741102551	0.210526315789474	0.802105263157895	100	LASSO	UN	Microarray
BRCA	subtype	0.82722250125565	0.98066861071505	0.695557074504443	0.961295546558704	0	Random Forest	UN	Microarray
BRCA	subtype	0.757563553989429	0.977649606477973	0.633645192526771	0.948530942741469	10	Random Forest	UN	Microarray
BRCA	subtype	0.829921882725205	0.978429483098601	0.708491398951925	0.963794025032415	20	Random Forest	UN	Microarray
BRCA	subtype	0.74667343829355	0.961765102265296	0.624554283435862	0.945292076344708	30	Random Forest	UN	Microarray
BRCA	subtype	0.745159147805651	0.977206006981065	0.630318694463431	0.943024869866975	40	Random Forest	UN	Microarray
BRCA	subtype	0.682151840254607	0.966721284767434	0.578256721348827	0.931122035858878	50	Random Forest	UN	Microarray
BRCA	subtype	0.699794661190965	0.966517995892996	0.574087206652996	0.935442452284558	60	Random Forest	UN	Microarray
BRCA	subtype	0.649950425298753	0.922718782228264	0.568329915698337	0.922434782279984	70	Random Forest	UN	Microarray
BRCA	subtype	0.652244237767893	0.896860778325562	0.603182672590567	0.923955968352253	80	Random Forest	UN	Microarray
BRCA	subtype	0.413259972489684	0.899021514261452	0.404761904761905	0.874887218045113	90	Random Forest	UN	Microarray
BRCA	subtype	0	0.512549740689737	0.2	0.8	100	Random Forest	UN	Microarray
BRCA	subtype	0.75972859708641	NA	0.654538334472545	0.949708131565717	0	Linear SVM	UN	Microarray
BRCA	subtype	0.645432148423752	NA	0.576798530416951	0.925945330898891	10	Linear SVM	UN	Microarray
BRCA	subtype	0.643628829362143	NA	0.595876053770791	0.926569818210685	20	Linear SVM	UN	Microarray
BRCA	subtype	0.634227848101266	NA	0.579912850307587	0.922139662882697	30	Linear SVM	UN	Microarray
BRCA	subtype	0.546174142480211	NA	0.533319093187514	0.906037416316054	40	Linear SVM	UN	Microarray
BRCA	subtype	0.517676514772158	NA	0.495058669400775	0.902564972007696	50	Linear SVM	UN	Microarray
BRCA	subtype	0.550258963141751	NA	0.506365345181135	0.908131187697751	60	Linear SVM	UN	Microarray
BRCA	subtype	0.509014423076923	NA	0.509942469810891	0.898755599405754	70	Linear SVM	UN	Microarray
BRCA	subtype	0.397196261682243	NA	0.412613921166553	0.878051387896589	80	Linear SVM	UN	Microarray
BRCA	subtype	0.333581020115705	NA	0.36780303030303	0.862047275050371	90	Linear SVM	UN	Microarray
BRCA	subtype	0	NA	0.2	0.8	100	Linear SVM	UN	Microarray
BRCA	subtype	0.729559748427673	0.964715540200254	0.6294002050581	0.940971659919028	10	LASSO	TDM	Microarray
BRCA	subtype	0.809495041031063	0.983165034784617	0.690309580770107	0.957194910352805	20	LASSO	TDM	Microarray
BRCA	subtype	0.784547549854695	0.965660352719176	0.682517372977899	0.95246963562753	30	LASSO	TDM	Microarray
BRCA	subtype	0.778075529750385	0.964067840269466	0.680596377306904	0.952658040274139	40	LASSO	TDM	Microarray
BRCA	subtype	0.750799360511591	0.975763137254043	0.667798758259285	0.945980259850229	50	LASSO	TDM	Microarray
BRCA	subtype	0.813117344922955	0.975441563403057	0.701132091592618	0.960595720069404	60	LASSO	TDM	Microarray
BRCA	subtype	0.776433534969754	0.971277064868396	0.68711978810663	0.951058188457569	70	LASSO	TDM	Microarray
BRCA	subtype	0.794473487677371	0.957952130428911	0.698808099794942	0.955037442777381	80	LASSO	TDM	Microarray
BRCA	subtype	0.660414610069102	0.950930026286063	0.604754784688995	0.922834008097166	90	LASSO	TDM	Microarray
BRCA	subtype	0.811177644710579	0.965241304425708	0.691038676236045	0.958785425101215	10	Random Forest	TDM	Microarray
BRCA	subtype	0.829322748697594	0.965650967002554	0.702050580997949	0.963562753036437	20	Random Forest	TDM	Microarray
BRCA	subtype	0.812580485388806	0.978435900185126	0.696855775803144	0.959919028340081	30	Random Forest	TDM	Microarray
BRCA	subtype	0.809610062893082	0.981771080119571	0.686033264980633	0.957651821862348	40	Random Forest	TDM	Microarray
BRCA	subtype	0.810297287812704	0.96872670103804	0.680945260879471	0.958785425101215	50	Random Forest	TDM	Microarray
BRCA	subtype	0.82814607583554	0.940911199223893	0.690469070403281	0.962995951417004	60	Random Forest	TDM	Microarray
BRCA	subtype	0.799085830370747	0.941575929552903	0.677618762816131	0.953846153846154	70	Random Forest	TDM	Microarray
BRCA	subtype	0.762746500459794	0.921225548939365	0.649206823877877	0.945991902834008	80	Random Forest	TDM	Microarray
BRCA	subtype	0.753493371551415	0.938439551504567	0.651697425381636	0.94331983805668	90	Random Forest	TDM	Microarray
BRCA	subtype	0.736938181459371	NA	0.648910628844839	0.946131429629882	10	Linear SVM	TDM	Microarray
BRCA	subtype	0.780762819884302	NA	0.682084472544999	0.955645524066577	20	Linear SVM	TDM	Microarray
BRCA	subtype	0.745750184774575	NA	0.663713260423787	0.947560001058453	30	Linear SVM	TDM	Microarray
BRCA	subtype	0.765758754863813	NA	0.688418489405331	0.953031144981609	40	Linear SVM	TDM	Microarray
BRCA	subtype	0.762266758811334	NA	0.678325074048758	0.950070122515943	50	Linear SVM	TDM	Microarray
BRCA	subtype	0.813916892058028	NA	0.695314992025518	0.962449600622975	60	Linear SVM	TDM	Microarray
BRCA	subtype	0.692904147324389	NA	0.619716905901116	0.932241538990765	70	Linear SVM	TDM	Microarray
BRCA	subtype	0.694214456240158	NA	0.632733823194349	0.932268000317536	80	Linear SVM	TDM	Microarray
BRCA	subtype	0.632555231346394	NA	0.573123148781044	0.91869613702431	90	Linear SVM	TDM	Microarray
BRCA	subtype	0.822445067099248	0.983229608368927	0.700129585326954	0.963955968352253	10	LASSO	QN (CN)	Microarray
BRCA	subtype	0.797289334119034	0.97678770489916	0.680132148553201	0.959219201850781	20	LASSO	QN (CN)	Microarray
BRCA	subtype	0.812997281937237	0.978511966189985	0.704055593529278	0.960612844328015	30	LASSO	QN (CN)	Microarray
BRCA	subtype	0.769184890656064	0.965486233752488	0.667281840966051	0.951324389404885	40	LASSO	QN (CN)	Microarray
BRCA	subtype	0.795886075949367	0.959931472036735	0.690931875142401	0.957304649255114	50	LASSO	QN (CN)	Microarray
BRCA	subtype	0.787265621134913	0.959072279629555	0.68257006151743	0.955534915720674	60	LASSO	QN (CN)	Microarray
BRCA	subtype	0.79796397807361	0.962231058737444	0.703189792663477	0.95854814260387	70	LASSO	QN (CN)	Microarray
BRCA	subtype	0.673252279635258	0.858761549230783	0.634086637047163	0.937848694133524	80	LASSO	QN (CN)	Microarray
BRCA	subtype	0.780018692508239	0.938109018604375	0.687901572112098	0.954227726178191	90	LASSO	QN (CN)	Microarray
BRCA	subtype	0.801206030150754	0.966357734757503	0.684112269309638	0.955546558704453	10	Random Forest	QN (CN)	Microarray
BRCA	subtype	0.791956456002419	0.974682579847054	0.671421451355662	0.954008097165992	20	Random Forest	QN (CN)	Microarray
BRCA	subtype	0.820806667658878	0.908357137680861	0.690036169970381	0.962591093117409	30	Random Forest	QN (CN)	Microarray
BRCA	subtype	0.752759381898455	0.97582948591656	0.64228041695147	0.94342972816657	40	Random Forest	QN (CN)	Microarray
BRCA	subtype	0.777490297542044	0.921939784823879	0.651097915242652	0.954441873915558	50	Random Forest	QN (CN)	Microarray
BRCA	subtype	0.729546030940908	0.9126482370184	0.58837292093871	0.943915558126084	60	Random Forest	QN (CN)	Microarray
BRCA	subtype	0.716010525772664	0.917933395616252	0.617468386876282	0.935827577994761	70	Random Forest	QN (CN)	Microarray
BRCA	subtype	0.599109131403118	0.853954217329798	0.524982911825017	0.915361329417057	80	Random Forest	QN (CN)	Microarray
BRCA	subtype	0.404245810055866	0.86734614843361	0.400297619047619	0.871283979178716	90	Random Forest	QN (CN)	Microarray
BRCA	subtype	0.725889795721254	NA	0.66677346776031	0.946483705492993	10	Linear SVM	QN (CN)	Microarray
BRCA	subtype	0.713387926109313	NA	0.66303685349738	0.945095922309545	20	Linear SVM	QN (CN)	Microarray
BRCA	subtype	0.759161798078316	NA	0.685821086807929	0.95308883067397	30	Linear SVM	QN (CN)	Microarray
BRCA	subtype	0.732334776054078	NA	0.671535372522215	0.945880047025558	40	Linear SVM	QN (CN)	Microarray
BRCA	subtype	0.758543905508762	NA	0.677892173615858	0.952884020004763	50	Linear SVM	QN (CN)	Microarray
BRCA	subtype	0.721045601984354	NA	0.664852472089314	0.946666137440131	60	Linear SVM	QN (CN)	Microarray
BRCA	subtype	0.766655361209361	NA	0.692018398268398	0.953650869254584	70	Linear SVM	QN (CN)	Microarray
BRCA	subtype	0.755298273155416	NA	0.669910571884256	0.950394878599213	80	Linear SVM	QN (CN)	Microarray
BRCA	subtype	0.712685467230028	NA	0.64975364547733	0.941331836378276	90	Linear SVM	QN (CN)	Microarray
BRCA	subtype	0.602708803611738	0.903061054335242	0.543761392116655	0.912012724117987	30	LASSO	SEURAT	Microarray
BRCA	subtype	0.632937747241308	0.902170586014433	0.563811517429939	0.918895315211105	40	LASSO	SEURAT	Microarray
BRCA	subtype	0.538403735709302	0.873751708710107	0.478438995215311	0.898814343551186	50	LASSO	SEURAT	Microarray
BRCA	subtype	0.625155666251557	0.862374303328251	0.563378616997038	0.917246963562753	30	Random Forest	SEURAT	Microarray
BRCA	subtype	0.579014579120996	0.938995814449568	0.529908578263841	0.905991902834008	40	Random Forest	SEURAT	Microarray
BRCA	subtype	0.563682485995138	0.886582213258877	0.501656128958761	0.905292076344708	50	Random Forest	SEURAT	Microarray
BRCA	subtype	0.660626200737318	NA	0.570168318523582	0.925211104684789	30	Linear SVM	SEURAT	Microarray
BRCA	subtype	0.621224832214765	NA	0.551120699475963	0.915887720810321	40	Linear SVM	SEURAT	Microarray
BRCA	subtype	0.661417322834646	NA	0.593225962633857	0.9243087734419	50	Linear SVM	SEURAT	Microarray
BRCA	subtype	0.737598425196851	0.915258976811802	0.657357883344725	0.947304913868381	0	LASSO	LOG	Microarray
BRCA	subtype	0.707452839913411	0.853252299815767	0.590325244930508	0.93585880236035	10	LASSO	LOG	Microarray
BRCA	subtype	0.7266201804758	0.889348189972223	0.643799840510367	0.938033394194385	20	LASSO	LOG	Microarray
BRCA	subtype	0.686703096539162	0.876618292912798	0.589026543631807	0.933846153846154	30	LASSO	LOG	Microarray
BRCA	subtype	0.800624937002318	0.950528435165626	0.689823991797676	0.954875499457543	40	LASSO	LOG	Microarray
BRCA	subtype	0.757160145219847	0.9539957359462	0.663090966051492	0.946280860522347	50	LASSO	LOG	Microarray
BRCA	subtype	0.579596174282678	0.869314340093171	0.524767885623149	0.907021248445397	60	LASSO	LOG	Microarray
BRCA	subtype	0.489277466182778	0.844145203674035	0.445457393483709	0.888016194331984	70	LASSO	LOG	Microarray
BRCA	subtype	0.56427531935536	0.870628163331337	0.478978696741855	0.904453441295547	80	LASSO	LOG	Microarray
BRCA	subtype	0.45150648779415	0.872120246669395	0.421321770334928	0.881862348178138	90	LASSO	LOG	Microarray
BRCA	subtype	0.296543778801843	0.840536217845622	0.341071428571429	0.850526315789474	100	LASSO	LOG	Microarray
BRCA	subtype	0.84747265740467	0.97052182885484	0.702833789018	0.969369426583049	0	Random Forest	LOG	Microarray
BRCA	subtype	0.828957836117741	0.967290337264215	0.677452153110048	0.965158900267259	10	Random Forest	LOG	Microarray
BRCA	subtype	0.801574961127552	0.970133424206083	0.661001936659831	0.958276309174142	20	Random Forest	LOG	Microarray
BRCA	subtype	0.755296986941721	0.970772453166029	0.602605946684894	0.948762214737447	30	Random Forest	LOG	Microarray
BRCA	subtype	0.810202136730702	0.972523476695303	0.689497892458419	0.957778836230849	40	Random Forest	LOG	Microarray
BRCA	subtype	0.763748283054383	0.966054608231466	0.647718728639781	0.947356778068852	50	Random Forest	LOG	Microarray
BRCA	subtype	0.733539891556933	0.965906369816974	0.634868421052632	0.938773782117435	60	Random Forest	LOG	Microarray
BRCA	subtype	0.594361365707241	0.96784724294883	0.504793233082707	0.909866899526342	70	Random Forest	LOG	Microarray
BRCA	subtype	0.649337410805301	0.946467188964286	0.547003873319663	0.928004626951995	80	Random Forest	LOG	Microarray
BRCA	subtype	0.591384225530567	0.949696060733212	0.510936431989064	0.911717755928282	90	Random Forest	LOG	Microarray
BRCA	subtype	0.59243761028485	0.929686405785477	0.526657552973342	0.917108155002892	100	Random Forest	LOG	Microarray
BRCA	subtype	0.752695902228613	NA	0.698322510822511	0.950856553147575	0	Linear SVM	LOG	Microarray
BRCA	subtype	0.780848769969617	NA	0.690689792663477	0.954716731496917	10	Linear SVM	LOG	Microarray
BRCA	subtype	0.73811394891945	NA	0.665444862155388	0.945659548569765	20	Linear SVM	LOG	Microarray
BRCA	subtype	0.760719431609281	NA	0.671072567783094	0.948910057950306	30	Linear SVM	LOG	Microarray
BRCA	subtype	0.754913522012579	NA	0.680003987240829	0.948994204969437	40	Linear SVM	LOG	Microarray
BRCA	subtype	0.789514905281707	NA	0.701216108452951	0.956255193035379	50	Linear SVM	LOG	Microarray
BRCA	subtype	0.797696642979662	NA	0.70741341991342	0.958024926569818	60	Linear SVM	LOG	Microarray
BRCA	subtype	0.755557811389707	NA	0.660250056960583	0.94514725728348	70	Linear SVM	LOG	Microarray
BRCA	subtype	0.732529886286325	NA	0.659976646160857	0.946130560186288	80	Linear SVM	LOG	Microarray
BRCA	subtype	0.681072600199686	NA	0.648288334472545	0.937061734275357	90	Linear SVM	LOG	Microarray
BRCA	subtype	0.702836300811057	NA	0.67048017771702	0.940130189727713	100	Linear SVM	LOG	Microarray
BRCA	subtype	0.81774144716924	0.872124397790032	0.667737525632263	0.959757085020243	0	LASSO	NPN	Microarray
BRCA	subtype	0.880738943093457	0.879671779888498	0.72264040783777606	0.974956471117462	10	LASSO	NPN	Microarray
BRCA	subtype	0.809830133681777	0.867056098356408	0.667304625199362	0.958328513591671	20	LASSO	NPN	Microarray
BRCA	subtype	0.85348499273437906	0.860036307002251	0.704078377762588	0.967044534412955	30	LASSO	NPN	Microarray
BRCA	subtype	0.837007481296758	0.888386514371421	0.695230975165186	0.964875575061334	40	LASSO	NPN	Microarray
BRCA	subtype	0.801654550012534	0.874701751636736	0.678347858282069	0.956454522429755	50	LASSO	NPN	Microarray
BRCA	subtype	0.826507968529352	0.865260550745264	0.672499430394167	0.961405436668595	60	LASSO	NPN	Microarray
BRCA	subtype	0.808482639943314	0.855986925656043	0.662975620870358	0.957194910352805	70	LASSO	NPN	Microarray
BRCA	subtype	0.781459646269567	0.871074959934287	0.645037309182046	0.951787084604422	80	LASSO	NPN	Microarray
BRCA	subtype	0.764932172504555	0.854398701895799	0.635566188197767	0.948941433523477	90	LASSO	NPN	Microarray
BRCA	subtype	0.793589679483974	0.867604892634885	0.66925694919116	0.95639645871844	100	LASSO	NPN	Microarray
BRCA	subtype	0.828838690416957	0.948381258135999	0.698397983595352	0.963227223412982	0	Random Forest	NPN	Microarray
BRCA	subtype	0.82894082545997	0.962518027262126	0.692633572567783	0.963794025032415	10	Random Forest	NPN	Microarray
BRCA	subtype	0.855347778767191	0.964762329174094	0.718448108908635	0.969207483263211	20	Random Forest	NPN	Microarray
BRCA	subtype	0.854679190895085	0.972495192608389	0.716283606744133	0.9684094096478	30	Random Forest	NPN	Microarray
BRCA	subtype	0.84622261957979406	0.95603634476119	0.707921793119162	0.966870948109338	40	Random Forest	NPN	Microarray
BRCA	subtype	0.811177644710579	0.984949136153664	0.683109763043974	0.959583498716626	50	Random Forest	NPN	Microarray
BRCA	subtype	0.810866196831109	0.93918425689807306	0.675857256778309	0.959583498716626	60	Random Forest	NPN	Microarray
BRCA	subtype	0.855326307456336	0.975417073788784	0.710519195716564	0.969994065102424	70	Random Forest	NPN	Microarray
BRCA	subtype	0.810847288177955	0.965150274025081	0.683109763043974	0.959016697097193	80	Random Forest	NPN	Microarray
BRCA	subtype	0.83729961166982	0.955630563214735	0.700995386192755	0.964996956947421	90	Random Forest	NPN	Microarray
BRCA	subtype	0.800594788043752	0.974938703152712	0.6833831738437	0.955552191186866	100	Random Forest	NPN	Microarray
BRCA	subtype	0.764060356652949	NA	0.677566074276601	0.951539255378265	0	Linear SVM	NPN	Microarray
BRCA	subtype	0.763794202756388	NA	0.671801663249032	0.951539255378265	10	Linear SVM	NPN	Microarray
BRCA	subtype	0.755490196078431	NA	0.672804169514696	0.949665264216348	20	Linear SVM	NPN	Microarray
BRCA	subtype	0.762372329402477	NA	0.667472658920027	0.950841734804583	30	Linear SVM	NPN	Microarray
BRCA	subtype	0.744807121661721	NA	0.660060663021189	0.946788388769813	40	Linear SVM	NPN	Microarray
BRCA	subtype	0.779595860029571	NA	0.682760879471406	0.953918657881506	50	Linear SVM	NPN	Microarray
BRCA	subtype	0.803662712789717	NA	0.705681818181818	0.957400439258024	60	Linear SVM	NPN	Microarray
BRCA	subtype	0.769322471686867	NA	0.665741057188426	0.951608584054405	70	Linear SVM	NPN	Microarray
BRCA	subtype	0.759632661209822	NA	0.673996069719754	0.947986897863059	80	Linear SVM	NPN	Microarray
BRCA	subtype	0.758874480548741	NA	0.679760480747323	0.946642851472573	90	Linear SVM	NPN	Microarray
BRCA	subtype	0.761666749146335	NA	0.68043688767373	0.949603873938239	100	Linear SVM	NPN	Microarray
BRCA	subtype	0.756792243207757	0.901112334517907	0.66092646388699	0.94607604985314	0	LASSO	QN	Microarray
BRCA	subtype	0.773052524739914	0.851552592574264	0.645228127136022	0.949924585218703	10	LASSO	QN	Microarray
BRCA	subtype	0.73454059059574	0.842996415349357	0.606722772841194	0.941272260591146	20	LASSO	QN	Microarray
BRCA	subtype	0.736411932979158	0.853273393273393	0.626233196627933	0.941040988595168	30	LASSO	QN	Microarray
BRCA	subtype	0.791357088703563	0.884400353688279	0.669933356117567	0.953105765923103	40	LASSO	QN	Microarray
BRCA	subtype	0.775445643986944	0.874832848609938	0.651721633629528	0.951624990077002	50	LASSO	QN	Microarray
BRCA	subtype	0.743045538841953	0.838889521211503	0.633865914786967	0.941445846894763	60	LASSO	QN	Microarray
BRCA	subtype	0.616438356164383	0.83126315720743	0.561732456140351	0.912943822603265	70	LASSO	QN	Microarray
BRCA	subtype	0.783397138827322	0.870082878937368	0.670988550922761	0.951445922498554	80	LASSO	QN	Microarray
BRCA	subtype	0.76037416658374	0.854449688598295	0.676836978810663	0.948212537376624	90	LASSO	QN	Microarray
BRCA	subtype	0.705384009999537	0.866549650362537	0.674481658692185	0.94617036558213	100	LASSO	QN	Microarray
BRCA	subtype	0.831107619795758	0.932055974211547	0.697638983823194	0.966292503506126	0	Random Forest	QN	Microarray
BRCA	subtype	0.814745912072848	0.96075858223304	0.698208589655958	0.96264877880977	10	Random Forest	QN	Microarray
BRCA	subtype	0.83881627620222	0.941319531324369	0.692307473228526	0.967830965044587	20	Random Forest	QN	Microarray
BRCA	subtype	0.775228691738057	0.968011147188295	0.677969070403281	0.956321346352306	30	Random Forest	QN	Microarray
BRCA	subtype	0.828249038893604	0.962855696719861	0.700509797220323	0.962324892170093	40	Random Forest	QN	Microarray
BRCA	subtype	0.786473333995432	0.951911232203899	0.65715994531784	0.956228731708608	50	Random Forest	QN	Microarray
BRCA	subtype	0.765442699126219	0.94918326100069506	0.65050694919116	0.949184197295652	60	Random Forest	QN	Microarray
BRCA	subtype	0.700225548492926	0.936153365146206	0.584075244930508	0.935916488052711	70	Random Forest	QN	Microarray
BRCA	subtype	0.77517470212659	0.931653161080406	0.637351902483481	0.953094122939324	80	Random Forest	QN	Microarray
BRCA	subtype	0.739367612890191	0.981424621130503	0.614704374572796	0.945239871927178	90	Random Forest	QN	Microarray
BRCA	subtype	0.44204152249135	0.840075089599083	0.461513157894737	0.879947417563517	100	Random Forest	QN	Microarray
BRCA	subtype	0.72290926320777	NA	0.680733082706767	0.946071286814321	0	Linear SVM	QN	Microarray
BRCA	subtype	0.789638471699036	NA	0.695451697425382	0.956821994654812	10	Linear SVM	QN	Microarray
BRCA	subtype	0.772163077074032	NA	0.685927887901572	0.952946997962478	20	Linear SVM	QN	Microarray
BRCA	subtype	0.805142350507339	NA	0.694882091592618	0.959436373739779	30	Linear SVM	QN	Microarray
BRCA	subtype	0.771950500883913	NA	0.681598883572568	0.953204731285227	40	Linear SVM	QN	Microarray
BRCA	subtype	0.796188407228202	NA	0.699484506721349	0.956660051334974	50	Linear SVM	QN	Microarray
BRCA	subtype	0.787444389520514	NA	0.698322510822511	0.954786060173057	60	Linear SVM	QN	Microarray
BRCA	subtype	0.773684210526316	NA	0.667609364319891	0.949589055595248	70	Linear SVM	QN	Microarray
BRCA	subtype	0.776723750561686	NA	0.67050296195033	0.952191791696436	80	Linear SVM	QN	Microarray
BRCA	subtype	0.741664163412436	NA	0.666584073820916	0.944028472387606	90	Linear SVM	QN	Microarray
BRCA	subtype	0.405178748973328	NA	0.553323650034176	0.881138290673894	100	Linear SVM	QN	Microarray
BRCA	subtype	0.737598425196851	0.915258976811802	0.657357883344725	0.947304913868381	0	LASSO	Z	Microarray
BRCA	subtype	0.695948931991161	0.960407269781302	0.637877363864206	0.938636183218227	10	LASSO	Z	Microarray
BRCA	subtype	0.748740681039694	0.864338568208537	0.667016974253816	0.944869413352386	20	LASSO	Z	Microarray
BRCA	subtype	0.787276145245869	0.92941583356444	0.695534290271132	0.954664678286969	30	LASSO	Z	Microarray
BRCA	subtype	0.761063703115698	0.907140771165539	0.67461978810663	0.949935698975947	40	LASSO	Z	Microarray
BRCA	subtype	0.761122551601935	0.924379317685239	0.692179311916154	0.954065253631817	50	LASSO	Z	Microarray
BRCA	subtype	0.788687404786476	0.875078368483941	0.694098883572568	0.956234364191021	60	LASSO	Z	Microarray
BRCA	subtype	0.79888921368021	0.881721151225795	0.711066017316017	0.959259082850414	70	LASSO	Z	Microarray
BRCA	subtype	0.771742736622589	0.900359471969379	0.703622693096377	0.957192075210651	80	LASSO	Z	Microarray
BRCA	subtype	0.751205400192864	0.874230011474594	0.687552688539531	0.950835724303217	90	LASSO	Z	Microarray
BRCA	subtype	0.750121065375303	0.867101630202443	0.681111870585555	0.950248093839425	100	LASSO	Z	Microarray
BRCA	subtype	0.84747265740467	0.97052182885484	0.702833789018	0.969369426583049	0	Random Forest	Z	Microarray
BRCA	subtype	0.82093991671624	0.969152927825528	0.667602244246981	0.964418512344209	10	Random Forest	Z	Microarray
BRCA	subtype	0.829551085125359	0.967555827385549	0.695421793119162	0.964487841020349	20	Random Forest	Z	Microarray
BRCA	subtype	0.814227502577446	0.965382760299556	0.68662707906129	0.963111322801725	30	Random Forest	Z	Microarray
BRCA	subtype	0.793103448275862	0.936808104391309	0.655375655046708	0.957096134000159	40	Random Forest	Z	Microarray
BRCA	subtype	0.840647552174761	0.941836938431366	0.720370528594213	0.968293509036543	50	Random Forest	Z	Microarray
BRCA	subtype	0.830700329740637	0.969180233842095	0.714150432900433	0.965644201000238	60	Random Forest	Z	Microarray
BRCA	subtype	0.690313287720562	0.932156178391182	0.581425153793575	0.933475695271361	70	Random Forest	Z	Microarray
BRCA	subtype	0.749648246082189	0.92830749348261	0.688176406926407	0.949461512000212	80	Random Forest	Z	Microarray
BRCA	subtype	0.664235076543717	0.887925058150484	0.576368478013215	0.928189251409066	90	Random Forest	Z	Microarray
BRCA	subtype	0.451234941415919	0.873118862024628	0.453931704260652	0.879490884072927	100	Random Forest	Z	Microarray
BRCA	subtype	0.752695902228613	NA	0.698322510822511	0.950856553147575	0	Linear SVM	Z	Microarray
BRCA	subtype	0.789318961293484	NA	0.702651515151515	0.95628165436215	10	Linear SVM	Z	Microarray
BRCA	subtype	0.761170344656583	NA	0.684036796536796	0.948832261649599	20	Linear SVM	Z	Microarray
BRCA	subtype	0.771546635182999	NA	0.690963203463204	0.952302400042338	30	Linear SVM	Z	Microarray
BRCA	subtype	0.710967231750111	NA	0.648212861699704	0.940331106801695	40	Linear SVM	Z	Microarray
BRCA	subtype	0.7207925519217	NA	0.761578662565505	0.946357409360505	50	Linear SVM	Z	Microarray
BRCA	subtype	0.595856909945334	NA	0.680003987240829	0.922114600226055	60	Linear SVM	Z	Microarray
BRCA	subtype	0.674664011946242	NA	0.624888926862611	0.932019944280006	70	Linear SVM	Z	Microarray
BRCA	subtype	0.603406898498894	NA	0.592041182501709	0.925596684017737	80	Linear SVM	Z	Microarray
BRCA	subtype	0.594489644970414	NA	0.69001338573707	0.924970609026337	90	Linear SVM	Z	Microarray
BRCA	subtype	0.483577472477482	NA	0.515440590111643	0.904788403890571	100	Linear SVM	Z	Microarray
BRCA	subtype	0.756792243207757	0.901112334517907	0.66092646388699	0.94607604985314	0	LASSO	QN-Z	Microarray
BRCA	subtype	0.746106077573043	0.894276325669515	0.636706823877876	0.943840067740996	10	LASSO	QN-Z	Microarray
BRCA	subtype	0.764860759493671	0.849898663428075	0.663523866484393	0.947483792437353	20	LASSO	QN-Z	Microarray
BRCA	subtype	0.687061392108957	0.847053166991247	0.607458988380041	0.928814267947395	30	LASSO	QN-Z	Microarray
BRCA	subtype	0.717482804640181	0.879288942911234	0.637549840510367	0.936159403032468	40	LASSO	QN-Z	Microarray
BRCA	subtype	0.65735255570118	0.856942135951424	0.589520676691729	0.922162948850255	50	LASSO	QN-Z	Microarray
BRCA	subtype	0.554668536598522	0.835539472567336	0.508803258145363	0.900312243655897	60	LASSO	QN-Z	Microarray
BRCA	subtype	0.724842605015998	0.823137376362028	0.636547334244703	0.936668518959541	70	LASSO	QN-Z	Microarray
BRCA	subtype	0.649199874490116	0.833414308429788	0.58332336523126	0.920624487311794	80	LASSO	QN-Z	Microarray
BRCA	subtype	0.624024149057979	0.829034237176652	0.574802061973115	0.916702918684343	90	LASSO	QN-Z	Microarray
BRCA	subtype	0.705384009999537	0.866549650362537	0.674481658692185	0.94617036558213	100	LASSO	QN-Z	Microarray
BRCA	subtype	0.831107619795758	0.932055974211547	0.697638983823194	0.966292503506126	0	Random Forest	QN-Z	Microarray
BRCA	subtype	0.830625307730182	0.979749422189438	0.689710070631123	0.966292503506126	10	Random Forest	QN-Z	Microarray
BRCA	subtype	0.838257856966098	0.969313685433074	0.690142971064024	0.967264163425154	20	Random Forest	QN-Z	Microarray
BRCA	subtype	0.800655076845553	0.97729309937998	0.657349339257234	0.957373977931253	30	Random Forest	QN-Z	Microarray
BRCA	subtype	0.818291578629641	0.957814261224672	0.679890066074277	0.960219629012199	40	Random Forest	QN-Z	Microarray
BRCA	subtype	0.837121212121212	0.978867970694596	0.697342788790157	0.965228228943399	50	Random Forest	QN-Z	Microarray
BRCA	subtype	0.82132080138511	0.979736348425396	0.705841307814992	0.962151305866476	60	Random Forest	QN-Z	Microarray
BRCA	subtype	0.792594081294277	0.973457321831935	0.668445260879471	0.955037442777381	70	Random Forest	QN-Z	Microarray
BRCA	subtype	0.783680450749572	0.981576942149698	0.665171451355662	0.952932179619486	80	Random Forest	QN-Z	Microarray
BRCA	subtype	0.715113871635611	0.975094022549518	0.596522556390977	0.936830462279379	90	Random Forest	QN-Z	Microarray
BRCA	subtype	0.44204152249135	0.840075089599083	0.461513157894737	0.879947417563517	100	Random Forest	QN-Z	Microarray
BRCA	subtype	0.72290926320777	NA	0.680733082706767	0.946071286814321	0	Linear SVM	QN-Z	Microarray
BRCA	subtype	0.74181677319388	NA	0.676267372977899	0.94769548305152	10	Linear SVM	QN-Z	Microarray
BRCA	subtype	0.75654041390082	NA	0.682897584871269	0.949870074885555	20	Linear SVM	QN-Z	Microarray
BRCA	subtype	0.756682926829269	NA	0.669204260651629	0.951234950120399	30	Linear SVM	QN-Z	Microarray
BRCA	subtype	0.77189449383565	NA	0.685875199362041	0.952768648620042	40	Linear SVM	QN-Z	Microarray
BRCA	subtype	0.772531347962382	NA	0.693127705627706	0.953305284326956	50	Linear SVM	QN-Z	Microarray
BRCA	subtype	0.749818181818182	NA	0.683170995670996	0.950517318938372	60	Linear SVM	QN-Z	Microarray
BRCA	subtype	0.74974914710014	NA	0.667016974253816	0.945593395252838	70	Linear SVM	QN-Z	Microarray
BRCA	subtype	0.740143281836347	NA	0.67048017771702	0.947771162446085	80	Linear SVM	QN-Z	Microarray
BRCA	subtype	0.749686355196467	NA	0.667016974253816	0.945798205922045	90	Linear SVM	QN-Z	Microarray
BRCA	subtype	0.405178748973328	NA	0.553323650034176	0.881138290673894	100	Linear SVM	QN-Z	Microarray
BRCA	subtype	0.820074719800747	0.882724049256557	0.695747892458419	0.961248974623588	0	LASSO	UN	Microarray
BRCA	subtype	0.628012358393409	0.883493892480928	0.555885452267031	0.920670530020375	10	LASSO	UN	Microarray
BRCA	subtype	0.550820014624465	0.837535019804757	0.492432786511734	0.905847234980362	20	LASSO	UN	Microarray
BRCA	subtype	0.56912478471896	0.829269675972462	0.487827523353839	0.909826489300174	30	LASSO	UN	Microarray
BRCA	subtype	0.46816204601436	0.787401351443534	0.446787423103213	0.890097793503366	40	LASSO	UN	Microarray
BRCA	subtype	0.317873863949325	0.861957219766817	0.352272727272727	0.857929438982071	50	LASSO	UN	Microarray
BRCA	subtype	0.539751968301343	0.8008103984294	0.499766461608567	0.904273466471609	60	LASSO	UN	Microarray
BRCA	subtype	0.13516711032239	0.755390039097469	0.2625	0.822862926547137	70	LASSO	UN	Microarray
BRCA	subtype	0	0.740036389801289	0.2	0.8	80	LASSO	UN	Microarray
BRCA	subtype	0	0.671597162619802	0.2	0.8	90	LASSO	UN	Microarray
BRCA	subtype	0	0.457358345344026	0.2	0.8	100	LASSO	UN	Microarray
BRCA	subtype	0.802496255616575	0.96264994905765	0.671095352016405	0.958276309174142	0	Random Forest	UN	Microarray
BRCA	subtype	0.767753550710142	0.933541890148895	0.643307131465026	0.951792565879253	10	Random Forest	UN	Microarray
BRCA	subtype	0.784320609921252	0.945180684576002	0.644225620870358	0.955540548203087	20	Random Forest	UN	Microarray
BRCA	subtype	0.774232633279483	0.956044558619056	0.615782353611301	0.953308270676692	30	Random Forest	UN	Microarray
BRCA	subtype	0.715643728042984	0.943213451602577	0.579229323308271	0.938530867137678	40	Random Forest	UN	Microarray
BRCA	subtype	0.716464042860086	0.914343136009158	0.592922647527911	0.938073955628135	50	Random Forest	UN	Microarray
BRCA	subtype	0.745458256787099	0.965415195399716	0.649047334244703	0.942810722129608	60	Random Forest	UN	Microarray
BRCA	subtype	0.617291799109981	0.833487132707334	0.512205228981545	0.916223250433777	70	Random Forest	UN	Microarray
BRCA	subtype	0.678086820899402	0.833791235853929	0.530735930735931	0.931798727588201	80	Random Forest	UN	Microarray
BRCA	subtype	0.521583311045734	0.93158830462623	0.453057359307359	0.898444187391556	90	Random Forest	UN	Microarray
BRCA	subtype	0	0.667413485744562	0.2	0.8	100	Random Forest	UN	Microarray
BRCA	subtype	0.724538311395826	NA	0.646260537707906	0.940619724272975	0	Linear SVM	UN	Microarray
BRCA	subtype	0.634855591212046	NA	0.589490772385509	0.924568812680268	10	Linear SVM	UN	Microarray
BRCA	subtype	0.623968995329425	NA	0.586164274322169	0.921561218279485	20	Linear SVM	UN	Microarray
BRCA	subtype	0.552509130935108	NA	0.537269309637731	0.906419517874626	30	Linear SVM	UN	Microarray
BRCA	subtype	0.582751621367394	NA	0.568119161540214	0.913686856658993	40	Linear SVM	UN	Microarray
BRCA	subtype	0.598689436060365	NA	0.554585326953748	0.917633790358249	50	Linear SVM	UN	Microarray
BRCA	subtype	0.594746340485262	NA	0.551744417862839	0.915817862907646	60	Linear SVM	UN	Microarray
BRCA	subtype	0.47183488547697	NA	0.463237639553429	0.892596120769495	70	Linear SVM	UN	Microarray
BRCA	subtype	0.436412041777596	NA	0.430117908407382	0.885644805830564	80	Linear SVM	UN	Microarray
BRCA	subtype	0.271847596008467	NA	0.365182843472317	0.851804435674405	90	Linear SVM	UN	Microarray
BRCA	subtype	0	NA	0.2	0.8	100	Linear SVM	UN	Microarray
BRCA	subtype	0.7161423414131	0.873210721167378	0.62025660742766	0.93592813103649	10	LASSO	TDM	Microarray
BRCA	subtype	0.707648725212465	0.85338880246001	0.596766062884484	0.935292000740917	20	LASSO	TDM	Microarray
BRCA	subtype	0.693227718617217	0.872817612384176	0.598527568922306	0.928987854251012	30	LASSO	TDM	Microarray
BRCA	subtype	0.791956456002419	0.904141699373898	0.687226589200273	0.952770236299648	40	LASSO	TDM	Microarray
BRCA	subtype	0.742448494862395	0.885335809701135	0.626613408521303	0.941110317271308	50	LASSO	TDM	Microarray
BRCA	subtype	0.771112703449688	0.904680440603428	0.669097459557986	0.946396761133603	60	LASSO	TDM	Microarray
BRCA	subtype	0.761332099907493	0.862390210408786	0.654918546365915	0.944522769971686	70	LASSO	TDM	Microarray
BRCA	subtype	0.819949155077015	0.873229567130496	0.703053087263614	0.959988357016221	80	LASSO	TDM	Microarray
BRCA	subtype	0.778526148969889	0.923134254806081	0.676996468443837	0.952989865311847	90	LASSO	TDM	Microarray
BRCA	subtype	0.820610876583064	0.970249175864985	0.680619161540214	0.963053637109365	10	Random Forest	TDM	Microarray
BRCA	subtype	0.803526198162404	0.951570860125427	0.673259854180907	0.959409912413008	20	Random Forest	TDM	Microarray
BRCA	subtype	0.820610876583064	0.971356903652763	0.680619161540214	0.963053637109365	30	Random Forest	TDM	Microarray
BRCA	subtype	0.7749144352728	0.946363571713804	0.650992538163591	0.952191791696436	40	Random Forest	TDM	Microarray
BRCA	subtype	0.756902730806118	0.950706976309724	0.639980633401686	0.948212537376624	50	Random Forest	TDM	Microarray
BRCA	subtype	0.811394108558042	0.972942535727946	0.696750398724083	0.959143711465693	60	Random Forest	TDM	Microarray
BRCA	subtype	0.764192139737991	0.916470949877006	0.624608395989975	0.950086528538541	70	Random Forest	TDM	Microarray
BRCA	subtype	0.802486394727645	0.944968844365129	0.666819036226931	0.958611838797597	80	Random Forest	TDM	Microarray
BRCA	subtype	0.7444279346211	0.938220327466651	0.610860959216222	0.943713053372496	90	Random Forest	TDM	Microarray
BRCA	subtype	0.788791197995972	NA	0.699051606288448	0.955688391415946	10	Linear SVM	TDM	Microarray
BRCA	subtype	0.764521807158224	NA	0.694859307359307	0.951073006800561	20	Linear SVM	TDM	Microarray
BRCA	subtype	0.778953091789827	NA	0.692125199362041	0.95278505464264	30	Linear SVM	TDM	Microarray
BRCA	subtype	0.771028498175722	NA	0.685198792435635	0.95207112804636	40	Linear SVM	TDM	Microarray
BRCA	subtype	0.762898779046869	NA	0.684765892002734	0.950170675557672	50	Linear SVM	TDM	Microarray
BRCA	subtype	0.776879708626453	NA	0.6870670995671	0.951778465772274	60	Linear SVM	TDM	Microarray
BRCA	subtype	0.766009976318839	NA	0.66717646388699	0.948181313011034	70	Linear SVM	TDM	Microarray
BRCA	subtype	0.755286267968405	NA	0.678568580542265	0.949303273266122	80	Linear SVM	TDM	Microarray
BRCA	subtype	0.723229959040375	NA	0.661738152198678	0.943490589218143	90	Linear SVM	TDM	Microarray
BRCA	subtype	0.837671368964832	0.950037703417154	0.714688710412395	0.964430155327988	10	LASSO	QN (CN)	Microarray
BRCA	subtype	0.796228650409715	0.916017989793145	0.697372693096377	0.956743480118093	20	LASSO	QN (CN)	Microarray
BRCA	subtype	0.815171201094124	0.978073476875721	0.69542036910458	0.963120659869886	30	LASSO	QN (CN)	Microarray
BRCA	subtype	0.727241191337529	0.898733829057939	0.659277455001139	0.942536204765307	40	LASSO	QN (CN)	Microarray
BRCA	subtype	0.783091623417568	0.974104003044599	0.688630667578036	0.957177256867659	50	LASSO	QN (CN)	Microarray
BRCA	subtype	0.70811728104082206	0.964477324576009	0.842963943950786	0.945343751535702	60	LASSO	QN (CN)	Microarray
BRCA	subtype	0.756258856872933	0.915528157343173	0.700592390066074	0.953546195806258	70	LASSO	QN (CN)	Microarray
BRCA	subtype	0.758040261945186	0.92291402117834	0.668580542264753	0.952567504734687	80	LASSO	QN (CN)	Microarray
BRCA	subtype	0.794670996084424	0.891702133650663	0.70997949419002	0.960861542997766	90	LASSO	QN (CN)	Microarray
BRCA	subtype	0.820092643323206	0.970902969901615	0.680619161540214	0.962255563493954	10	Random Forest	QN (CN)	Microarray
BRCA	subtype	0.802614509529987	0.957542001127527	0.665330940988836	0.958843110793575	20	Random Forest	QN (CN)	Microarray
BRCA	subtype	0.80387685290764	0.978124580527831	0.663895534290271	0.960312243655897	30	Random Forest	QN (CN)	Microarray
BRCA	subtype	0.688583104857483	0.976583632118655	0.569272613351561	0.932324967773884	40	Random Forest	QN (CN)	Microarray
BRCA	subtype	0.669419770401537	0.958717377716023	0.559748803827751	0.928004551348205	50	Random Forest	QN (CN)	Microarray
BRCA	subtype	0.77673489765352	0.915812371967558	0.658974139895192	0.953094122939324	60	Random Forest	QN (CN)	Microarray
BRCA	subtype	0.442655145326002	0.919303448422063	0.424810606060606	0.891324389404885	70	Random Forest	QN (CN)	Microarray
BRCA	subtype	0.675604037108778	0.889819796216855	0.526515151515151	0.935372972400836	80	Random Forest	QN (CN)	Microarray
BRCA	subtype	0.452710116304586	0.88695310521307	0.41469298245614	0.883562753036437	90	Random Forest	QN (CN)	Microarray
BRCA	subtype	0.767005321722303	NA	0.790097402597403	0.952957053266651	10	Linear SVM	QN (CN)	Microarray
BRCA	subtype	0.75362872421696	NA	0.772697368421053	0.95352347686713	20	Linear SVM	QN (CN)	Microarray
BRCA	subtype	0.636363636363636	NA	0.635818238778765	0.931282920725645	30	Linear SVM	QN (CN)	Microarray
BRCA	subtype	0.749757516973812	NA	0.681735588972431	0.949954221904686	40	Linear SVM	QN (CN)	Microarray
BRCA	subtype	0.727974695320495	NA	0.777459273182957	0.949717997860413	50	Linear SVM	QN (CN)	Microarray
BRCA	subtype	0.738961346929097	NA	0.765285372522215	0.95190600936731	60	Linear SVM	QN (CN)	Microarray
BRCA	subtype	0.761282603493659	NA	0.781735588972431	0.953869439813712	70	Linear SVM	QN (CN)	Microarray
BRCA	subtype	0.761282603493659	NA	0.781735588972431	0.953869439813712	80	Linear SVM	QN (CN)	Microarray
BRCA	subtype	0.788727736571078	NA	0.804732000455685	0.960972151343668	90	Linear SVM	QN (CN)	Microarray
BRCA	subtype	0.744441028793934	0.934859597531811	0.618737183868763	0.943713053372496	30	LASSO	SEURAT	Microarray
BRCA	subtype	0.678337662337662	0.852639439593774	0.579639439507861	0.928976211267233	40	LASSO	SEURAT	Microarray
BRCA	subtype	0.677348757229951	0.855697462796921	0.591168261562998	0.927275806408933	50	LASSO	SEURAT	Microarray
BRCA	subtype	0.717671197743011	0.9223980930705	0.600851560719982	0.938530867137678	30	Random Forest	SEURAT	Microarray
BRCA	subtype	0.623828369089773	0.793736850578472	0.543868193210298	0.918611838797597	40	Random Forest	SEURAT	Microarray
BRCA	subtype	0.697684036393714	0.87803964417935	0.599203975848713	0.932851207959567	50	Random Forest	SEURAT	Microarray
BRCA	subtype	0.728596151888425	NA	0.619306789701527	0.941202931915006	30	Linear SVM	SEURAT	Microarray
BRCA	subtype	0.679121106907809	NA	0.595444577352472	0.928640681643778	40	Linear SVM	SEURAT	Microarray
BRCA	subtype	0.698603308766686	NA	0.587675153793575	0.934551612817867	50	Linear SVM	SEURAT	Microarray
BRCA	subtype	0.865111263601608	0.968483038611715	0.731815333789018	0.972446349659972	0	LASSO	LOG	Microarray
BRCA	subtype	0.782937910146391	0.910107358564208	0.665847858282069	0.951567304384642	10	LASSO	LOG	Microarray
BRCA	subtype	0.762625230014312	0.886975840636831	0.646230633401686	0.946101792943898	20	LASSO	LOG	Microarray
BRCA	subtype	0.801545098826126	0.882666038274591	0.689876680337207	0.955442301076976	30	LASSO	LOG	Microarray
BRCA	subtype	0.693581346607283	0.915605967282631	0.594251253132832	0.929554655870445	40	LASSO	LOG	Microarray
BRCA	subtype	0.766233766233766	0.917473659381554	0.670017372977899	0.948033469798176	50	LASSO	LOG	Microarray
BRCA	subtype	0.791945970465198	0.882810402531765	0.685114775575302	0.95253896430367	60	LASSO	LOG	Microarray
BRCA	subtype	0.611341260020444	0.888794777096828	0.520081453634085	0.911578947368421	70	LASSO	LOG	Microarray
BRCA	subtype	0.635728278710224	0.894519222392674	0.558427318295739	0.9175997686524	80	LASSO	LOG	Microarray
BRCA	subtype	0.509299391013332	0.865685240219876	0.470974310776942	0.890526315789474	90	LASSO	LOG	Microarray
BRCA	subtype	0.55394672861851	0.881539583030489	0.484933925723399	0.901214574898785	100	LASSO	LOG	Microarray
BRCA	subtype	0.863458198958075	0.981277404548496	0.718933697881066	0.970283400809717	0	Random Forest	LOG	Microarray
BRCA	subtype	0.880573327381838	0.988631862955586	0.724128503075872	0.974378177721831	10	Random Forest	LOG	Microarray
BRCA	subtype	0.845377815512161	0.978397712860755	0.713009797220324	0.965159051474841	20	Random Forest	LOG	Microarray
BRCA	subtype	0.784633877591906	0.975575091188481	0.676076555023923	0.953042069729376	30	Random Forest	LOG	Microarray
BRCA	subtype	0.733663672963766	0.972331179956954	0.63275660742766	0.938652400231348	40	Random Forest	LOG	Microarray
BRCA	subtype	0.72477158932535	0.957830906086518	0.617953975848713	0.937680740312319	50	Random Forest	LOG	Microarray
BRCA	subtype	0.70526534427251	0.900649227685799	0.60910657325131	0.932336610757663	60	Random Forest	LOG	Microarray
BRCA	subtype	0.655365146322172	0.885142744574827	0.576691729323308	0.921243493348757	70	Random Forest	LOG	Microarray
BRCA	subtype	0.551815862331035	0.94631650545447	0.481469298245614	0.900190861769809	80	Random Forest	LOG	Microarray
BRCA	subtype	0.437628151842616	0.873906770957371	0.417559523809524	0.87781954887218006	90	Random Forest	LOG	Microarray
BRCA	subtype	0.575308641975309	0.85926271602065	0.481628787878788	0.906778484673222	100	Random Forest	LOG	Microarray
BRCA	subtype	0.824711249150733	NA	0.721751822738665	0.964916854731096	0	Linear SVM	LOG	Microarray
BRCA	subtype	0.837743905466461	NA	0.700995386192755	0.965264027338331	10	Linear SVM	LOG	Microarray
BRCA	subtype	0.810430339161365	NA	0.684545169742538	0.95858624691442	20	Linear SVM	LOG	Microarray
BRCA	subtype	0.855697576864235	NA	0.727812428799271	0.969343834699872	30	Linear SVM	LOG	Microarray
BRCA	subtype	0.818774772966735	NA	0.687142572339941	0.959919897783675	40	Linear SVM	LOG	Microarray
BRCA	subtype	0.811083374937594	NA	0.690309580770107	0.959048790906376	50	Linear SVM	LOG	Microarray
BRCA	subtype	0.802170325548832	NA	0.687712178172704	0.956602365642613	60	Linear SVM	LOG	Microarray
BRCA	subtype	0.825602027883397	NA	0.678211152882206	0.960057685692361	70	Linear SVM	LOG	Microarray
BRCA	subtype	0.801156069364162	NA	0.674018853953064	0.956154791201231	80	Linear SVM	LOG	Microarray
BRCA	subtype	0.781281790437436	NA	0.668094953292322	0.949997618480591	90	Linear SVM	LOG	Microarray
BRCA	subtype	0.70846085032252	NA	0.675590966051492	0.94353470403006	100	Linear SVM	LOG	Microarray
BRCA	subtype	0.845316012990257	0.9117884592188	0.707245386192755	0.965506072874494	0	LASSO	NPN	Microarray
BRCA	subtype	0.845954821375261	0.911615859200999	0.71368620414673	0.966072874493927	10	LASSO	NPN	Microarray
BRCA	subtype	0.85500347118913	0.915024875365433	0.71993620414673	0.9684094096478	20	LASSO	NPN	Microarray
BRCA	subtype	0.843770500075693	0.911851708662854	0.697151970836181	0.963805668016194	30	LASSO	NPN	Microarray
BRCA	subtype	0.836338141025641	0.921866757253754	0.70248348143085	0.963065280093144	40	LASSO	NPN	Microarray
BRCA	subtype	0.83614941087992	0.913075246047382	0.70248348143085	0.962834008097166	50	LASSO	NPN	Microarray
BRCA	subtype	0.855747409965466	0.912309312097431	0.740070346320346	0.967952498138257	60	LASSO	NPN	Microarray
BRCA	subtype	0.762455242966752	0.888356012752298	0.635566188197767	0.945991902834008	70	LASSO	NPN	Microarray
BRCA	subtype	0.845130308638887	0.901363497183931	0.713009797220324	0.964603741631605	80	LASSO	NPN	Microarray
BRCA	subtype	0.852880503144654	0.899487210416003	0.707678286625655	0.965910931174089	90	LASSO	NPN	Microarray
BRCA	subtype	0.854491166956954	0.9170180937054	0.729300524037366	0.966940276785478	100	LASSO	NPN	Microarray
BRCA	subtype	0.844951923076923	0.98669457998357	0.713009797220324	0.964372469635628	0	Random Forest	NPN	Microarray
BRCA	subtype	0.844850914557755	0.988307831444441	0.705080884028252	0.965049161364951	10	Random Forest	NPN	Microarray
BRCA	subtype	0.845663010967099	0.985062095949286	0.701480975165186	0.966414036599795	20	Random Forest	NPN	Microarray
BRCA	subtype	0.819101517503881	0.964927376867199	0.689359763043974	0.959866975130133	30	Random Forest	NPN	Microarray
BRCA	subtype	0.781869832090499	0.975506906341852	0.64936631351105	0.951445922498554	40	Random Forest	NPN	Microarray
BRCA	subtype	0.810068764744265	0.979217804039785	0.680945260879471	0.958114365854304	50	Random Forest	NPN	Microarray
BRCA	subtype	0.800614888362482	0.959410956582977	0.666819036226931	0.955656448814344	60	Random Forest	NPN	Microarray
BRCA	subtype	0.826525466464952	0.974594398871682	0.694068979266348	0.960161943319838	70	Random Forest	NPN	Microarray
BRCA	subtype	0.837283409679347	0.966562635850562	0.71617680565049	0.963632081712577	80	Random Forest	NPN	Microarray
BRCA	subtype	0.809149140061532	0.968148917967997	0.674504442925496	0.957426182348783	90	Random Forest	NPN	Microarray
BRCA	subtype	0.798471726948548	0.962358405912973	0.677618762816131	0.952822440717178	100	Random Forest	NPN	Microarray
BRCA	subtype	0.84703557312253	NA	0.717286113009797	0.96780537316141	0	Linear SVM	NPN	Microarray
BRCA	subtype	0.829896652326559	NA	0.692633572567783	0.964859169038736	10	Linear SVM	NPN	Microarray
BRCA	subtype	0.829846169065638	NA	0.70992680565049	0.963930376469076	20	Linear SVM	NPN	Microarray
BRCA	subtype	0.838153724247227	NA	0.704595295055821	0.966376801732839	30	Linear SVM	NPN	Microarray
BRCA	subtype	0.846153846153846	NA	0.709357199817726	0.967007299545999	40	Linear SVM	NPN	Microarray
BRCA	subtype	0.821541501976285	NA	0.699400489861016	0.96285445892257	50	Linear SVM	NPN	Microarray
BRCA	subtype	0.855447894008305	NA	0.725647926634769	0.969343834699872	60	Linear SVM	NPN	Microarray
BRCA	subtype	0.837145562366074	NA	0.704595295055821	0.964456616654759	70	Linear SVM	NPN	Microarray
BRCA	subtype	0.830758634261537	NA	0.715691216678059	0.964754911411258	80	Linear SVM	NPN	Microarray
BRCA	subtype	0.829068322981366	NA	0.713526714513557	0.96268688312032	90	Linear SVM	NPN	Microarray
BRCA	subtype	0.804419834874178	NA	0.699241000227842	0.959106476598737	100	Linear SVM	NPN	Microarray
BRCA	subtype	0.802506115520943	0.952926135934069	0.681136078833447	0.957709507554709	0	LASSO	QN	Microarray
BRCA	subtype	0.846763017224312	0.967131316181239	0.714362611073137	0.967102220105316	10	LASSO	QN	Microarray
BRCA	subtype	0.820904403014677	0.964081797223245	0.696476987924356	0.961798651984411	20	LASSO	QN	Microarray
BRCA	subtype	0.792916624862045	0.931015876753106	0.683626680337207	0.954013729648405	30	LASSO	QN	Microarray
BRCA	subtype	0.771941455454128	0.93467683675114	0.667609364319891	0.947426106744992	40	LASSO	QN	Microarray
BRCA	subtype	0.779639302256825	0.94178664590913	0.686413476874003	0.953770814668648	50	LASSO	QN	Microarray
BRCA	subtype	0.758814102564103	0.962769565101221	0.66679625199362	0.947061809879147	60	LASSO	QN	Microarray
BRCA	subtype	0.71656624954941	0.890754683912579	0.621120984278879	0.935806749150402	70	LASSO	QN	Microarray
BRCA	subtype	0.729175132060138	0.904682009919045	0.642417122351333	0.939276887543141	80	LASSO	QN	Microarray
BRCA	subtype	0.67070268032702	0.913234041500295	0.613116598313967	0.925511705356907	90	LASSO	QN	Microarray
BRCA	subtype	0.651837880112251	0.946136849047066	0.670722260195944	0.932423214899995	100	LASSO	QN	Microarray
BRCA	subtype	0.87221396731055	0.989462950190504	0.723695602642971	0.972388663967611	0	Random Forest	QN	Microarray
BRCA	subtype	0.854418720438138	0.98373866533793	0.714171793119162	0.967611336032389	10	Random Forest	QN	Microarray
BRCA	subtype	0.791462490527911	0.98011690579802	0.671421451355662	0.953105765923103	20	Random Forest	QN	Microarray
BRCA	subtype	0.754210472593651	0.934101444973156	0.648097516518569	0.943996529786003	30	Random Forest	QN	Microarray
BRCA	subtype	0.808375955841394	0.976219892938159	0.680268853953064	0.955951417004049	40	Random Forest	QN	Microarray
BRCA	subtype	0.80267358339984	0.964265369563357	0.68627677147414	0.957131214159078	50	Random Forest	QN	Microarray
BRCA	subtype	0.799787438635558	0.957241681607007	0.671907040328093	0.954412955465587	60	Random Forest	QN	Microarray
BRCA	subtype	0.754235558277199	0.971518333747436	0.642333105491	0.944453441295547	70	Random Forest	QN	Microarray
BRCA	subtype	0.72695616550594	0.961000021650176	0.622959387104124	0.938704453441295	80	Random Forest	QN	Microarray
BRCA	subtype	0.683590875643856	0.950449506955892	0.601018170426065	0.926315789473684	90	Random Forest	QN	Microarray
BRCA	subtype	0.58270301127444	0.856509636734095	0.574648268398268	0.921779259612077	100	Random Forest	QN	Microarray
BRCA	subtype	0.785412667946257	NA	0.705164900888585	0.958126878281677	0	Linear SVM	QN	Microarray
BRCA	subtype	0.827965593118624	NA	0.694068979266348	0.962229971610777	10	Linear SVM	QN	Microarray
BRCA	subtype	0.829458132963165	NA	0.698397983595352	0.963930376469076	20	Linear SVM	QN	Microarray
BRCA	subtype	0.856603403462312	NA	0.732141433128275	0.970141908315283	30	Linear SVM	QN	Microarray
BRCA	subtype	0.820200109512669	NA	0.691471576668945	0.961489583687726	40	Linear SVM	QN	Microarray
BRCA	subtype	0.830140233063401	NA	0.704162394622921	0.964728450084487	50	Linear SVM	QN	Microarray
BRCA	subtype	0.856279184074711	NA	0.724212519936204	0.970477437938738	60	Linear SVM	QN	Microarray
BRCA	subtype	0.808385659307272	NA	0.676616256550467	0.956413960996004	70	Linear SVM	QN	Microarray
BRCA	subtype	0.76560843890375	NA	0.654971234905445	0.948531812185063	80	Linear SVM	QN	Microarray
BRCA	subtype	0.715981216781052	NA	0.644125939849624	0.934358445132439	90	Linear SVM	QN	Microarray
BRCA	subtype	0.41134168002426	NA	0.568231658692185	0.880923651511887	100	Linear SVM	QN	Microarray
BRCA	subtype	0.865111263601608	0.968483038611715	0.731815333789018	0.972446349659972	0	LASSO	Z	Microarray
BRCA	subtype	0.819029009469412	0.93226594645035	0.695747892458419	0.959652827392765	10	LASSO	Z	Microarray
BRCA	subtype	0.791293796450781	0.936910935748978	0.682273866484393	0.952313324790105	20	LASSO	Z	Microarray
BRCA	subtype	0.772556199776218	0.927027540742711	0.67634996582365	0.947535996854882	30	LASSO	Z	Microarray
BRCA	subtype	0.689818631492168	0.918922869356306	0.632004727728412	0.929508083935328	40	LASSO	Z	Microarray
BRCA	subtype	0.758366363955647	0.922915845764143	0.687012987012987	0.945714058902913	50	LASSO	Z	Microarray
BRCA	subtype	0.763504223138873	0.936543409613263	0.696347402597403	0.949912942234924	60	LASSO	Z	Microarray
BRCA	subtype	0.775906995389858	0.899484285923914	0.692884199134199	0.949924585218703	70	LASSO	Z	Microarray
BRCA	subtype	0.760338392634984	0.908465449239443	0.687742082478925	0.947183191765235	80	LASSO	Z	Microarray
BRCA	subtype	0.798201016816582	0.933693252052385	0.716883116883117	0.957535921251092	90	LASSO	Z	Microarray
BRCA	subtype	0.774901846735495	0.930618521485395	0.711255411255411	0.95348733825514	100	LASSO	Z	Microarray
BRCA	subtype	0.863458198958075	0.981277404548496	0.718933697881066	0.970283400809717	0	Random Forest	Z	Microarray
BRCA	subtype	0.880454748547883	0.986237869457684	0.732057416267943	0.97336032388664	10	Random Forest	Z	Microarray
BRCA	subtype	0.845068308061853	0.983005742805956	0.702104693552062	0.965737344870472	20	Random Forest	Z	Microarray
BRCA	subtype	0.863620595668764	0.974564342391355	0.728974424698109	0.969947871186261	30	Random Forest	Z	Microarray
BRCA	subtype	0.802860417601037	0.942613561189413	0.679647983595352	0.958172051546665	40	Random Forest	Z	Microarray
BRCA	subtype	0.657370517928287	0.918729545684364	0.573578833447254	0.931821786744387	50	Random Forest	Z	Microarray
BRCA	subtype	0.77577216205375	0.927588284393625	0.677026372750057	0.95118520282607	60	Random Forest	Z	Microarray
BRCA	subtype	0.807928531546622	0.899098261559562	0.680216165413534	0.955847159376571	70	Random Forest	Z	Microarray
BRCA	subtype	0.770407639388027	0.957145871629231	0.66265664160401	0.946061231510148	80	Random Forest	Z	Microarray
BRCA	subtype	0.627705627705628	0.907196317614274	0.573934837092732	0.915280357757138	90	Random Forest	Z	Microarray
BRCA	subtype	0.506752176860107	0.835539400453777	0.513521018455229	0.895383556931545	100	Random Forest	Z	Microarray
BRCA	subtype	0.824711249150733	NA	0.721751822738665	0.964916854731096	0	Linear SVM	Z	Microarray
BRCA	subtype	0.837550330566188	NA	0.71035970608339	0.964697225718898	10	Linear SVM	Z	Microarray
BRCA	subtype	0.787465401344405	NA	0.689717190704033	0.955824742852607	20	Linear SVM	Z	Microarray
BRCA	subtype	0.772379241894319	NA	0.705734506721349	0.957701909373736	30	Linear SVM	Z	Microarray
BRCA	subtype	0.670982931135962	NA	0.708924299384826	0.93468229397022	40	Linear SVM	Z	Microarray
BRCA	subtype	0.77369523902344	NA	0.687415983139667	0.953917221409481	50	Linear SVM	Z	Microarray
BRCA	subtype	0.638884820077145	NA	0.604732000455685	0.928370927318296	60	Linear SVM	Z	Microarray
BRCA	subtype	0.68719789423307	NA	0.637199532923217	0.94049709492434	70	Linear SVM	Z	Microarray
BRCA	subtype	0.613483146067416	NA	0.68627677147414	0.927367627212829	80	Linear SVM	Z	Microarray
BRCA	subtype	0.576715570279224	NA	0.67009996582365	0.91874391862008	90	Linear SVM	Z	Microarray
BRCA	subtype	0.527623930059047	NA	0.645720836181362	0.911322121291162	100	Linear SVM	Z	Microarray
BRCA	subtype	0.802506115520943	0.952926135934069	0.681136078833447	0.957709507554709	0	LASSO	QN-Z	Microarray
BRCA	subtype	0.784071507482173	0.941156443638061	0.677376680337207	0.952365378000053	10	LASSO	QN-Z	Microarray
BRCA	subtype	0.819029009469412	0.958275300121275	0.700024208247892	0.959531445506678	20	LASSO	QN-Z	Microarray
BRCA	subtype	0.762710132338664	0.935911450198408	0.658571143768512	0.945430733696988	30	LASSO	QN-Z	Microarray
BRCA	subtype	0.753493371551415	0.932654827113031	0.665338061061745	0.942648778809769	40	LASSO	QN-Z	Microarray
BRCA	subtype	0.784255682103256	0.949978167794538	0.684005468215995	0.951677194494532	50	LASSO	QN-Z	Microarray
BRCA	subtype	0.748487293263413	0.933963751032249	0.666257974481659	0.943944325368474	60	LASSO	QN-Z	Microarray
BRCA	subtype	0.745146127120376	0.914531691218998	0.662740658464343	0.941110317271308	70	LASSO	QN-Z	Microarray
BRCA	subtype	0.678688184318406	0.901379443892021	0.616390407837776	0.926373475166045	80	LASSO	QN-Z	Microarray
BRCA	subtype	0.735235260916414	0.915651005341408	0.651537935748462	0.939005054113413	90	LASSO	QN-Z	Microarray
BRCA	subtype	0.651837880112251	0.946136849047066	0.670722260195944	0.932423214899995	100	LASSO	QN-Z	Microarray
BRCA	subtype	0.87221396731055	0.989462950190504	0.723695602642971	0.972388663967611	0	Random Forest	QN-Z	Microarray
BRCA	subtype	0.85458523970559	0.971898361356566	0.71993620414673	0.967611336032389	10	Random Forest	QN-Z	Microarray
BRCA	subtype	0.871096677491881	0.935575228005569	0.719366598313967	0.970688259109312	20	Random Forest	QN-Z	Microarray
BRCA	subtype	0.792280984249987	0.950954733261235	0.686602870813397	0.952984384037016	30	Random Forest	QN-Z	Microarray
BRCA	subtype	0.825998988366211	0.96994193285215	0.693392572339941	0.959595141700405	40	Random Forest	QN-Z	Microarray
BRCA	subtype	0.817317418571718	0.966579379834991	0.683542663476874	0.958056680161943	50	Random Forest	QN-Z	Microarray
BRCA	subtype	0.7802983854486	0.960600620032702	0.663818637502848	0.949068825910931	60	Random Forest	QN-Z	Microarray
BRCA	subtype	0.75189325640101	0.926027944686033	0.638680508088403	0.942186234817814	70	Random Forest	QN-Z	Microarray
BRCA	subtype	0.742102269789566	0.948518341071553	0.629589598997494	0.940647773279352	80	Random Forest	QN-Z	Microarray
BRCA	subtype	0.722638368705784	0.933781242300012	0.625830200501253	0.935303643724696	90	Random Forest	QN-Z	Microarray
BRCA	subtype	0.58270301127444	0.856509636734095	0.574648268398268	0.921779259612077	100	Random Forest	QN-Z	Microarray
BRCA	subtype	0.785412667946257	NA	0.705164900888585	0.958126878281677	0	Linear SVM	QN-Z	Microarray
BRCA	subtype	0.839141563299862	NA	0.705324390521759	0.96696443219663	10	Linear SVM	QN-Z	Microarray
BRCA	subtype	0.846687134792513	NA	0.711521701982228	0.967574101165432	20	Linear SVM	QN-Z	Microarray
BRCA	subtype	0.810063376224313	NA	0.723050524037366	0.962742262897062	30	Linear SVM	QN-Z	Microarray
BRCA	subtype	0.801972268108325	NA	0.685547676008202	0.956507445083296	40	Linear SVM	QN-Z	Microarray
BRCA	subtype	0.795268561226008	NA	0.690879186602871	0.956333858779679	50	Linear SVM	QN-Z	Microarray
BRCA	subtype	0.810534748648107	NA	0.688145078605605	0.958817518910398	60	Linear SVM	QN-Z	Microarray
BRCA	subtype	0.781270664835444	NA	0.650801720209615	0.950905582205892	70	Linear SVM	QN-Z	Microarray
BRCA	subtype	0.821779247051858	NA	0.80040299612668	0.961982293592201	80	Linear SVM	QN-Z	Microarray
BRCA	subtype	0.748258806904209	NA	0.672104978354978	0.943997248022016	90	Linear SVM	QN-Z	Microarray
BRCA	subtype	0.41134168002426	NA	0.568231658692185	0.880923651511887	100	Linear SVM	QN-Z	Microarray
BRCA	subtype	0.82894082545997	0.961284994138129	0.714203121439964	0.962324892170093	0	LASSO	UN	Microarray
BRCA	subtype	0.541480059714225	0.763404814999242	0.495679539758487	0.90039899900581	10	LASSO	UN	Microarray
BRCA	subtype	0.534208778294415	0.735006352436693	0.489969241285031	0.904846581007572	20	LASSO	UN	Microarray
BRCA	subtype	0.586518176912133	0.81773553029358	0.571148040555935	0.915690470520192	30	LASSO	UN	Microarray
BRCA	subtype	0.520964148268179	0.823467394426179	0.506449362041467	0.900202126734635	40	LASSO	UN	Microarray
BRCA	subtype	0.327749860413177	0.75108400296384	0.358414502164502	0.858958935801041	50	LASSO	UN	Microarray
BRCA	subtype	0.093109646494907	0.721646658295265	0.24375	0.815303643724696	60	LASSO	UN	Microarray
[truncated: 28,874 more rows]
