# Supplementary material for: Cross-platform normalization enables machine learning model training on microarray and RNA-seq data simultaneously
Source: Commun Biol. 2023 Feb 25;6:222. doi: 10.1038/s42003-023-04588-6 (PMC9968332; doi:10.1038/s42003-023-04588-6)
Supplement: Supplementary file 5 — Supplementary Data 2 [file 42003_2023_4588_MOESM5_ESM.txt]

pathway	LV_index	nmeth	pseq	AUC	pvalue	FDR	seed_index
IRIS_Monocyte-Day0	2	log	0	0.681470748572576	1.7407546031131e-5	1.270938038186876e-4	1
DMAP_DENDA2	2	log	0	0.747150532235389	0.00346829881255624	0.009534311310630312	1
DMAP_HSC1	2	log	0	0.580914842337819	0.139544171408826	0.19905565627435473	1
BMI1_DN_MEL18_DN.V1_DN	2	log	0	0.65612609999033	8.74328339694981e-4	0.0031322337807503115	1
ATF2_UP.V1_DN	2	log	0	0.604734000448944	0.00925030505314203	0.02089953470558377	1
KRAS.KIDNEY_UP.V1_UP	2	log	0	0.697904274877563	4.94797864066792e-5	2.871519228216682e-4	1
LEF1_UP.V1_DN	2	log	0	0.587051329871173	0.0235072547368817	0.04586616656995021	1
AKT_UP.V1_DN	2	log	0	0.573381732689059	0.0494379042673241	0.08655666807878493	1
CSR_LATE_UP.V1_DN	2	log	0	0.617382291337905	0.00828054166321861	0.01912410812695726	1
ESC_V6.5_UP_EARLY.V1_DN	2	log	0	0.622586739305081	0.00374287936842571	0.010005571225043532	1
RPS14_DN.V1_UP	2	log	0	0.676346209636027	2.25900073650647e-5	1.533861500087893e-4	1
SNF5_DN.V1_UP	2	log	0	0.44995344081506	0.866391895283818	0.8886406297548527	1
SVM Mast cells resting	2	log	0	0.868296846756377	2.87240832411164e-5	1.822771263618508e-4	1
REACTOME_METABOLISM_OF_AMINO_ACIDS_AND_DERIVATIVES	3	log	0	0.643937472146995	0.00119863268363125	0.004049112398933427	1
REACTOME_TRANS_GOLGI_NETWORK_VESICLE_BUDDING	3	log	0	0.648072649985509	0.0312356105028169	0.05763309655275183	1
REACTOME_GENERIC_TRANSCRIPTION_PATHWAY	3	log	0	0.524326807039032	0.239769508246477	0.30924778175409423	1
PID_PDGFRBPATHWAY	3	log	0	0.622467233439603	0.0114846756322918	0.025074259660212646	1
REACTOME_PYRUVATE_METABOLISM_AND_CITRIC_ACID_TCA_CYCLE	3	log	0	0.514027630180659	0.44402877567773	0.5153769892054337	1
PID_FOXOPATHWAY	3	log	0	0.559440311725115	0.249358526445301	0.3176631134265654	1
REACTOME_SIGNALING_BY_TGF_BETA_RECEPTOR_COMPLEX	3	log	0	0.600753550381606	0.102460066612204	0.1573990616056256	1
REACTOME_LATE_PHASE_OF_HIV_LIFE_CYCLE	3	log	0	0.536769394261424	0.271687368294405	0.34225551590334136	1
REACTOME_TRAF6_MEDIATED_INDUCTION_OF_NFKB_AND_MAP_KINASES_UPON_TLR7_8_OR_9_ACTIVATION	3	log	0	0.4945230115262	0.529881941801434	0.5927344950299401	1
MIPS_SPLICEOSOME	3	log	0	0.476111406305349	0.671411077520717	0.7202024038492367	1
REACTOME_MEMBRANE_TRAFFICKING	3	log	0	0.670092606649461	0.00156408076363319	0.005039647283302696	1
REACTOME_ANTIGEN_PROCESSING_UBIQUITINATION_PROTEASOME_DEGRADATION	3	log	0	0.618426024324005	0.00355693422054775	0.009661559972983286	1
PIGF_UP.V1_UP	3	log	0	0.61140428115986	0.00626811450164371	0.015200177666485995	1
MTOR_UP.N4.V1_DN	3	log	0	0.645589798087141	7.67864384852644e-4	0.002833586507146442	1
RB_P130_DN.V1_DN	3	log	0	0.688439680266137	3.07229472859735e-4	0.0013372359748189747	1
ERB2_UP.V1_DN	3	log	0	0.543777305466997	0.159849266979208	0.22194217101669642	1
GCNP_SHH_UP_EARLY.V1_UP	3	log	0	0.52739021631072	0.281665061640799	0.35083007974993224	1
TBK1.DF_DN	3	log	0	0.59779750369861	0.00410831314431535	0.010566456912841374	1
BIOCARTA_INTEGRIN_PATHWAY	4	log	0	0.657021325848549	0.0509029418553177	0.08772359776589014	1
BIOCARTA_MAPK_PATHWAY	4	log	0	0.557372898521369	0.183128482373294	0.2467147609751322	1
REACTOME_MRNA_PROCESSING	4	log	0	0.514225393808136	0.387659993481545	0.45698113814925184	1
REACTOME_PHOSPHOLIPID_METABOLISM	4	log	0	0.491738765589282	0.568302626316962	0.6227094511323925	1
REACTOME_SIGNALING_BY_EGFR_IN_CANCER	4	log	0	0.545808769442342	0.215930695756566	0.2824989256622511	1
KEGG_GLYCEROPHOSPHOLIPID_METABOLISM	4	log	0	0.474944298156775	0.622537870090113	0.6752447504651544	1
PID_PDGFRBPATHWAY	4	log	0	0.55952923502802	0.125593210509972	0.1833930966371419	1
MYC_UP.V1_UP	4	log	0	0.487204291311909	0.606881844071777	0.6606515507849762	1
PIGF_UP.V1_DN	4	log	0	0.517449272599459	0.344516390982226	0.41550022997678765	1
ESC_V6.5_UP_EARLY.V1_UP	4	log	0	0.487592046887557	0.607137802194146	0.6606515507849762	1
CAMP_UP.V1_UP	4	log	0	0.635889991672856	6.74275121218585e-4	0.002529463023797896	1
PRC2_EDD_UP.V1_UP	4	log	0	0.65937478900817	8.52470851672118e-5	4.55769849043597e-4	1
RB_P130_DN.V1_UP	4	log	0	0.558859014891987	0.13331650433148	0.19219088416364102	1
RAPA_EARLY_UP.V1_DN	4	log	0	0.553215975841052	0.114616054072203	0.1710849459462367	1
IRIS_DendriticCell-LPSstimulated	5	log	0	0.527074002637114	0.251873809966782	0.3196678821821401	1
IRIS_Monocyte-Day7	5	log	0	0.603898416053112	0.00622773380562383	0.015200177666485995	1
DMAP_MEGA2	5	log	0	0.588689970250744	0.160189173676204	0.22194217101669642	1
REACTOME_SIGNALING_BY_PDGF	5	log	0	0.574681257968551	0.0930768453306879	0.14495224307233276	1
REACTOME_GLYCOSAMINOGLYCAN_METABOLISM	5	log	0	0.716114686418554	6.8390713175016e-4	0.0025514996838371354	1
REACTOME_SEMAPHORIN_INTERACTIONS	5	log	0	0.765029169725302	2.50512056766146e-4	0.0011264747453259148	1
KEGG_ECM_RECEPTOR_INTERACTION	5	log	0	0.675963309250602	0.00789563093190883	0.01836004589988389	1
REACTOME_MUSCLE_CONTRACTION	5	log	0	0.706828162629268	0.0223751053054331	0.04416481541392173	1
REACTOME_COLLAGEN_FORMATION	5	log	0	0.8013307479813	3.68080786389429e-4	0.0015332935825670081	1
KEGG_HYPERTROPHIC_CARDIOMYOPATHY_HCM	5	log	0	0.694724819379515	0.00378294905221275	0.010057427195859007	1
PID_INTEGRIN1_PATHWAY	5	log	0	0.777553477829721	4.87481484184283e-4	0.0019356720921703402	1
REACTOME_EXTRACELLULAR_MATRIX_ORGANIZATION	5	log	0	0.871179925047328	5.46407920438353e-7	6.222729340002367e-6	1
PID_INTEGRIN3_PATHWAY	5	log	0	0.811109930585069	0.00126924565004904	0.004224597041094599	1
PID_AVB3_INTEGRIN_PATHWAY	5	log	0	0.728139609009775	8.76471897411722e-4	0.0031322337807503115	1
CORDENONSI_YAP_CONSERVED_SIGNATURE	5	log	0	0.586187845303867	0.140181219343486	0.199545173866304	1
ATF2_UP.V1_DN	5	log	0	0.547376940576486	0.137235018327592	0.19700333497766379	1
AKT_UP.V1_DN	5	log	0	0.559942251443714	0.0833822210506855	0.13197325895901038	1
CSR_LATE_UP.V1_DN	5	log	0	0.582121607674094	0.0427949200967856	0.07645082379964782	1
ESC_V6.5_UP_EARLY.V1_DN	5	log	0	0.71771408839779	5.59037540118033e-7	6.222729340002367e-6	1
RPS14_DN.V1_UP	5	log	0	0.651662180667706	1.60884699538125e-4	7.639210558488593e-4	1
CAHOY_OLIGODENDROCUTIC	5	log	0	0.673283515134344	0.00180931854429982	0.0056097136601807205	1
EGFR_UP.V1_UP	5	log	0	0.62025723662464	0.00216596190946563	0.006536391717898502	1
CAHOY_ASTROGLIAL	5	log	0	0.744180006610946	2.06507445499456e-5	1.445552118496192e-4	1
SNF5_DN.V1_UP	5	log	0	0.547830622416258	0.138544284642141	0.19804540899371312	1
RB_P107_DN.V1_UP	5	log	0	0.559745006374841	0.118535845481775	0.17535041194362794	1
P53_DN.V1_UP	5	log	0	0.707371204608774	4.37945288105121e-7	5.126980183161676e-6	1
MIPS_SPLICEOSOME	6	log	0	0.561905037861227	0.114644551407272	0.1710849459462367	1
DCA_UP.V1_DN	6	log	0	0.517253652773416	0.351700736165908	0.42117248651966765	1
MTOR_UP.N4.V1_DN	6	log	0	0.61826751520771	0.00355727539506012	0.009661559972983286	1
JAK2_DN.V1_DN	6	log	0	0.636616512833481	0.00554108323690065	0.013832336462704195	1
CSR_EARLY_UP.V1_DN	6	log	0	0.547206768660176	0.179621660904686	0.2439262155085636	1
REACTOME_GENERIC_TRANSCRIPTION_PATHWAY	7	log	0	0.527978868589038	0.187905678807293	0.2501724625689254	1
KEGG_LYSINE_DEGRADATION	7	log	0	0.576974025974026	0.184137385511934	0.24701229102030636	1
KEGG_TIGHT_JUNCTION	7	log	0	0.58955023923445	0.0534771672550147	0.0914634674210453	1
REACTOME_LOSS_OF_NLP_FROM_MITOTIC_CENTROSOMES	7	log	0	0.449225974025974	0.746575249198189	0.7847129941262697	1
REACTOME_TRANSCRIPTION	7	log	0	0.477519899455383	0.697366286636744	0.7433464813600459	1
PID_P53REGULATIONPATHWAY	7	log	0	0.394571428571429	0.915943859962071	0.9282475834540987	1
PID_ERA_GENOMIC_PATHWAY	7	log	0	0.534427390791027	0.318531680327529	0.3889982211194104	1
MIPS_SPLICEOSOME	7	log	0	0.540705627705628	0.205147781299968	0.26943006480208564	1
REACTOME_CELL_CELL_COMMUNICATION	7	log	0	0.488119174942704	0.580209235896449	0.6333795356490175	1
PID_AR_TF_PATHWAY	7	log	0	0.77474025974026	6.61699548317816e-4	0.002496077740598873	1
BCAT_BILD_ET_AL_DN	7	log	0	0.749675324675325	0.00176188011383421	0.0054907332135041105	1
PIGF_UP.V1_UP	7	log	0	0.550020037105751	0.111040704848931	0.16754808576094254	1
MTOR_UP.N4.V1_DN	7	log	0	0.614978354978355	0.00321852281213758	0.009105737456005902	1
JAK2_DN.V1_DN	7	log	0	0.611898465171192	0.0151172410389338	0.03158340512441862	1
LTE2_UP.V1_DN	7	log	0	0.547187083187083	0.118153801195609	0.17516687993846836	1
CSR_EARLY_UP.V1_DN	7	log	0	0.558937229437229	0.116619754422693	0.17327092615537976	1
TBK1.DF_DN	7	log	0	0.632804685510568	4.66170316151907e-5	2.728703833337456e-4	1
REACTOME_POST_TRANSLATIONAL_PROTEIN_MODIFICATION	8	log	0	0.494983948635634	0.540865034528367	0.6024860824065388	1
LEF1_UP.V1_DN	8	log	0	0.570403959336544	0.0538336379599014	0.09184180948435439	1
ERB2_UP.V1_UP	8	log	0	0.577989752392842	0.0353705539254973	0.06456076912745341	1
LTE2_UP.V1_UP	8	log	0	0.615580784436122	0.00370107055355729	0.009952293433811096	1
P53_DN.V1_UP	8	log	0	0.607809248855597	0.00624812267989566	0.015200177666485995	1
KEGG_LYSOSOME	11	log	0	0.473986226384764	0.680170820404543	0.7261572123501332	1
KEGG_OXIDATIVE_PHOSPHORYLATION	11	log	0	0.590978303171823	0.0634146050972341	0.10655628408305949	1
REACTOME_PROCESSING_OF_CAPPED_INTRON_CONTAINING_PRE_MRNA	11	log	0	0.491090856020803	0.562319867394455	0.620246249150076	1
REACTOME_GENERIC_TRANSCRIPTION_PATHWAY	11	log	0	0.527788496739786	0.211996632050657	0.2778874771474828	1
REACTOME_SIGNALING_BY_EGFR_IN_CANCER	11	log	0	0.560284614045329	0.162044296858068	0.22312396519408562	1
KEGG_UBIQUITIN_MEDIATED_PROTEOLYSIS	11	log	0	0.492368408250632	0.555795314013481	0.6169589151710971	1
KEGG_AXON_GUIDANCE	11	log	0	0.473653485728331	0.666779490020727	0.7163659394368254	1
REACTOME_MEMBRANE_TRAFFICKING	11	log	0	0.579165855873387	0.0867146104267982	0.13661072037075633	1
CAMP_UP.V1_UP	11	log	0	0.472065468854727	0.735202299032053	0.7787868347000999	1
KEGG_OXIDATIVE_PHOSPHORYLATION	13	log	0	0.473739515597022	0.674890189668109	0.7227924901966025	1
REACTOME_TRANSLATION	13	log	0	0.453537035291818	0.824318180206755	0.8584540557674643	1
LTE2_UP.V1_UP	13	log	0	0.519833977319134	0.323111976674396	0.3925667024037209	1
ERB2_UP.V1_DN	13	log	0	0.475223562550393	0.716857996764843	0.7605415309427006	1
TBK1.DF_DN	13	log	0	0.545445810026961	0.105516922468672	0.16100222551961416	1
IRIS_CD4Tcell-Th1-restimulated48hour	14	log	0	0.997162352431496	9.08278304177277e-6	6.929449084678327e-5	1
IRIS_CD4Tcell-Th2-restimulated48hour	14	log	0	0.955251092097188	8.57041378881558e-6	6.612853366597476e-5	1
IRIS_MemoryTcell-RO-activated	14	log	0	0.850806888335319	4.61366846282256e-4	0.0018536573291458689	1
DMAP_ERY2	14	log	0	0.396955584218662	0.906211949203993	0.9197577182503903	1
REACTOME_PROCESSING_OF_CAPPED_INTRON_CONTAINING_PRE_MRNA	14	log	0	0.906215846321987	1.10578869160733e-13	5.77561939693367e-12	1
REACTOME_MRNA_PROCESSING	14	log	0	0.778736805272059	2.2341687627117802e-08	3.52790834856116e-7	1
PID_FANCONI_PATHWAY	14	log	0	0.916904340710254	7.14482530416592e-7	7.3505096689828175e-6	1
REACTOME_DNA_REPAIR	14	log	0	0.847980071482725	1.03124812476932e-9	2.334058255727894e-8	1
KEGG_DNA_REPLICATION	14	log	0	0.950774396187588	1.03625365704987e-5	7.81795814596513e-5	1
MIPS_CEN_COMPLEX	14	log	0	0.686837585678699	0.0283278634057631	0.05372798673886353	1
REACTOME_METABOLISM_OF_NUCLEOTIDES	14	log	0	0.721190295678544	0.00157349812085445	0.005039647283302696	1
PID_E2F_PATHWAY	14	log	0	0.768322655358288	9.64305251912627e-5	0.00049782638789488205	1
KEGG_OOCYTE_MEIOSIS	14	log	0	0.69756080876946	4.54726910174915e-4	0.0018378545952902816	1
PID_FOXM1PATHWAY	14	log	0	0.881434605684579	4.99924967409279e-5	2.8766868887364447e-4	1
KEGG_BASE_EXCISION_REPAIR	14	log	0	0.814325426910719	0.00149610395001922	0.0048605482395361254	1
REACTOME_MITOTIC_G2_G2_M_PHASES	14	log	0	0.88856740573409	1.06263039872681e-8	1.8500667711166767e-7	1
PID_AURORA_B_PATHWAY	14	log	0	0.896056072163513	2.6751809890051e-5	1.763541642266469e-4	1
REACTOME_G2_M_CHECKPOINTS	14	log	0	0.956586880392794	8.09564478978827e-6	6.391793967751437e-5	1
MIPS_SPLICEOSOME	14	log	0	0.806112134012058	3.88047689144255e-9	7.528125169398546e-8	1
REACTOME_MITOTIC_G1_G1_S_PHASES	14	log	0	0.812892319138817	3.79446980273324e-9	7.528125169398546e-8	1
REACTOME_CHROMOSOME_MAINTENANCE	14	log	0	0.787271997502564	2.52064827098378e-6	2.1726499680895044e-5	1
REACTOME_MITOTIC_PROMETAPHASE	14	log	0	0.917395483591465	6.32477226528148e-11	1.867182768750489e-9	1
CORDENONSI_YAP_CONSERVED_SIGNATURE	14	log	0	0.756796274233727	8.7334710192755e-4	0.0031322337807503115	1
E2F3_UP.V1_UP	14	log	0	0.724673645045585	2.31885495364035e-7	2.9707594594750898e-6	1
RB_DN.V1_UP	14	log	0	0.777234737716163	8.49337901085139e-8	1.2014592392433529e-6	1
CSR_LATE_UP.V1_UP	14	log	0	0.720190201346503	1.19001240752569e-6	1.1380541193097795e-5	1
PRC2_EDD_UP.V1_UP	14	log	0	0.59535542799379	0.0138378582174411	0.029454249936183407	1
ERB2_UP.V1_DN	14	log	0	0.631704514001709	0.00117976956813822	0.0040053176838292575	1
RB_P130_DN.V1_UP	14	log	0	0.63803747427705	0.00538971974413785	0.013554147060257777	1
GCNP_SHH_UP_EARLY.V1_UP	14	log	0	0.636950908906692	0.00166400973441175	0.005279731820867189	1
SNF5_DN.V1_UP	14	log	0	0.590142735707558	0.0231076898789998	0.045216488264671076	1
TBK1.DF_DN	14	log	0	0.531108576865166	0.196423530441524	0.26049136165975545	1
RB_P107_DN.V1_UP	14	log	0	0.712253871980938	2.18383986302171e-5	1.5130890479507562e-4	1
PIGF_UP.V1_DN	16	log	0	0.508141701605048	0.427060267598992	0.49653068784197874	1
JAK2_DN.V1_UP	16	log	0	0.415924226061915	0.967338391439773	0.9730707670927493	1
REACTOME_GENERIC_TRANSCRIPTION_PATHWAY	17	log	0	0.611147795392995	5.85282532993245e-4	0.002245236383629454	1
CSR_LATE_UP.V1_UP	18	log	0	0.546903145747437	0.161008450603538	0.22220475195081768	1
REACTOME_SIGNALING_BY_WNT	24	log	0	0.316299380444117	0.991824346285523	0.991824346285523	1
REACTOME_TRANSCRIPTION	24	log	0	0.546944566469184	0.162331721363591	0.22312396519408562	1
PIGF_UP.V1_UP	24	log	0	0.450398285924602	0.865635354760848	0.8886406297548527	1
LTE2_UP.V1_UP	24	log	0	0.545253905451274	0.153168135321628	0.2144353894502792	1
PIGF_UP.V1_DN	26	log	0	0.500204151262102	0.498159712835335	0.5646918948500709	1
PTEN_DN.V2_DN	26	log	0	0.52898969434103	0.282014642609589	0.35083007974993224	1
PRC1_BMI_UP.V1_UP	26	log	0	0.58272753204768	0.0318913218013987	0.05852488514364788	1
RAPA_EARLY_UP.V1_DN	26	log	0	0.604732309305857	0.00947615256828506	0.021096090471690344	1
CYCLIN_D1_KE_.V1_DN	26	log	0	0.655306752031103	1.39875538570988e-4	6.783963620692917e-4	1
JAK2_DN.V1_UP	26	log	0	0.484997504041076	0.62975567833164	0.6808982573044324	1
KEGG_OXIDATIVE_PHOSPHORYLATION	27	log	0	0.406905839746492	0.944676434390404	0.9530985125573318	1
MIPS_SPLICEOSOME	27	log	0	0.485106382978723	0.610084911252707	0.6627962475849409	1
CAMP_UP.V1_UP	27	log	0	0.565991398822997	0.0648286096644452	0.10788878912293699	1
REACTOME_METABOLISM_OF_AMINO_ACIDS_AND_DERIVATIVES	28	log	0	0.621905853106812	0.00500190707154247	0.01267274217006469	1
KEGG_OXIDATIVE_PHOSPHORYLATION	28	log	0	0.592597242512783	0.0579117495822546	0.0980600448038675	1
KEGG_AMINOACYL_TRNA_BIOSYNTHESIS	28	log	0	0.821796247260774	2.7207911130134e-4	0.0012074621998275155	1
REACTOME_TCA_CYCLE_AND_RESPIRATORY_ELECTRON_TRANSPORT	28	log	0	0.662492114350222	0.00190452217244019	0.005773082835209326	1
KEGG_PARKINSONS_DISEASE	28	log	0	0.677400907308446	0.00166097598878488	0.005279731820867189	1
MIPS_SPLICEOSOME	28	log	0	0.501647339907475	0.487790081445633	0.5557205793650752	1
REACTOME_GENERIC_TRANSCRIPTION_PATHWAY	29	log	0	0.477788089949183	0.738989132792199	0.7791515856613402	1
PRC1_BMI_UP.V1_UP	30	log	0	0.436034553681612	0.925787143967971	0.9368248446412106	1
PID_MTOR_4PATHWAY	31	log	0	0.472335539237905	0.641341887232621	0.6912240340173803	1
AKT_UP.V1_DN	31	log	0	0.404808374260773	0.98191577196937	0.9848165571155129	1
PRC2_EDD_UP.V1_UP	31	log	0	0.493404949687245	0.55935426002354	0.6195783728482606	1
KEGG_LYSOSOME	32	log	0	0.555791051417464	0.151014411877922	0.21185699517584514	1
RAF_UP.V1_DN	32	log	0	0.469788398686864	0.760735458187494	0.7971286668353526	1
REACTOME_GENERIC_TRANSCRIPTION_PATHWAY	36	log	0	0.51339043909564	0.350218469282666	0.42031642386785045	1
REACTOME_GENERIC_TRANSCRIPTION_PATHWAY	37	log	0	0.630166144296017	5.95121166359881e-5	3.33956423106082e-4	1
IRIS_DendriticCell-LPSstimulated	38	log	0	0.677407008354764	2.22709048360395e-5	1.5274691296637195e-4	1
REACTOME_NEGATIVE_REGULATORS_OF_RIG_I_MDA5_SIGNALING	38	log	0	0.761435436049484	0.0154497740582724	0.032080723503262874	1
REACTOME_INTERFERON_SIGNALING	38	log	0	0.699279608031269	8.93998040230936e-5	4.687338178081908e-4	1
REACTOME_INTERFERON_ALPHA_BETA_SIGNALING	38	log	0	0.959888218655216	1.76841490794812e-7	2.309141774032257e-6	1
KEGG_NATURAL_KILLER_CELL_MEDIATED_CYTOTOXICITY	38	log	0	0.650323026664914	0.00552609069826082	0.013832336462704195	1
KEGG_RIG_I_LIKE_RECEPTOR_SIGNALING_PATHWAY	38	log	0	0.622236990082814	0.0768128649686788	0.12330008348400213	1
REACTOME_RIG_I_MDA5_MEDIATED_INDUCTION_OF_IFN_ALPHA_BETA_PATHWAYS	38	log	0	0.825840451338867	3.32352295137613e-5	2.0515200763494474e-4	1
REACTOME_ANTIGEN_PROCESSING_CROSS_PRESENTATION	38	log	0	0.670337534870814	0.00933723302170755	0.020924030434783584	1
KEGG_ANTIGEN_PROCESSING_AND_PRESENTATION	38	log	0	0.756389939678969	5.23186188494016e-4	0.0020416288619967637	1
LEF1_UP.V1_DN	38	log	0	0.485311171805395	0.625688845951555	0.6775801059028801	1
CAMP_UP.V1_UP	38	log	0	0.529243203944155	0.25887906184645	0.3273349776419731	1
CSR_LATE_UP.V1_DN	38	log	0	0.574926606978544	0.0718722977901536	0.11748733583174574	1
MEK_UP.V1_DN	38	log	0	0.571623970356206	0.0541624221389475	0.09217113942943697	1
RPS14_DN.V1_UP	38	log	0	0.648945233956991	4.94174701918658e-4	0.0019508408290858648	1
ALK_DN.V1_DN	38	log	0	0.518368946597144	0.369972820408554	0.43918102282763666	1
LTE2_UP.V1_DN	38	log	0	0.70015501648259	3.61102982942726e-6	3.0270237705939625e-5	1
SNF5_DN.V1_UP	38	log	0	0.64435686999842	0.00111744596691253	0.003851501581388872	1
SVM Macrophages M1	38	log	0	0.797907507753127	4.85422754897382e-4	0.0019356720921703402	1
SVM Dendritic cells activated	38	log	0	0.73605970759636	0.0029320417802618	0.008471729228926647	1
MIPS_SPLICEOSOME	40	log	0	0.616092207983503	0.01518264373803	0.031622745699761874	1
SRC_UP.V1_UP	43	log	0	0.504555974301902	0.464239266876682	0.5342685800157069	1
PIGF_UP.V1_UP	44	log	0	0.531866346971924	0.236933926697315	0.30643454519519403	1
LTE2_UP.V1_DN	44	log	0	0.454581815166547	0.853088839795368	0.8803150793633052	1
RAF_UP.V1_DN	45	log	0	0.499412769207491	0.505445681115677	0.5719960291292411	1
REACTOME_PEPTIDE_LIGAND_BINDING_RECEPTORS	46	log	0	0.519534870250232	0.380573378260588	0.45019045964971993	1
KRAS.AMP.LUNG_UP.V1_DN	46	log	0	0.554185974667902	0.150968117792106	0.21185699517584514	1
CTIP_DN.V1_UP	46	log	0	0.435783938429303	0.884573157739001	0.9018396007579305	1
ERB2_UP.V1_UP	46	log	0	0.498130985480383	0.517397879892492	0.5835766784833921	1
ESC_V6.5_UP_LATE.V1_DN	46	log	0	0.508939253517567	0.420898274463394	0.49033367198531114	1
REACTOME_MITOTIC_G1_G1_S_PHASES	47	log	0	0.56155561349371	0.128501812974932	0.1872376201930876	1
GCNP_SHH_UP_EARLY.V1_UP	47	log	0	0.490837647208276	0.577651353643006	0.6316026877996797	1
ERB2_UP.V1_UP	49	log	0	0.597935358739747	0.0125082586237699	0.026962246366792893	1
REACTOME_SIGNALING_BY_PDGF	50	log	0	0.545139378969654	0.218235756161815	0.28441857664850745	1
REACTOME_3_UTR_MEDIATED_TRANSLATIONAL_REGULATION	52	log	0	0.997692746894802	8.83961880577918e-18	3.001050584562032e-15	1
REACTOME_PEPTIDE_CHAIN_ELONGATION	52	log	0	0.999946647696959	1.52266698473124e-14	1.0338908826325119e-12	1
REACTOME_FORMATION_OF_THE_TERNARY_COMPLEX_AND_SUBSEQUENTLY_THE_43S_COMPLEX	52	log	0	0.999249115734977	2.06625258884158e-9	4.5257597026562346e-8	1
KEGG_RIBOSOME	52	log	0	0.999766583674195	2.21646525114515e-15	2.508299842545928e-13	1
MIPS_NOP56P_ASSOCIATED_PRE_RRNA_COMPLEX	52	log	0	0.788342027782718	7.94733107476784e-7	7.93804800818231e-6	1
MIPS_RIBOSOME_CYTOPLASMIC	52	log	0	1	1.51316228152387e-14	1.0338908826325119e-12	1
MIPS_60S_RIBOSOMAL_SUBUNIT_CYTOPLASMIC	52	log	0	1	1.41717267681814e-8	2.405650618898793e-7	1
REACTOME_INFLUENZA_VIRAL_RNA_TRANSCRIPTION_AND_REPLICATION	52	log	0	0.992224395834568	1.29674844156465e-16	2.2012304795559935e-14	1
REACTOME_TRANSLATION	52	log	0	0.909334018350558	3.80128591321669e-17	8.603577116913775e-15	1
REACTOME_SRP_DEPENDENT_COTRANSLATIONAL_PROTEIN_TARGETING_TO_MEMBRANE	52	log	0	0.96284456695714	2.38416090824884e-16	3.237690513401925e-14	1
ERB2_UP.V1_DN	53	log	0	0.509812413017086	0.409790368115867	0.48139733555479874	1
REACTOME_AMYLOIDS	56	log	0	0.889713091791951	1.89516153796221e-5	1.368951791783341e-4	1
REACTOME_MEIOTIC_SYNAPSIS	56	log	0	0.779666116765753	8.56990669042174e-4	0.0031117468678055404	1
REACTOME_MEIOTIC_RECOMBINATION	56	log	0	0.611007356221662	0.106621165804683	0.16195922053999948	1
REACTOME_RNA_POL_I_PROMOTER_OPENING	56	log	0	0.999361907429888	2.41267927460209e-6	2.127544451240025e-5	1
REACTOME_DEPOSITION_OF_NEW_CENPA_CONTAINING_NUCLEOSOMES_AT_THE_CENTROMERE	56	log	0	0.763493323372864	0.00267096340238709	0.007783622962321176	1
REACTOME_APOPTOSIS	56	log	0	0.588370529461201	0.0494609531878771	0.08655666807878493	1
REACTOME_RNA_POL_I_TRANSCRIPTION	56	log	0	0.79530301615463606	2.41526757162404e-4	0.0011006487792837069	1
REACTOME_TELOMERE_MAINTENANCE	56	log	0	0.556900737697264	0.250627839069071	0.3186822148462532	1
KEGG_SYSTEMIC_LUPUS_ERYTHEMATOSUS	56	log	0	0.670330251813117	0.0068527243110076	0.016441695431710816	1
MEK_UP.V1_DN	56	log	0	0.625385820968975	0.0022105654803475	0.0066122200931980285	1
TBK1.DF_DN	56	log	0	0.570695530056266	0.0298476168119685	0.055746703592267445	1
E2F3_UP.V1_UP	57	log	0	0.523783720967942	0.29134861552723	0.36099582106384887	1
MEK_UP.V1_DN	57	log	0	0.656732170928624	7.99873113469804e-5	4.3104273336983884e-4	1
ERB2_UP.V1_DN	57	log	0	0.669418154716326	2.85013058685907e-5	1.822771263618508e-4	1
RAF_UP.V1_DN	57	log	0	0.62022469956863	0.00188780161747188	0.005748059633468191	1
LEF1_UP.V1_DN	58	log	0	0.508866051891216	0.421008145460142	0.49033367198531114	1
RAF_UP.V1_DN	58	log	0	0.671465639600213	3.72197260795047e-5	2.2364773458392648e-4	1
LTE2_UP.V1_DN	58	log	0	0.49328390206399	0.561699968658721	0.620246249150076	1
REACTOME_GENERIC_TRANSCRIPTION_PATHWAY	59	log	0	0.579225222024308	0.00929552206345552	0.02089953470558377	1
LTE2_UP.V1_UP	59	log	0	0.562194034773109	0.0742033514955314	0.12024839060970362	1
RAF_UP.V1_DN	59	log	0	0.549577961228086	0.121426156723126	0.17852120839949495	1
IRIS_Monocyte-Day1	60	log	0	0.536461476293103	0.186306459311463	0.24853062057462352	1
IRIS_Monocyte-Day7	60	log	0	0.666251164958061	4.65018242479684e-5	2.728703833337456e-4	1
REACTOME_LIPID_DIGESTION_MOBILIZATION_AND_TRANSPORT	60	log	0	0.672485632183908	0.0508802951439417	0.08772359776589014	1
REACTOME_TRANSCRIPTIONAL_REGULATION_OF_WHITE_ADIPOCYTE_DIFFERENTIATION	60	log	0	0.430686339522546	0.833462513579658	0.8654182337736499	1
REACTOME_PEPTIDE_LIGAND_BINDING_RECEPTORS	60	log	0	0.613197063577586	0.03982924001411	0.07211747725221518	1
KEGG_PPAR_SIGNALING_PATHWAY	60	log	0	0.786182950191571	4.43809223802086e-4	0.0018044698380935114	1
REACTOME_G_ALPHA_S_SIGNALLING_EVENTS	60	log	0	0.487401221264368	0.567132183659394	0.6227094511323925	1
REACTOME_GLYCEROPHOSPHOLIPID_BIOSYNTHESIS	60	log	0	0.538993926332288	0.308281380501198	0.37852270770400265	1
CORDENONSI_YAP_CONSERVED_SIGNATURE	60	log	0	0.549779094827586	0.27108252138032	0.34212831229969753	1
KRAS.AMP.LUNG_UP.V1_DN	60	log	0	0.628538074712644	0.00742149117672556	0.017436652280265242	1
PIGF_UP.V1_DN	60	log	0	0.505641480730223	0.449391572913465	0.5207113959185029	1
BMI1_DN_MEL18_DN.V1_DN	60	log	0	0.604711446360153	0.0176659299252064	0.03591367191381781	1
ATF2_UP.V1_DN	60	log	0	0.618214376267748	0.00384528673264252	0.010097107840153647	1
PKCA_DN.V1_UP	60	log	0	0.554009363852557	0.130296132925797	0.18863768498212402	1
KRAS.KIDNEY_UP.V1_UP	60	log	0	0.688082311007958	1.04101741480606e-4	5.275006154129214e-4	1
CAHOY_ASTROCYTIC	60	log	0	0.616986161524501	0.0242376664709152	0.046621460435556435	1
AKT_UP.V1_DN	60	log	0	0.564910306795132	0.0716506314591989	0.11748733583174574	1
CSR_LATE_UP.V1_DN	60	log	0	0.552210975985222	0.142582267065225	0.20253840865541375	1
ESC_V6.5_UP_EARLY.V1_DN	60	log	0	0.608682987607759	0.00872902349720378	0.019889285082554924	1
IL21_UP.V1_UP	60	log	0	0.6505863336714	3.44583254602823e-4	0.0014442717893538078	1
CYCLIN_D1_KE_.V1_DN	60	log	0	0.545519037356322	0.145452770015688	0.20583068506050037	1
KRAS.300_UP.V1_UP	60	log	0	0.461739472811671	0.774887764540914	0.8107069216075202	1
RAF_UP.V1_DN	61	log	0	0.583306313511592	0.0226446910918084	0.044567377540109865	1
KEGG_UBIQUITIN_MEDIATED_PROTEOLYSIS	62	log	0	0.505010455321906	0.463516947553533	0.5342685800157069	1
ERB2_UP.V1_DN	66	log	0	0.539294068875663	0.185707240217882	0.24821892934634232	1
REACTOME_ANTIGEN_PROCESSING_UBIQUITINATION_PROTEASOME_DEGRADATION	67	log	0	0.554346431356292	0.104584153219036	0.1599383784588411	1
ESC_V6.5_UP_EARLY.V1_UP	68	log	0	0.50248303899958	0.479031907696158	0.549430177915019	1
MEK_UP.V1_DN	70	log	0	0.55477761421914	0.100566905772782	0.15484110888825167	1
RAF_UP.V1_DN	70	log	0	0.518340568934984	0.334312326730198	0.4052656533883197	1
TBK1.DF_DN	70	log	0	0.57444692004532	0.0207592240704184	0.041214950712906706	1
SVM Mast cells resting	70	log	0	0.878599898626855	1.94652571642277e-5	1.3767614181781884e-4	1
IRIS_Monocyte-Day1	71	log	0	0.534823210721414	0.204548435993536	0.26923925559783	1
PID_IL6_7PATHWAY	71	log	0	0.509184012926528	0.461179262878438	0.5325522440381962	1
PID_ATF2_PATHWAY	71	log	0	0.712479802300162	0.00583416326474373	0.014352887162177511	1
PID_AP1_PATHWAY	71	log	0	0.713084653204414	0.00399538746320952	0.010354458349310168	1
CORDENONSI_YAP_CONSERVED_SIGNATURE	71	log	0	0.395200076038399	0.893293775152918	0.9093650274795072	1
ESC_V6.5_UP_EARLY.V1_DN	71	log	0	0.657752946487976	4.11369746297781e-4	0.001692848834764808	1
RELA_DN.V1_UP	71	log	0	0.532954499164935	0.256559305031761	0.3250070300682196	1
AKT_UP_MTOR_DN.V1_UP	71	log	0	0.515600832966102	0.368421023836638	0.4381048602190494	1
EGFR_UP.V1_UP	71	log	0	0.453606015482263	0.85171050862516	0.880230495215348	1
REACTOME_GENERIC_TRANSCRIPTION_PATHWAY	74	log	0	0.461067157593646	0.8716049963371	0.8926392043935005	1
REACTOME_ANTIGEN_PROCESSING_UBIQUITINATION_PROTEASOME_DEGRADATION	75	log	0	0.554189738730469	0.112089651775151	0.16801075840028154	1
KEGG_LYSOSOME	76	log	0	0.671507555923196	8.54392820075557e-4	0.0031117468678055404	1
ERB2_UP.V1_UP	76	log	0	0.530714349816028	0.241168671984504	0.309552983511301	1
AKT_UP_MTOR_DN.V1_UP	77	log	0	0.455748495179681	0.833554528553707	0.8654182337736499	1
KRAS.LUNG_UP.V1_DN	77	log	0	0.604204198815719	0.023588697051058	0.04589319569532488	1
LTE2_UP.V1_UP	78	log	0	0.613795383446329	0.00398962088091715	0.010354458349310168	1
REACTOME_TCA_CYCLE_AND_RESPIRATORY_ELECTRON_TRANSPORT	83	log	0	0.670760650788326	8.44262254072053e-4	0.0030986706514320216	1
KEGG_PARKINSONS_DISEASE	83	log	0	0.643163721110895	0.0071982398822394	0.017029982160420044	1
BMI1_DN_MEL18_DN.V1_DN	83	log	0	0.502395107284406	0.480551314713759	0.5502434109454339	1
ATF2_UP.V1_DN	83	log	0	0.54760147601476	0.138329108194301	0.19804540899371312	1
JAK2_DN.V1_UP	83	log	0	0.407348362546125	0.980081204020316	0.9844306768192227	1
REACTOME_GENERIC_TRANSCRIPTION_PATHWAY	86	log	0	0.796091460935638	1.45221959766172e-18	9.86057106812308e-16	1
MTOR_UP.N4.V1_DN	86	log	0	0.682733037571747	2.78714166324538e-5	1.8196819128303972e-4	1
JAK2_DN.V1_DN	86	log	0	0.533354638193348	0.273868514603143	0.3441870108498664	1
E2F3_UP.V1_UP	87	log	0	0.656097153565482	2.57059143105138e-4	0.0011483102511078203	1
MYC_UP.V1_UP	88	log	0	0.649946844495989	0.00111189814526384	0.003851501581388872	1
KRAS.AMP.LUNG_UP.V1_DN	88	log	0	0.528371750265778	0.299171926318201	0.36800314849648275	1
PIGF_UP.V1_DN	88	log	0	0.645613391775962	6.52200622659163e-4	0.0024739900714277744	1
CTIP_DN.V1_UP	88	log	0	0.4911925741971	0.563611098270393	0.620246249150076	1
KRAS.AMP.LUNG_UP.V1_UP	88	log	0	0.599352469314777	0.029884830791731	0.055746703592267445	1
SRC_UP.V1_UP	88	log	0	0.680095334741609	1.53241461046078e-4	7.327531834527251e-4	1
CYCLIN_D1_KE_.V1_DN	88	log	0	0.468839599239715	0.760636041171558	0.7971286668353526	1
JAK2_DN.V1_UP	88	log	0	0.539507224316227	0.198593535826247	0.2628557715906856	1
IRIS_Monocyte-Day1	89	log	0	0.623200936683779	0.00132378837501456	0.004363360711819836	1
REACTOME_G_ALPHA_I_SIGNALLING_EVENTS	89	log	0	0.527747360836569	0.320192876776885	0.39032488928456904	1
REACTOME_PEPTIDE_LIGAND_BINDING_RECEPTORS	89	log	0	0.6579584346573	0.00733648985327532	0.017296793786020632	1
HINATA_NFKB_IMMU_INF	89	log	0	0.937434327058753	0.0017025377728597	0.005376851850101099	1
EGFR_UP.V1_UP	90	log	0	0.574839758057236	0.0408540449398074	0.07358062735843296	1
RAF_UP.V1_DN	90	log	0	0.590643139302524	0.0162782048529345	0.033539511318989926	1
ERB2_UP.V1_UP	91	log	0	0.581240808188485	0.0309408594371706	0.057558475500928324	1
RAF_UP.V1_DN	92	log	0	0.537992271130101	0.184440694473189	0.24701229102030636	1
REACTOME_MITOCHONDRIAL_PROTEIN_IMPORT	93	log	0	0.9066623890493	7.94973880053604e-7	7.93804800818231e-6	1
KEGG_PURINE_METABOLISM	93	log	0	0.596612127045236	0.0287833338253469	0.05413818190418434	1
KEGG_AMINOACYL_TRNA_BIOSYNTHESIS	93	log	0	0.64589749759384	0.0522110026895049	0.0897500527244907	1
REACTOME_MRNA_PROCESSING	93	log	0	0.68897238468942	7.62789079628432e-5	4.143470280541643e-4	1
MIPS_NOP56P_ASSOCIATED_PRE_RRNA_COMPLEX	93	log	0	0.631092931237301	0.0143639432336039	0.03047849204880328	1
REACTOME_METABOLISM_OF_NON_CODING_RNA	93	log	0	0.883916158699604	2.93790876987992e-6	2.4935500684355823e-5	1
REACTOME_TRANSCRIPTION	93	log	0	0.738458194914465	9.18450221006048e-8	1.2472554001262133e-6	1
MIPS_55S_RIBOSOME_MITOCHONDRIAL	93	log	0	0.911774141803016	1.8013049376314e-10	5.096191886048836e-9	1
MYC_UP.V1_UP	93	log	0	0.760558892834622	1.76427293630903e-8	2.921808106716662e-7	1
CSR_LATE_UP.V1_UP	93	log	0	0.586606228072899	0.0290385444709895	0.0544673251265245	1
ERB2_UP.V1_DN	93	log	0	0.554617153245642	0.0989134056376791	0.15298907158994102	1
REACTOME_MRNA_PROCESSING	95	log	0	0.567670621969582	0.092541713640944	0.144450169108508	1
MIPS_SPLICEOSOME	95	log	0	0.587540195435672	0.0497665447815988	0.08670620832129647	1
REACTOME_MITOTIC_G1_G1_S_PHASES	95	log	0	0.613494671602103	0.0182835682117096	0.036948044094496486	1
CSR_LATE_UP.V1_UP	95	log	0	0.589062410306145	0.0284605637862893	0.05382931145094828	1
RB_P130_DN.V1_DN	95	log	0	0.589344833062536	0.0499013009191855	0.08670620832129647	1
ERB2_UP.V1_DN	95	log	0	0.626711883279739	0.00176285690801752	0.0054907332135041105	1
ERB2_UP.V1_UP	96	log	0	0.571527464258841	0.0480636164946564	0.08498748854133255	1
RAF_UP.V1_DN	96	log	0	0.620811420901714	0.00219422854827392	0.006592394620699079	1
REACTOME_GENERIC_TRANSCRIPTION_PATHWAY	97	log	0	0.58761958809276	0.00433201196947905	0.011099758970853869	1
P53_DN.V1_UP	97	log	0	0.532673924723008	0.22192759636084	0.28867593472990494	1
EGFR_UP.V1_UP	98	log	0	0.589023619871093	0.0205734004812876	0.04108629096115964	1
IRIS_PlasmaCell-FromBoneMarrow	99	log	0	0.561578400830737	0.16275011368601	0.2232471256420218	1
KEGG_LYSOSOME	99	log	0	0.840642443166022	4.01701140704459e-10	9.74125266208313e-9	1
REACTOME_PHOSPHOLIPID_METABOLISM	99	log	0	0.635116998102733	0.00358261185900654	0.009691607379543587	1
REACTOME_UNFOLDED_PROTEIN_RESPONSE	99	log	0	0.745335300868995	1.74343342646053e-4	8.16407790735655e-4	1
REACTOME_POST_TRANSLATIONAL_PROTEIN_MODIFICATION	99	log	0	0.829818705642611	2.66520355558139e-11	9.04836607119882e-10	1
REACTOME_ACTIVATION_OF_CHAPERONE_GENES_BY_XBP1S	99	log	0	0.906210034431874	7.60482720032176e-6	6.074914904727617e-5	1
REACTOME_TRANSLATION	99	log	0	0.571805942686415	0.080248390016059	0.1279076451194931	1
REACTOME_ANTIGEN_PROCESSING_CROSS_PRESENTATION	99	log	0	0.641820673178273	0.0228911650232949	0.04492225737230415	1
REACTOME_MEMBRANE_TRAFFICKING	99	log	0	0.70981191295997	1.48787098535026e-4	7.164995737963309e-4	1
REACTOME_SRP_DEPENDENT_COTRANSLATIONAL_PROTEIN_TARGETING_TO_MEMBRANE	99	log	0	0.540696015740285	0.246694963822883	0.3154536354721988	1
REACTOME_ASPARAGINE_N_LINKED_GLYCOSYLATION	99	log	0	0.966291897969222	2.58947238536403e-11	9.04836607119882e-10	1
LEF1_UP.V1_DN	99	log	0	0.596140819338065	0.0162379615972898	0.033539511318989926	1
CAMP_UP.V1_UP	99	log	0	0.621871071760398	0.00298932696080024	0.008600648332132895	1
ERB2_UP.V1_UP	99	log	0	0.654593649232115	2.44344005278149e-4	0.001106063863892421	1
DCA_UP.V1_DN	100	log	0	0.526623411902971	0.284354828247835	0.35297427491824485	1
RAF_UP.V1_DN	102	log	0	0.767451157658873	2.54954280430079e-10	6.411628015260134e-9	1
LTE2_UP.V1_DN	102	log	0	0.485555693270827	0.631566653671639	0.6817706801956166	1
REACTOME_SIGNALING_BY_TGF_BETA_RECEPTOR_COMPLEX	104	log	0	0.753496657107939	5.94938459944767e-4	0.0022694562601263866	1
REACTOME_GENERIC_TRANSCRIPTION_PATHWAY	105	log	0	0.61576572058971	3.22095260559632e-4	0.001375488565534529	1
REACTOME_TRANSCRIPTION	105	log	0	0.584815070403923	0.0347585219607512	0.06361465339986541	1
REACTOME_GLUCOSE_METABOLISM	107	log	0	0.597459326765716	0.111674246581456	0.1677584367893996	1
PID_HIF1_TFPATHWAY	107	log	0	0.667446170137663	0.0182216765480008	0.036932890674903116	1
REACTOME_GENERIC_TRANSCRIPTION_PATHWAY	108	log	0	0.562364969722789	0.0316289907658186	0.0582007716259914	1
IRIS_Monocyte-Day1	109	log	0	0.603202882594335	0.00611152238019293	0.01498095197166426	1
DMAP_NKA2	109	log	0	0.679978647449371	0.00826532355196077	0.01912410812695726	1
REACTOME_IMMUNOREGULATORY_INTERACTIONS_BETWEEN_A_LYMPHOID_AND_A_NON_LYMPHOID_CELL	109	log	0	0.605426702213811	0.0894094286990779	0.14053009742285624	1
REACTOME_G_ALPHA_I_SIGNALLING_EVENTS	109	log	0	0.554017036385378	0.182746240149581	0.2466892585717008	1
KEGG_NATURAL_KILLER_CELL_MEDIATED_CYTOTOXICITY	109	log	0	0.588479631668502	0.0596005948012835	0.10066866634346143	1
KEGG_ANTIGEN_PROCESSING_AND_PRESENTATION	109	log	0	0.704154572448537	0.00327591617688272	0.009191516876460195	1
BMI1_DN_MEL18_DN.V1_DN	109	log	0	0.55834139614542	0.122081449772303	0.17903521467687633	1
ESC_V6.5_UP_EARLY.V1_DN	109	log	0	0.580369207286558	0.0403860728717068	0.07293123265927903	1
RPS14_DN.V1_UP	109	log	0	0.628220954414529	0.00157054409002437	0.005039647283302696	1
EGFR_UP.V1_UP	109	log	0	0.631163880826077	0.00125739085454386	0.004205755616922566	1
P53_DN.V1_UP	109	log	0	0.548664631501685	0.131076805383254	0.18936415075580737	1
EIF4E_DN	109	log	0	0.433033848110358	0.855822155544965	0.8817955138316104	1
JAK2_DN.V1_UP	109	log	0	0.440036657992193	0.903779248586059	0.9186618410028953	1
SVM NK cells activated	109	log	0	0.576548059920595	0.153980605161465	0.21468753779185779	1
IRIS_Monocyte-Day1	111	log	0	0.597891678289168	0.00846568910563478	0.019419604401101406	1
ATF2_UP.V1_DN	111	log	0	0.526430934996035	0.276003655580071	0.34576841723038415	1
EGFR_UP.V1_UP	111	log	0	0.631538302598275	0.00116340821428678	0.003989667563134968	1
P53_DN.V1_UP	111	log	0	0.633087969419908	0.00103322602880293	0.003616291100810255	1
EGFR_UP.V1_UP	113	log	0	0.566600534975768	0.0638324615221495	0.10675428909738795	1
PRC2_EDD_UP.V1_UP	114	log	0	0.586370679615483	0.0258475032723308	0.04957755571161755	1
KRAS.KIDNEY_UP.V1_UP	116	log	0	0.589288371203265	0.0413561842257381	0.07428796055364066	1
E2F3_UP.V1_UP	116	log	0	0.670571710308882	7.59519269711886e-5	4.143470280541643e-4	1
CAHOY_NEURONAL	116	log	0	0.615289163161504	0.0310986307668966	0.05760024263969914	1
ALK_DN.V1_DN	116	log	0	0.41309370298732	0.947761246591213	0.954792116373047	1
KRAS.300_UP.V1_UP	116	log	0	0.546729865878802	0.181901321929873	0.24603784380554533	1
REACTOME_TRANSMISSION_ACROSS_CHEMICAL_SYNAPSES	117	log	0	0.526747786318153	0.312954671889771	0.3835671881103872	1
REACTOME_GLUCOSE_METABOLISM	117	log	0	0.705236056516695	0.00407582421566263	0.010522755294429375	1
KRAS.KIDNEY_UP.V1_UP	117	log	0	0.496649224272469	0.526476776629528	0.5898972464215337	1
ERB2_UP.V1_UP	117	log	0	0.559594846843539	0.0825330071449623	0.13124101136166136	1
CAHOY_NEURONAL	117	log	0	0.64926762344829	0.00693374645220926	0.01657751352482425	1
IRIS_Monocyte-Day0	118	log	0	0.669318442811208	7.40335972531625e-5	4.086895328040434e-4	1
IRIS_Monocyte-Day1	118	log	0	0.777770799839228	1.46236167640912e-11	5.84084457812819e-10	1
PID_FRA_PATHWAY	118	log	0	0.87123191318328	2.79986051287044e-4	0.0012344839534019667	1
PID_NFAT_TFPATHWAY	118	log	0	0.503353597266881	0.485670559644167	0.5542358151233435	1
PID_AP1_PATHWAY	118	log	0	0.791608813212511	1.22004418926545e-4	6.046788354096646e-4	1
KEGG_JAK_STAT_SIGNALING_PATHWAY	118	log	0	0.637957651271558	0.00708285844167018	0.016874599585593165	1
CSR_EARLY_UP.V1_UP	118	log	0	0.792627947481243	6.34609342044506e-10	1.4858611836145504e-8	1
HINATA_NFKB_IMMU_INF	118	log	0	0.971764469453376	9.64460554323989e-4	0.0033931021574403553	1
ATF2_UP.V1_DN	118	log	0	0.539146727822962	0.193545788194595	0.2571772802037769	1
ESC_V6.5_UP_EARLY.V1_DN	118	log	0	0.636260299437299	0.00174980889674801	0.0054907332135041105	1
RELA_DN.V1_UP	118	log	0	0.550933767799724	0.153485421668248	0.21443745126078267	1
RPS14_DN.V1_UP	118	log	0	0.590048901393355	0.0203435671664402	0.040747144855495264	1
AKT_UP_MTOR_DN.V1_UP	118	log	0	0.633160381954594	0.00187988687938191	0.005748059633468191	1
EGFR_UP.V1_UP	118	log	0	0.787477112361558	3.28484603647961e-11	1.0621002184617406e-9	1
SVM Monocytes	118	log	0	0.650261254019293	0.035722223666022	0.06502785487728938	1
SVM Mast cells activated	118	log	0	0.782972553973358	0.00225334411523977	0.00671061690459563	1
SVM Neutrophils	118	log	0	0.797793042969892	8.97428517158539e-5	4.687338178081908e-4	1
REACTOME_UNFOLDED_PROTEIN_RESPONSE	119	log	0	0.635938245112065	0.0206981735341948	0.04121425170005358	1
EGFR_UP.V1_UP	119	log	0	0.556208770465745	0.0958954122824	0.14865978296746485	1
ATM_DN.V1_DN	120	log	0	0.461426189909162	0.777115157562505	0.8117864492076015	1
IL21_UP.V1_UP	121	log	0	0.500592621213229	0.494779258636433	0.5617978538697961	1
REACTOME_POST_TRANSLATIONAL_PROTEIN_MODIFICATION	122	log	0	0.517779135680483	0.358400139017934	0.42768663337992474	1
KRAS.KIDNEY_UP.V1_UP	122	log	0	0.421430021561984	0.93887438602671	0.9486543275478216	1
P53_DN.V1_UP	122	log	0	0.508688771589208	0.420372808155026	0.49033367198531114	1
RAF_UP.V1_DN	123	log	0	0.662109911368072	9.67792094287547e-5	0.00049782638789488205	1
LTE2_UP.V1_DN	123	log	0	0.523735226999322	0.292562847386685	0.36118213341010746	1
REACTOME_METABOLISM_OF_AMINO_ACIDS_AND_DERIVATIVES	124	log	0	0.612088569544925	0.00776451229223917	0.018117195348558063	1
EGFR_UP.V1_UP	124	log	0	0.611570030911437	0.00473134662960455	0.012032151166672245	1
REACTOME_CELL_CELL_COMMUNICATION	127	log	0	0.668413635162512	0.00380671397545768	0.010057427195859007	1
REACTOME_PROCESSING_OF_CAPPED_INTRON_CONTAINING_PRE_MRNA	129	log	0	0.553065635781685	0.171439402642052	0.23422002896167668	1
REACTOME_PHOSPHOLIPID_METABOLISM	129	log	0	0.467937161147038	0.741022963131181	0.7800846387070881	1
MIPS_55S_RIBOSOME_MITOCHONDRIAL	129	log	0	0.422770919067215	0.87297444208682	0.8926952502664921	1
CAMP_UP.V1_UP	129	log	0	0.517162017985063	0.347455146341904	0.4183014971031078	1
PIGF_UP.V1_DN	130	log	0	0.575401168019243	0.0543283682509242	0.09222240510594383	1
KRAS.AMP.LUNG_UP.V1_UP	130	log	0	0.532875299318475	0.274234422488627	0.3441870108498664	1
SRC_UP.V1_UP	130	log	0	0.578483935478778	0.0647891286350616	0.10788878912293699	1
JAK2_DN.V1_UP	130	log	0	0.592146919322159	0.0285775712272844	0.053900474620350296	1
IRIS_Monocyte-Day1	131	log	0	0.524701251896813	0.282110785778296	0.35083007974993224	1
KEGG_VASCULAR_SMOOTH_MUSCLE_CONTRACTION	131	log	0	0.597345054059181	0.0751187572039704	0.1211535300273062	1
KEGG_ECM_RECEPTOR_INTERACTION	131	log	0	0.582479767324229	0.145506228025096	0.20583068506050037	1
PID_INTEGRIN1_PATHWAY	131	log	0	0.583638931040297	0.176862218858257	0.24066021363678658	1
KEGG_DILATED_CARDIOMYOPATHY	131	log	0	0.534438105521186	0.323188198297025	0.3925667024037209	1
REACTOME_INTEGRIN_CELL_SURFACE_INTERACTIONS	131	log	0	0.522141648184896	0.38400583344542	0.4534608015816351	1
REACTOME_G_ALPHA_Q_SIGNALLING_EVENTS	131	log	0	0.557507692631934	0.183702237902238	0.2469976624467715	1
CSR_EARLY_UP.V1_UP	131	log	0	0.536763404147699	0.228608818044022	0.29679806396155056	1
KRAS.KIDNEY_UP.V1_UP	131	log	0	0.575770398038987	0.0768115556864257	0.12330008348400213	1
CSR_LATE_UP.V1_DN	131	log	0	0.559514212551485	0.122450274319392	0.17918908677342063	1
REACTOME_TRANSCRIPTION	132	log	0	0.495131218002318	0.54126142896611	0.6024860824065388	1
MYC_UP.V1_UP	132	log	0	0.593573881544903	0.0271086653248209	0.051704448751554465	1
CSR_EARLY_UP.V1_UP	132	log	0	0.561274821888737	0.0999004663500935	0.15416458329934885	1
IRIS_Monocyte-Day1	135	log	0	0.611488383349468	0.00380521241866751	0.010057427195859007	1
RB_DN.V1_UP	135	log	0	0.531832849306228	0.277302284128695	0.34675552656240133	1
ESC_V6.5_UP_EARLY.V1_DN	135	log	0	0.556894361084221	0.111461825211715	0.1677584367893996	1
RB_P130_DN.V1_DN	135	log	0	0.628814344038049	0.00962948495338251	0.021367386546884724	1
RB_P107_DN.V1_DN	135	log	0	0.538238141335915	0.243587092846074	0.31206723781600804	1
EGFR_UP.V1_UP	135	log	0	0.599943530171023	0.0115907328018803	0.025144113650085377	1
KRAS.LUNG_UP.V1_DN	135	log	0	0.576851887705711	0.0727252805048317	0.11813508483918832	1
P53_DN.V1_UP	135	log	0	0.61945788964182	0.00332920210217023	0.009264459948252403	1
IRIS_Bcell-Memory_IgM	138	log	0	0.64872961729772	0.0311329735622527	0.05760024263969914	1
IRIS_PlasmaCell-FromBoneMarrow	138	log	0	0.812095161338467	2.8442049984834e-7	3.448598560661122e-6	1
IRIS_PlasmaCell-FromPBMC	138	log	0	0.705580217221661	0.00182699682272568	0.00563877655741244	1
DMAP_BCELLA1	138	log	0	0.426600354065206	0.841447340749564	0.8722789990365709	1
DMAP_BCELLA2	138	log	0	0.650505955046118	0.0360171459930543	0.06538941745797826	1
KEGG_PRIMARY_IMMUNODEFICIENCY	138	log	0	0.657443061401152	0.0724251270787759	0.1179296433728749	1
SVM B cells memory	138	log	0	0.819704160798457	3.0705192420228e-5	1.9304468197532231e-4	1
SVM Plasma cells	138	log	0	0.790073430643861	9.63655934225664e-4	0.0033931021574403553	1
ERB2_UP.V1_UP	139	log	0	0.647518632975823	3.1920715808665e-4	0.001375488565534529	1
EGFR_UP.V1_UP	139	log	0	0.571699085014846	0.048452402311518	0.08536802766609175	1
KRAS.300_UP.V1_UP	139	log	0	0.608564177142617	0.0163004988737359	0.033539511318989926	1
TBK1.DF_DN	140	log	0	0.545779395546111	0.106545713338563	0.16195922053999948	1
DMAP_HSC1	141	log	0	0.679515076157911	0.00854731270143272	0.019540826007652584	1
KEGG_VASCULAR_SMOOTH_MUSCLE_CONTRACTION	141	log	0	0.488738213656616	0.568600677028105	0.6227094511323925	1
PID_TAP63PATHWAY	141	log	0	0.558940351604324	0.248798942681869	0.31754601894922757	1
KEGG_ECM_RECEPTOR_INTERACTION	141	log	0	0.558620868303803	0.218042379116591	0.28441857664850745	1
BMI1_DN_MEL18_DN.V1_DN	141	log	0	0.630965127390368	0.00456015492940132	0.011640395477682319	1
ATF2_UP.V1_DN	141	log	0	0.537725441435511	0.199697031352038	0.2638021095097934	1
KRAS.KIDNEY_UP.V1_UP	141	log	0	0.70719654400102006	2.59076374735707e-5	1.724635867113187e-4	1
AKT_UP.V1_DN	141	log	0	0.588543095198913	0.0239903883349127	0.046408756921383826	1
CSR_LATE_UP.V1_DN	141	log	0	0.584114155453913	0.044051430305004	0.0783008407777427	1
ESC_V6.5_UP_EARLY.V1_DN	141	log	0	0.679084421303492	5.22725734925352e-5	2.9826115463387734e-4	1
RELA_DN.V1_UP	141	log	0	0.548947555397664	0.160491319542265	0.22194217101669642	1
ATM_DN.V1_DN	141	log	0	0.499023616524394	0.507628569958281	0.573510480868008	1
IL21_UP.V1_UP	141	log	0	0.624787434401799	0.00266523588896131	0.007783622962321176	1
KRAS.LUNG_UP.V1_DN	141	log	0	0.66308569060201	8.90176156215011e-4	0.0031645529323036255	1
CYCLIN_D1_KE_.V1_DN	141	log	0	0.497930554116442	0.518985885741015	0.584397042152818	1
P53_DN.V1_UP	141	log	0	0.530713570269057	0.240117570195474	0.30924778175409423	1
IRIS_Monocyte-Day0	144	log	0	0.834082509090365	4.7922406339475e-14	2.9581194458639568e-12	1
IRIS_Monocyte-Day1	144	log	0	0.825831413009322	4.18917621911431e-15	3.5555633159732705e-13	1
IRIS_Monocyte-Day7	144	log	0	0.840357378432166	3.13435708328662e-15	3.0403263707880217e-13	1
PID_IL8CXCR2_PATHWAY	144	log	0	0.747870186096854	0.010941920255436	0.02412196056312027	1
REACTOME_IMMUNOREGULATORY_INTERACTIONS_BETWEEN_A_LYMPHOID_AND_A_NON_LYMPHOID_CELL	144	log	0	0.688031461572888	0.00928571731474567	0.02089953470558377	1
KEGG_LYSOSOME	144	log	0	0.753184474066518	2.33662495297054e-6	2.0875899250881535e-5	1
REACTOME_G_ALPHA_I_SIGNALLING_EVENTS	144	log	0	0.656166445232175	0.00511263660140814	0.012905131049651028	1
KEGG_INTESTINAL_IMMUNE_NETWORK_FOR_IGA_PRODUCTION	144	log	0	0.896272576276766	3.77881277585813e-5	2.2507139252698862e-4	1
KEGG_FC_EPSILON_RI_SIGNALING_PATHWAY	144	log	0	0.540457735414266	0.298404175243992	0.3677249273877869	1
REACTOME_AMINO_ACID_AND_OLIGOPEPTIDE_SLC_TRANSPORTERS	144	log	0	0.436042735937991	0.705460256734535	0.7507954769949049	1
KEGG_NATURAL_KILLER_CELL_MEDIATED_CYTOTOXICITY	144	log	0	0.628806356521869	0.012977695366538	0.02779765032769496	1
PID_TXA2PATHWAY	144	log	0	0.740593321927772	0.00321835104730995	0.009105737456005902	1
KEGG_LEISHMANIA_INFECTION	144	log	0	0.807897768932649	2.84462110308644e-5	1.822771263618508e-4	1
KEGG_JAK_STAT_SIGNALING_PATHWAY	144	log	0	0.53087357285011	0.292428360347042	0.36118213341010746	1
KEGG_TYPE_I_DIABETES_MELLITUS	144	log	0	0.644844802904927	0.0901863943822832	0.14142393022071661	1
KEGG_VIRAL_MYOCARDITIS	144	log	0	0.818967405277241	3.26712697449017e-5	2.0352102896136013e-4	1
KEGG_SYSTEMIC_LUPUS_ERYTHEMATOSUS	144	log	0	0.813634300478335	2.29222743838976e-6	2.0752299075555293e-5	1
KEGG_COMPLEMENT_AND_COAGULATION_CASCADES	144	log	0	0.762078401592123	0.00256854127522618	0.007582780547298158	1
PID_PI3KCIPATHWAY	144	log	0	0.544909395621661	0.315778906874085	0.38633131129279946	1
REACTOME_SIGNALING_BY_RHO_GTPASES	144	log	0	0.592073717165369	0.0702508933340724	0.11577756449959992	1
KEGG_ANTIGEN_PROCESSING_AND_PRESENTATION	144	log	0	0.662869662372124	0.0166062784670866	0.03406544736903868	1
KRAS.AMP.LUNG_UP.V1_DN	144	log	0	0.477883541077476	0.658673039949454	0.7087781206429149	1
KRAS.AMP.LUNG_UP.V1_UP	144	log	0	0.560004189797842	0.128884598226545	0.18739323810668962	1
RPS14_DN.V1_UP	144	log	0	0.75925101544406	2.29609969811252e-9	4.872036546932504e-8	1
CAHOY_ASTROGLIAL	144	log	0	0.681144745877123	0.00186778327556565	0.00573857395524469	1
SNF5_DN.V1_UP	144	log	0	0.588453932855315	0.0277046950109075	0.052693243452118184	1
CYCLIN_D1_KE_.V1_DN	144	log	0	0.540252609894906	0.181272799906853	0.2456771080573916	1
SVM Monocytes	144	log	0	0.971980726929926	8.84495581486228e-9	1.623168918457159e-7	1
SVM Macrophages M0	144	log	0	0.965451625292413	8.36923200178186e-6	6.53184888414929e-5	1
SVM Macrophages M1	144	log	0	0.851011952562178	3.51982282765672e-5	2.1531168468278495e-4	1
SVM Macrophages M2	144	log	0	0.976938654376593	5.15172603218206e-6	4.214484308254963e-5	1
SVM Dendritic cells resting	144	log	0	0.880568316150174	7.19517338113031e-5	4.004526824415968e-4	1
SVM Dendritic cells activated	144	log	0	0.754891588980832	0.00117248798179013	0.004000599696660795	1
SVM Neutrophils	144	log	0	0.901406438957502	2.52637537617589e-7	3.1646160917359503e-6	1
KEGG_VASCULAR_SMOOTH_MUSCLE_CONTRACTION	146	log	0	0.719047369157571	3.3058950496379e-4	0.001402939211690084	1
KRAS.KIDNEY_UP.V1_UP	146	log	0	0.634527474577852	0.00385147412459469	0.010097107840153647	1
CAHOY_ASTROCYTIC	146	log	0	0.597127088642401	0.0499294955134417	0.08670620832129647	1
E2F3_UP.V1_UP	146	log	0	0.573281089653886	0.0485302778779255	0.08536802766609175	1
ERB2_UP.V1_UP	146	log	0	0.493139129893958	0.563538589748225	0.620246249150076	1
KRAS.50_UP.V1_UP	146	log	0	0.45754617968094	0.679787002481792	0.7261572123501332	1
KRAS.300_UP.V1_UP	146	log	0	0.49730349415488	0.521320136028958	0.5860535966285803	1
REACTOME_GENERIC_TRANSCRIPTION_PATHWAY	147	log	0	0.604139190895831	0.00122841382604773	0.004129173207358458	1
REACTOME_MRNA_PROCESSING	147	log	0	0.51080243649669	0.417268335282459	0.488491723546189	1
REACTOME_SRP_DEPENDENT_COTRANSLATIONAL_PROTEIN_TARGETING_TO_MEMBRANE	147	log	0	0.373865823480891	0.983848167258709	0.985299270750241	1
ERB2_UP.V1_UP	149	log	0	0.553065046823589	0.115518403664921	0.17201095633438893	1
AKT_UP_MTOR_DN.V1_UP	149	log	0	0.569979982052875	0.0652238065848648	0.10828108721546016	1
EGFR_UP.V1_UP	149	log	0	0.663707922045052	1.10393298436437e-4	5.511547767525053e-4	1
REACTOME_PROCESSING_OF_CAPPED_INTRON_CONTAINING_PRE_MRNA	150	log	0	0.64050117084309	0.00566444315951092	0.014037068997474141	1
REACTOME_LATE_PHASE_OF_HIV_LIFE_CYCLE	150	log	0	0.661414283715522	0.00342372347440269	0.009450033492355393	1
REACTOME_REGULATION_OF_MRNA_STABILITY_BY_PROTEINS_THAT_BIND_AU_RICH_ELEMENTS	150	log	0	0.651015980688728	0.0122761453666948	0.02654618695536869	1
PRC2_EDD_UP.V1_UP	150	log	0	0.574739511718153	0.0425162240986232	0.07617022734291597	1
RB_P107_DN.V1_DN	150	log	0	0.441669622609174	0.858907116382839	0.8836332303393147	1
REACTOME_METABOLISM_OF_AMINO_ACIDS_AND_DERIVATIVES	151	log	0	0.57212354406216	0.0672024561254514	0.11111432731130524	1
REACTOME_PHOSPHOLIPID_METABOLISM	151	log	0	0.501994584241464	0.484316690824876	0.5536212677947657	1
KEGG_GLUTATHIONE_METABOLISM	151	log	0	0.444316755828545	0.70882629675534	0.7531972699481626	1
ERB2_UP.V1_UP	151	log	0	0.61899111316587	0.00389793114284024	0.010179597099955858	1
LTE2_UP.V1_UP	151	log	0	0.682133867570761	2.33358476144238e-5	1.5688158940785902e-4	1
IRIS_Monocyte-Day1	152	log	0	0.596787356840112	0.00947531092072043	0.021096090471690344	1
MYC_UP.V1_UP	152	log	0	0.657579272407263	5.67840099695325e-4	0.0021907012937109416	1
REACTOME_GENERIC_TRANSCRIPTION_PATHWAY	153	log	0	0.545155646167422	0.0938220248996668	0.14577838651458527	1
KRAS.KIDNEY_UP.V1_UP	155	log	0	0.466974649267237	0.73878972719933	0.7791515856613402	1
IRIS_Monocyte-Day7	156	log	0	0.57329303648322	0.0449154637662798	0.07962819816528456	1
REACTOME_CELL_CELL_COMMUNICATION	156	log	0	0.524474262655425	0.350366857009136	0.42031642386785045	1
CAHOY_ASTROCYTIC	156	log	0	0.520645590551952	0.365900981809187	0.4358715204358561	1
ERB2_UP.V1_UP	156	log	0	0.564001466608829	0.0719804590662831	0.11748733583174574	1
ESC_V6.5_UP_EARLY.V1_DN	156	log	0	0.570857152816509	0.0635571355723698	0.10655628408305949	1
REACTOME_MRNA_PROCESSING	157	log	0	0.550353146853147	0.166425774970037	0.22782883307390145	1
REACTOME_HIV_LIFE_CYCLE	157	log	0	0.599385281385281	0.0428980322056934	0.07645082379964782	1
REACTOME_RNA_POL_II_TRANSCRIPTION	157	log	0	0.589112299465241	0.0828194389098116	0.13138878275645344	1
TBK1.DF_DN	157	log	0	0.52725311942959	0.231701306051424	0.3002389061238872	1
REACTOME_POST_TRANSLATIONAL_PROTEIN_MODIFICATION	161	log	0	0.515495998381652	0.376608848025149	0.44627819861967916	1
REACTOME_SIGNALING_BY_PDGF	162	log	0	0.62314424293547	0.0201220323911564	0.04042266270294437	1
REACTOME_GOLGI_ASSOCIATED_VESICLE_BIOGENESIS	162	log	0	0.445756010122311	0.73875482541729	0.7791515856613402	1
KEGG_LYSOSOME	162	log	0	0.558107017769057	0.149635494061477	0.21079356943515123	1
REACTOME_SIGNALING_BY_ERBB4	162	log	0	0.5052080195216	0.471075173995357	0.5412183471114169	1
KEGG_INSULIN_SIGNALING_PATHWAY	162	log	0	0.645316513937349	0.00556529144393854	0.013841878719539447	1
REACTOME_PROCESSING_OF_CAPPED_INTRON_CONTAINING_PRE_MRNA	162	log	0	0.564414708024999	0.130217508753183	0.18863768498212402	1
BIOCARTA_MAPK_PATHWAY	162	log	0	0.526989535006326	0.343749912009999	0.4153135057914401	1
REACTOME_GENERIC_TRANSCRIPTION_PATHWAY	162	log	0	0.532716117779096	0.175121807056752	0.238770495966937	1
REACTOME_MRNA_PROCESSING	162	log	0	0.644086802063394	0.00311280940102369	0.008880662114685235	1
REACTOME_MRNA_SPLICING	162	log	0	0.578724694221847	0.12032878476059	0.17761574967921873	1
REACTOME_PHOSPHOLIPID_METABOLISM	162	log	0	0.61528815448575	0.0115656106012739	0.025144113650085377	1
REACTOME_SIGNALING_BY_EGFR_IN_CANCER	162	log	0	0.633798752469533	0.0149109808788695	0.031248629681334544	1
PID_PDGFRBPATHWAY	162	log	0	0.575210002811753	0.0850024244108041	0.13422475854636276	1
REACTOME_SIGNALING_BY_INSULIN_RECEPTOR	162	log	0	0.708558273583579	0.00130921648213361	0.004336380445701078	1
PID_FAK_PATHWAY	162	log	0	0.631244967600936	0.0523739310764069	0.08980277575979871	1
PID_P75NTRPATHWAY	162	log	0	0.614173152869905	0.0790877299159956	0.12635427908932	1
REACTOME_APOPTOSIS	162	log	0	0.633637705609448	0.00642422749345226	0.015523311274213825	1
REACTOME_TRNA_AMINOACYLATION	162	log	0	0.634628057781527	0.0778951171933472	0.12474241644878006	1
PID_TXA2PATHWAY	162	log	0	0.538151975256572	0.33483657076708	0.4052656533883197	1
REACTOME_ACTIVATION_OF_CHAPERONE_GENES_BY_XBP1S	162	log	0	0.687407739350485	0.0240911916585528	0.046471361182265206	1
PID_ILK_PATHWAY	162	log	0	0.720851492572286	0.00676688592401129	0.016293317526254132	1
MIPS_SPLICEOSOME	162	log	0	0.615602593842261	0.0174652673939692	0.03561236204355882	1
KEGG_CHRONIC_MYELOID_LEUKEMIA	162	log	0	0.701667585893651	0.00336927001973448	0.009337691197549843	1
REACTOME_MEMBRANE_TRAFFICKING	162	log	0	0.633947400132554	0.0111205777664189	0.024436479946273248	1
PID_HDAC_CLASSI_PATHWAY	162	log	0	0.554591944327288	0.240475447372845	0.30924778175409423	1
REACTOME_ANTIGEN_PROCESSING_UBIQUITINATION_PROTEASOME_DEGRADATION	162	log	0	0.650368749707109	3.93797134342409e-4	0.0016304161842591203	1
CAMP_UP.V1_UP	162	log	0	0.700318372463564	3.88483941620844e-6	3.216836540982355e-5	1
RAPA_EARLY_UP.V1_DN	162	log	0	0.562067852715259	0.0922094247711678	0.14426313230327864	1
REACTOME_ANTIGEN_PROCESSING_UBIQUITINATION_PROTEASOME_DEGRADATION	163	log	0	0.6280794956482	0.00142807974083991	0.00466185646168413	1
PIGF_UP.V1_UP	163	log	0	0.642918569559063	5.15528549779423e-4	0.002023375059538891	1
ERB2_UP.V1_DN	163	log	0	0.61496437548036	0.00370829195692814	0.009952293433811096	1
TBK1.DF_DN	163	log	0	0.55557938262237	0.0618131390221395	0.10414670321596209	1
REACTOME_SIGNALING_BY_INSULIN_RECEPTOR	164	log	0	0.578082722450682	0.121468038704811	0.17852120839949495	1
LTE2_UP.V1_UP	164	log	0	0.497594959969804	0.52221058490082	0.5860842762771187	1
REACTOME_MITOCHONDRIAL_PROTEIN_IMPORT	165	log	0	0.839067619898719	5.58465814294746e-5	3.1599857325511043e-4	1
REACTOME_METABOLISM_OF_AMINO_ACIDS_AND_DERIVATIVES	165	log	0	0.694888869670501	1.92275862660731e-5	1.3742664289119615e-4	1
KEGG_OXIDATIVE_PHOSPHORYLATION	165	log	0	0.919997127537342	5.06375324235577e-13	2.14893028222473e-11	1
REACTOME_VIF_MEDIATED_DEGRADATION_OF_APOBEC3G	165	log	0	0.771581769436997	5.52832016554193e-4	0.0021449882242302685	1
REACTOME_TCA_CYCLE_AND_RESPIRATORY_ELECTRON_TRANSPORT	165	log	0	0.902484244977543	3.91134911160578e-13	1.770537364520216e-11	1
MIPS_PA700_20S_PA28_COMPLEX	165	log	0	0.729906439787711	0.0104197857915271	0.023045715154550166	1
REACTOME_RESPIRATORY_ELECTRON_TRANSPORT_ATP_SYNTHESIS_BY_CHEMIOSMOTIC_COUPLING_AND_HEAT_PRODUCTION_BY_UNCOUPLING_PROTEINS_	165	log	0	0.999131877952253	1.07317197210311e-13	5.77561939693367e-12	1
REACTOME_TRANSCRIPTION	165	log	0	0.594998208571676	0.0223681077886163	0.04416481541392173	1
REACTOME_RNA_POL_II_TRANSCRIPTION	165	log	0	0.679078333746367	0.00252603757776592	0.007489866879052662	1
KEGG_PARKINSONS_DISEASE	165	log	0	0.934749742990183	3.17212488314319e-13	1.5384805683244472e-11	1
REACTOME_RESPIRATORY_ELECTRON_TRANSPORT	165	log	0	0.999489339971914	2.50360603626064e-11	9.04836607119882e-10	1
REACTOME_TRANSLATION	165	log	0	0.562261514674383	0.109718189890126	0.16592127157103687	1
REACTOME_ANTIGEN_PROCESSING_CROSS_PRESENTATION	165	log	0	0.63654456420638	0.0261699691957935	0.05005467347589799	1
MIPS_55S_RIBOSOME_MITOCHONDRIAL	165	log	0	0.849699987233499	1.35874969843861e-7	1.8090020494898359e-6	1
REACTOME_REGULATION_OF_MRNA_STABILITY_BY_PROTEINS_THAT_BIND_AU_RICH_ELEMENTS	165	log	0	0.568651857525852	0.156294322257792	0.2174668951086901	1
REACTOME_ANTIGEN_PROCESSING_UBIQUITINATION_PROTEASOME_DEGRADATION	165	log	0	0.563356419422103	0.0746148237341231	0.1206272983701657	1
EIF4E_UP	165	log	0	0.516159010521098	0.400143356335079	0.4708792702799284	1
MYC_UP.V1_UP	166	log	0	0.493354137595154	0.55608078952093	0.6169589151710971	1
IRIS_DendriticCell-LPSstimulated	168	log	0	0.593837252329532	0.0125921732438076	0.027057233014384053	1
IRIS_Monocyte-Day0	168	log	0	0.587649034787999	0.023775958274246	0.04612535905203724	1
IRIS_Monocyte-Day7	168	log	0	0.509535420979563	0.412307456862353	0.48351772575049684	1
DMAP_NKA2	168	log	0	0.709447640192418	0.00275548376000838	0.007995613132673888	1
DMAP_NKA3	168	log	0	0.948960540922394	5.9211535400755e-7	6.484618151147201e-6	1
REACTOME_IMMUNOREGULATORY_INTERACTIONS_BETWEEN_A_LYMPHOID_AND_A_NON_LYMPHOID_CELL	168	log	0	0.920847897687135	4.67087404369056e-8	7.0478299459242e-7	1
KEGG_INTESTINAL_IMMUNE_NETWORK_FOR_IGA_PRODUCTION	168	log	0	0.846106713954125	2.2929125005562e-4	0.0010519510728903105	1
REACTOME_INTERFERON_GAMMA_SIGNALING	168	log	0	0.775330507619336	4.32560709690081e-4	0.0017693296498768978	1
REACTOME_PEPTIDE_LIGAND_BINDING_RECEPTORS	168	log	0	0.595588606317489	0.0718005083327389	0.11748733583174574	1
KEGG_NATURAL_KILLER_CELL_MEDIATED_CYTOTOXICITY	168	log	0	0.694025152699085	3.3791636852107e-4	0.001425125554197556	1
KEGG_LEISHMANIA_INFECTION	168	log	0	0.820012110202846	1.1163993852074e-5	8.330056951162908e-5	1
KEGG_JAK_STAT_SIGNALING_PATHWAY	168	log	0	0.621540105872531	0.0146433993195818	0.03087847247824858	1
KEGG_TYPE_I_DIABETES_MELLITUS	168	log	0	0.73253271436741	0.0146389297873022	0.03087847247824858	1
KEGG_SYSTEMIC_LUPUS_ERYTHEMATOSUS	168	log	0	0.78399771251724	1.29732784785261e-5	9.574843572738284e-5	1
REACTOME_ANTIGEN_PROCESSING_CROSS_PRESENTATION	168	log	0	0.586562720758906	0.107672614696571	0.16319130664949041	1
KEGG_GRAFT_VERSUS_HOST_DISEASE	168	log	0	0.991741514448145	2.0225667902779e-6	1.855841689998235e-5	1
KEGG_ANTIGEN_PROCESSING_AND_PRESENTATION	168	log	0	0.87897366030881	2.56338564131778e-7	3.1646160917359503e-6	1
RPS14_DN.V1_UP	168	log	0	0.65547874547269	1.82880036279473e-4	8.505174289983711e-4	1
EGFR_UP.V1_UP	168	log	0	0.495629674482233	0.539926997093103	0.6024860824065388	1
SNF5_DN.V1_UP	168	log	0	0.660658966290211	2.11059653923971e-4	9.748945919345327e-4	1
SVM B cells memory	168	log	0	0.716364370315324	0.00302219756784914	0.008658532272445426	1
SVM T cells CD8	168	log	0	0.908602901790913	8.78441598925326e-9	1.623168918457159e-7	1
SVM T cells CD4 memory resting	168	log	0	0.867691828977024	5.53126254674409e-7	6.222729340002367e-6	1
SVM T cells CD4 memory activated	168	log	0	0.964692991940948	1.27482117760868e-6	1.2022271938837411e-5	1
SVM T cells gamma delta	168	log	0	0.865648232246779	6.3416534431428e-7	6.834893155387241e-6	1
SVM NK cells resting	168	log	0	0.979352104147744	3.34683570390701e-9	6.886368008948059e-8	1
SVM NK cells activated	168	log	0	0.991909711709893	3.58187570439551e-11	1.1054970924020686e-9	1
SVM Monocytes	168	log	0	0.764047835301241	7.00204077295222e-4	0.0025980249643904685	1
SVM Macrophages M1	168	log	0	0.799755553312925	2.90258793413911e-4	0.0012715207788906167	1
SVM Macrophages M2	168	log	0	0.726141218420964	0.0170110416426239	0.034790654443800084	1
SVM Dendritic cells resting	168	log	0	0.870557790176319	8.7928790890907e-5	4.664347579291082e-4	1
SVM Dendritic cells activated	168	log	0	0.827651629831466	3.68746765688169e-5	2.2355272669845246e-4	1
SVM Neutrophils	168	log	0	0.679474123615813	0.0113851325739176	0.024937112960290487	1
IRIS_DendriticCell-LPSstimulated	169	log	0	0.534978100191623	0.204605973326186	0.26923925559783	1
PIGF_UP.V1_DN	170	log	0	0.566500803109099	0.0672577150588313	0.11111432731130524	1
PKCA_DN.V1_UP	170	log	0	0.457071039618629	0.813988117369906	0.8489983589772137	1
KRAS.AMP.LUNG_UP.V1_UP	170	log	0	0.554004200878365	0.148560485539873	0.20971428208227394	1
PRC1_BMI_UP.V1_UP	170	log	0	0.517039306565753	0.352789412108253	0.42173241341814044	1
CAHOY_NEURONAL	170	log	0	0.664393842955042	0.00353790074380295	0.009661559972983286	1
SRC_UP.V1_UP	170	log	0	0.449773589023159	0.847622363587437	0.87734083060346	1
CYCLIN_D1_KE_.V1_DN	170	log	0	0.570714785818853	0.0508116455055497	0.08772359776589014	1
RAF_UP.V1_DN	172	log	0	0.449481339510665	0.874712588557793	0.8931275904221676	1
CAHOY_NEURONAL	173	log	0	0.629611472601044	0.0192187387788402	0.038722622049948065	1
KRAS.300_UP.V1_UP	173	log	0	0.505411492865811	0.458654546158686	0.5305390746878156	1
IRIS_Bcell-Memory_IgG_IgA	174	log	0	0.85332751594367	2.01006903886655e-6	1.855841689998235e-5	1
IRIS_Bcell-Memory_IgM	174	log	0	0.708520928678184	0.00325200900159421	0.009162299220259207	1
IRIS_Bcell-naive	174	log	0	0.871101021923038	7.08263990381489e-8	1.0232154244021937e-6	1
DMAP_BCELLA1	174	log	0	0.715723161756042	0.00110709030073953	0.003851501581388872	1
DMAP_BCELLA3	174	log	0	0.798366179924436	1.02673670078557e-4	5.241761051378963e-4	1
DMAP_TCELLA2	174	log	0	0.834779944858572	2.52782544151798e-6	2.1726499680895044e-5	1
DMAP_TCELLA6	174	log	0	0.780715353267176	1.24447357876388e-4	6.123170724497641e-4	1
DMAP_TCELLA8	174	log	0	0.806647605432452	3.20700491950187e-4	0.001375488565534529	1
Custom_Treg	174	log	0	0.987644235678546	0.00331176075696998	0.009253850016389368	1
PID_TCR_PATHWAY	174	log	0	0.854334728887981	6.86219359964071e-7	7.168353006393911e-6	1
REACTOME_IMMUNOREGULATORY_INTERACTIONS_BETWEEN_A_LYMPHOID_AND_A_NON_LYMPHOID_CELL	174	log	0	0.865042748530954	9.52710940076653e-7	9.241296118743533e-6	1
KEGG_INTESTINAL_IMMUNE_NETWORK_FOR_IGA_PRODUCTION	174	log	0	0.850622164519847	1.30617532320984e-4	6.380525499708498e-4	1
REACTOME_COSTIMULATION_BY_THE_CD28_FAMILY	174	log	0	0.685656730688897	0.00769611081217778	0.01801951462575418	1
PID_NFAT_TFPATHWAY	174	log	0	0.698126212600837	0.0137061479949989	0.029265643045925323	1
REACTOME_PEPTIDE_LIGAND_BINDING_RECEPTORS	174	log	0	0.580089094250996	0.103769052215788	0.159050082290113	1
KEGG_PRIMARY_IMMUNODEFICIENCY	174	log	0	0.994553933081453	9.31022030648362e-7	9.161796504496201e-6	1
KEGG_NOD_LIKE_RECEPTOR_SIGNALING_PATHWAY	174	log	0	0.69201470438068	0.00843745436360905	0.019419604401101406	1
KEGG_NATURAL_KILLER_CELL_MEDIATED_CYTOTOXICITY	174	log	0	0.740173982387809	7.53957014407269e-6	6.074914904727617e-5	1
KEGG_JAK_STAT_SIGNALING_PATHWAY	174	log	0	0.632752522673895	0.00716803446391506	0.017017816087406733	1
PID_TNFPATHWAY	174	log	0	0.769363320739304	0.001356859818058	0.004450762398364164	1
PID_CD8TCRPATHWAY	174	log	0	0.888501991218217	6.69564753776736e-7	7.103663559600059e-6	1
REACTOME_G_ALPHA_Q_SIGNALLING_EVENTS	174	log	0	0.651219124771662	0.00581303992442882	0.014352887162177511	1
REACTOME_SIGNALING_BY_RHO_GTPASES	174	log	0	0.667500595663569	0.00259515850198847	0.007628193172511563	1
PID_IL4_2PATHWAY	174	log	0	0.689380169508833	0.0092163390170881	0.02089953470558377	1
MTOR_UP.N4.V1_DN	174	log	0	0.658856511608477	1.68331314391393e-4	7.9372890605386e-4	1
RPS14_DN.V1_UP	174	log	0	0.710828029091074	3.36780233467695e-7	4.011820675869559e-6	1
SNF5_DN.V1_UP	174	log	0	0.596294817881666	0.0148543284938238	0.031226281880205445	1
BRCA1_DN.V1_UP	174	log	0	0.501313554208479	0.490348810079917	0.5576999029217147	1
CYCLIN_D1_KE_.V1_DN	174	log	0	0.546521324755778	0.136329833166483	0.19611855237297027	1
SVM B cells naive	174	log	0	0.950801592974574	1.01981277250581e-8	1.8222444013985397e-7	1
SVM B cells memory	174	log	0	0.905071340382277	6.26745868777099e-8	9.251314019557614e-7	1
SVM T cells CD8	174	log	0	0.940082790690367	2.16798265170356e-10	5.66177007887199e-9	1
SVM T cells CD4 memory resting	174	log	0	0.882798938016951	9.11647206135646e-8	1.2472554001262133e-6	1
SVM T cells gamma delta	174	log	0	0.899469008475442	2.60960009073884e-8	4.0270874127538007e-7	1
SVM NK cells resting	174	log	0	0.940998672521189	2.04822296584416e-8	3.311293794781392e-7	1
SVM NK cells activated	174	log	0	0.959579972088907	1.89578042484274e-10	5.1489396338728816e-9	1
SVM Dendritic cells activated	174	log	0	0.797733074645155	1.05803957033335e-4	5.321547172269219e-4	1
REACTOME_DEVELOPMENTAL_BIOLOGY	1	log	50	0.613705073924277	3.94222016737061e-4	0.0014847952187760616	1
REACTOME_GENERIC_TRANSCRIPTION_PATHWAY	1	log	50	0.609893881802319	5.87865190305566e-4	0.0021523829079315346	1
PID_FANCONI_PATHWAY	1	log	50	0.652988383435311	0.0383925549423924	0.07127829897385579	1
KEGG_UBIQUITIN_MEDIATED_PROTEOLYSIS	1	log	50	0.554120111731844	0.153514075264077	0.21805167722980953	1
PID_P53REGULATIONPATHWAY	1	log	50	0.454050279329609	0.712396456462575	0.7533858958447714	1
REACTOME_LATE_PHASE_OF_HIV_LIFE_CYCLE	1	log	50	0.528836056622002	0.314025982911336	0.38530023804475005	1
MIPS_SPLICEOSOME	1	log	50	0.482400571960628	0.630172712808598	0.6829348149423367	1
PIGF_UP.V1_UP	1	log	50	0.598312621137841	0.0125628734672377	0.02768652449973968	1
TBK1.DF_DN	1	log	50	0.693455315086929	5.44340054407804e-8	7.696130923088798e-7	1
EIF4E_DN	1	log	50	0.717096615182386	2.81293911196843e-4	0.0011190870319909034	1
CSR_EARLY_UP.V1_UP	2	log	50	0.512617001801163	0.394611828663799	0.4643383745736636	1
IRIS_Monocyte-Day0	3	log	50	0.664396534354221	1.1624070982445e-4	5.314687180530824e-4	1
IRIS_Monocyte-Day7	3	log	50	0.584533657171175	0.0258198937663926	0.05037894346351337	1
DMAP_DENDA2	3	log	50	0.72565736449728	0.00777303490360891	0.018506267037348673	1
BMI1_DN.V1_DN	3	log	50	0.500759466203754	0.494163359580478	0.5555189619178262	1
PRC1_BMI_UP.V1_DN	3	log	50	0.524241889985896	0.301810816269406	0.37130406981470426	1
KRAS.KIDNEY_UP.V1_UP	3	log	50	0.688370867496396	1.3805210938444e-4	6.010826651886314e-4	1
LEF1_UP.V1_DN	3	log	50	0.617072047436746	0.00437707841307278	0.01169341587678455	1
AKT_UP.V1_DN	3	log	50	0.571061146602506	0.0583598649062458	0.10059738327829407	1
CSR_LATE_UP.V1_DN	3	log	50	0.61170878788751	0.0126036046197766	0.027709838865011233	1
ATF2_S_UP.V1_DN	3	log	50	0.509440447547143	0.417456034986622	0.48685545197043856	1
RPS14_DN.V1_UP	3	log	50	0.663722658786128	1.00626570413141e-4	4.7914931714858333e-4	1
SNF5_DN.V1_UP	3	log	50	0.456361926742745	0.82880074069381	0.8538877586296093	1
SVM Mast cells resting	3	log	50	0.894897239572839	1.15037258006792e-5	7.990675683110143e-5	1
REACTOME_PEPTIDE_LIGAND_BINDING_RECEPTORS	4	log	50	0.593966752982521	0.0780779508604362	0.1279030959728001	1
REACTOME_CLASS_A1_RHODOPSIN_LIKE_RECEPTORS	4	log	50	0.57221186748145	0.0824819017799419	0.13336727438860763	1
IL2_UP.V1_UP	4	log	50	0.495775287322499	0.536468003134386	0.5939928853981937	1
PIGF_UP.V1_DN	4	log	50	0.592630874600835	0.0208737407440045	0.04244019412331888	1
E2F3_UP.V1_UP	4	log	50	0.552583763552587	0.123862977465378	0.1847890848874714	1
IRIS_DendriticCell-LPSstimulated	5	log	50	0.559706547164313	0.0778703121658755	0.1279030959728001	1
IRIS_Monocyte-Day0	5	log	50	0.524391171437347	0.291321576755183	0.36130165862080055	1
IRIS_Monocyte-Day7	5	log	50	0.478593111387214	0.690023767766552	0.7356517895330178	1
DMAP_MONO1	5	log	50	0.666814912460326	0.00549756131991139	0.014085095526472597	1
DMAP_NKA2	5	log	50	0.722466810006484	0.00165346268560509	0.00508774473952796	1
DMAP_NKA3	5	log	50	0.904570236510699	6.42298756394037e-6	4.918937976051e-5	1
REACTOME_IMMUNOREGULATORY_INTERACTIONS_BETWEEN_A_LYMPHOID_AND_A_NON_LYMPHOID_CELL	5	log	50	0.925384178634921	3.77429329758171e-8	5.878941594029816e-7	1
KEGG_INTESTINAL_IMMUNE_NETWORK_FOR_IGA_PRODUCTION	5	log	50	0.874570346209539	7.88454554807841e-5	3.876466703079859e-4	1
REACTOME_INTERFERON_GAMMA_SIGNALING	5	log	50	0.805149994880721	1.17256481668752e-4	5.334589438296193e-4	1
REACTOME_PEPTIDE_LIGAND_BINDING_RECEPTORS	5	log	50	0.647156880311252	0.0124338787624895	0.02746811197771118	1
KEGG_NATURAL_KILLER_CELL_MEDIATED_CYTOTOXICITY	5	log	50	0.600206233819421	0.0400728382137437	0.07365387663686093	1
PID_CD8TCRDOWNSTREAMPATHWAY	5	log	50	0.620911686745617	0.0833270505462645	0.1343465955298545	1
KEGG_TYPE_I_DIABETES_MELLITUS	5	log	50	0.700436845158868	0.0305879559867305	0.0586153682554541	1
KEGG_SYSTEMIC_LUPUS_ERYTHEMATOSUS	5	log	50	0.730053581789017	3.42168277776653e-4	0.0013212296104064879	1
REACTOME_CLASS_A1_RHODOPSIN_LIKE_RECEPTORS	5	log	50	0.538821856959463	0.225375626399027	0.2988747484281469	1
KEGG_GRAFT_VERSUS_HOST_DISEASE	5	log	50	0.992150438551585	2.14706951981381e-6	1.897266239143165e-5	1
KEGG_ANTIGEN_PROCESSING_AND_PRESENTATION	5	log	50	0.913940650489744	2.31237121784385e-8	4.0866714407663423e-7	1
NOTCH_DN.V1_DN	5	log	50	0.483470750847692	0.643230300316685	0.6929995849836267	1
RPS14_DN.V1_UP	5	log	50	0.641293528093467	6.24964515624194e-4	0.0022701280231566573	1
EGFR_UP.V1_UP	5	log	50	0.490714196330046	0.584020584125109	0.6359181478803023	1
SNF5_DN.V1_UP	5	log	50	0.614279376130508	0.00621734862901182	0.015611320737873942	1
PTEN_DN.V1_DN	5	log	50	0.517333559434832	0.354407492757825	0.42575226907770086	1
SVM T cells CD8	5	log	50	0.936249222263351	1.0212346666657e-9	2.843983814138722e-8	1
SVM T cells CD4 memory activated	5	log	50	0.854663663356199	1.73240418791511e-4	7.203979405855141e-4	1
SVM T cells gamma delta	5	log	50	0.86495341455923	7.22584423995032e-7	7.692926545698355e-6	1
SVM NK cells resting	5	log	50	0.926973482133716	1.32398366598609e-7	1.6899180403350233e-6	1
SVM NK cells activated	5	log	50	0.988891164124091	5.4340210402185e-11	1.9975461343843206e-9	1
SVM Macrophages M1	5	log	50	0.67782669533463	0.020971672385432	0.04254518084373511	1
SVM Macrophages M2	5	log	50	0.730401692774991	0.0156936894495851	0.03307912982607501	1
SVM Dendritic cells resting	5	log	50	0.851050914888327	1.99029402042164e-4	8.093275242334014e-4	1
SVM Dendritic cells activated	5	log	50	0.863084877649227	6.02251415868877e-6	4.6510004301134285e-5	1
IRIS_DendriticCell-LPSstimulated	6	log	50	0.58936066634608	0.0158032125816805	0.033233758266737704	1
IRIS_Monocyte-Day1	6	log	50	0.652303774021764	1.03784589364459e-4	4.882170114033302e-4	1
IRIS_Monocyte-Day7	6	log	50	0.617181780066707	0.0030176588034376	0.008506835706623174	1
DMAP_MEGA2	6	log	50	0.563773442926603	0.243150302601948	0.31652659385231263	1
REACTOME_GLYCOSAMINOGLYCAN_METABOLISM	6	log	50	0.736587503721099	3.19212401115386e-4	0.0012536589599360672	1
REACTOME_SEMAPHORIN_INTERACTIONS	6	log	50	0.81518238649519	2.75693611326715e-5	1.6241181333926353e-4	1
KEGG_ECM_RECEPTOR_INTERACTION	6	log	50	0.715549509917419	0.00198286991590111	0.005935692028381499	1
REACTOME_DEVELOPMENTAL_BIOLOGY	6	log	50	0.656660950235656	1.85652677501873e-6	1.689255550734864e-5	1
REACTOME_RESPONSE_TO_ELEVATED_PLATELET_CYTOSOLIC_CA2_	6	log	50	0.844328281119205	8.38808736881472e-7	8.661407069596322e-6	1
KEGG_TGF_BETA_SIGNALING_PATHWAY	6	log	50	0.70183625126899	0.00249508346656524	0.007336880336801148	1
REACTOME_MUSCLE_CONTRACTION	6	log	50	0.779424249440457	0.0041219730140123	0.011044003498184558	1
REACTOME_COLLAGEN_FORMATION	6	log	50	0.85336594119009	5.73560845824591e-5	2.983903353424599e-4	1
PID_INTEGRIN1_PATHWAY	6	log	50	0.83348769005171	5.65516933458745e-5	2.983903353424599e-4	1
REACTOME_EXTRACELLULAR_MATRIX_ORGANIZATION	6	log	50	0.879580711023175	5.95783317896838e-7	6.596685170448121e-6	1
CORDENONSI_YAP_CONSERVED_SIGNATURE	6	log	50	0.744825191016439	0.0014076753988292	0.004430320861383681	1
KRAS.KIDNEY_UP.V1_UP	6	log	50	0.644607013731811	0.0022390314238855	0.006680746358931086	1
LEF1_UP.V1_DN	6	log	50	0.531151390864287	0.238784438233979	0.3121520607923566	1
LEF1_UP.V1_UP	6	log	50	0.735664119780813	2.59770325744057e-8	4.420906099236822e-7	1
AKT_UP.V1_DN	6	log	50	0.590788989826076	0.0206782768656299	0.04232368917486387	1
ESC_J1_UP_EARLY.V1_UP	6	log	50	0.57759319286872	0.0453617738683548	0.08190072727901387	1
CSR_LATE_UP.V1_DN	6	log	50	0.657472794628386	6.61914530303649e-4	0.0023577498191823774	1
ESC_V6.5_UP_EARLY.V1_DN	6	log	50	0.73047146330169	2.55198770499162e-7	3.127035601183065e-6	1
ATF2_S_UP.V1_DN	6	log	50	0.674393582392438	4.47634663035348e-5	2.4401828956152345e-4	1
CAMP_UP.V1_DN	6	log	50	0.582177927897253	0.0324133066732809	0.06141820377885597	1
ATM_DN.V1_DN	6	log	50	0.59198621475769	0.0352998452298624	0.06641928409990677	1
RPS14_DN.V1_UP	6	log	50	0.657070824007615	1.41963511451687e-4	6.068114745306993e-4	1
CAHOY_OLIGODENDROCUTIC	6	log	50	0.672442180545908	0.0023904244728496	0.0070864519049960726	1
EGFR_UP.V1_UP	6	log	50	0.639297291039593	6.42011230188446e-4	0.0023137581197771842	1
CAHOY_ASTROGLIAL	6	log	50	0.715449821203468	2.11433566258648e-4	8.559799444568172e-4	1
SNF5_DN.V1_UP	6	log	50	0.577473040195893	0.0431620343879977	0.07839112569677843	1
RB_P107_DN.V1_UP	6	log	50	0.624190784903913	0.00833532455957945	0.019338228196265718	1
CRX_DN.V1_DN	6	log	50	0.616312610943891	0.0140063576290686	0.030286688614385982	1
REACTOME_DEVELOPMENTAL_BIOLOGY	7	log	50	0.486218980190231	0.666238882939419	0.7144381953574399	1
PIGF_UP.V1_DN	7	log	50	0.527439949256777	0.25792151547677	0.3324402141979686	1
PRC1_BMI_UP.V1_UP	7	log	50	0.520075579991192	0.319758061197539	0.39062113908019935	1
IL21_UP.V1_DN	7	log	50	0.594251054852321	0.0151942655665248	0.03232298623989882	1
REACTOME_PROCESSING_OF_CAPPED_INTRON_CONTAINING_PRE_MRNA	8	log	50	0.565521393988547	0.126103814279333	0.18691839568178553	1
REACTOME_CELL_DEATH_SIGNALLING_VIA_NRAGE_NRIF_AND_NADE	8	log	50	0.657687991021324	0.0256239284261244	0.050102957922570905	1
CAMP_UP.V1_UP	8	log	50	0.497809718342295	0.519528772444365	0.5794944212109641	1
DCA_UP.V1_DN	9	log	50	0.532328122363895	0.246020701605171	0.31934043047337873	1
PID_ERBB1_DOWNSTREAM_PATHWAY	10	log	50	0.585771528123444	0.0717064689321208	0.11981499081567094	1
BIOCARTA_INTEGRIN_PATHWAY	10	log	50	0.852961672473868	1.82472232468753e-4	7.532519285049732e-4	1
KEGG_LYSOSOME	10	log	50	0.543956543380873	0.210679357757454	0.2810077355284474	1
REACTOME_SIGNALING_BY_ERBB4	10	log	50	0.50442650927967	0.474822118020322	0.5397802884097738	1
REACTOME_SIGNALING_BY_ERBB2	10	log	50	0.557892608262817	0.188481179995511	0.25596633713392547	1
REACTOME_DEVELOPMENTAL_BIOLOGY	10	log	50	0.575689060245843	0.0134540782224641	0.029368878590129474	1
REACTOME_PROCESSING_OF_CAPPED_INTRON_CONTAINING_PRE_MRNA	10	log	50	0.537302592877506	0.252270956388711	0.326111956775491	1
BIOCARTA_MAPK_PATHWAY	10	log	50	0.53504230960677	0.296395000670731	0.36709839031860075	1
REACTOME_MRNA_PROCESSING	10	log	50	0.574156679557376	0.0746722632757066	0.12364650441508894	1
PID_PDGFRBPATHWAY	10	log	50	0.567614484818318	0.103245385639399	0.1591988412795431	1
PID_P75NTRPATHWAY	10	log	50	0.630698221638988	0.0490371002375186	0.08699825312409187	1
PID_VEGFR1_2_PATHWAY	10	log	50	0.595735855317737	0.102819022546063	0.1591988412795431	1
REACTOME_APOPTOSIS	10	log	50	0.556408163265306	0.141052750615116	0.20478274536380978	1
PID_TXA2PATHWAY	10	log	50	0.56877385100381606	0.215503306518278	0.2870254183917355	1
REACTOME_ACTIVATION_OF_CHAPERONE_GENES_BY_XBP1S	10	log	50	0.759600547536088	0.00253641906234994	0.00738554718464907	1
REACTOME_MEMBRANE_TRAFFICKING	10	log	50	0.554262959539216	0.171435280854947	0.23798946088473757	1
CAMP_UP.V1_UP	10	log	50	0.653351584536254	2.27525813206815e-4	9.130839403365196e-4	1
PRC2_EDD_UP.V1_UP	10	log	50	0.612208948620098	0.00514997905893319	0.013331917620167891	1
RAF_UP.V1_DN	11	log	50	0.592509865237138	0.0152713661806928	0.032411975796897655	1
SIRNA_EIF4GI_UP	12	log	50	0.580080476987693	0.100499129956883	0.15680594300573086	1
KEGG_OXIDATIVE_PHOSPHORYLATION	13	log	50	0.564264962231261	0.137030975845057	0.19957443233218283	1
REACTOME_TRANSLATION	13	log	50	0.43710769650146	0.893218722887978	0.9088999764036362	1
E2F3_UP.V1_UP	13	log	50	0.409948901117681	0.977144566697446	0.9803448218285511	1
LTE2_UP.V1_UP	13	log	50	0.545626466094217	0.148914308974347	0.2138316405428514	1
ERB2_UP.V1_DN	13	log	50	0.485610756020402	0.628698695210487	0.6821417956297964	1
EGFR_UP.V1_UP	13	log	50	0.483246174704629	0.648922384119035	0.6974966912343781	1
TBK1.DF_DN	13	log	50	0.593898706102623	0.00542277348198511	0.013959464509647947	1
ATM_DN.V1_DN	14	log	50	0.513778790868574	0.390846861345834	0.46108891601645885	1
REACTOME_GENERIC_TRANSCRIPTION_PATHWAY	15	log	50	0.572586139267945	0.0113339229015488	0.02534276191368211	1
KEGG_TIGHT_JUNCTION	15	log	50	0.518617646430327	0.36971852486222	0.4412694014420698	1
REACTOME_LOSS_OF_NLP_FROM_MITOTIC_CENTROSOMES	15	log	50	0.431729598051157	0.812075210894572	0.8442275099684522	1
REACTOME_TRANSCRIPTION	15	log	50	0.449893913795136	0.873547139360339	0.8900108881065981	1
PID_P53REGULATIONPATHWAY	15	log	50	0.426999593991068	0.828160261693524	0.8538877586296093	1
PID_ERA_GENOMIC_PATHWAY	15	log	50	0.537818809286532	0.303519662890523	0.37290717940693935	1
MIPS_SPLICEOSOME	15	log	50	0.520615526458249	0.339501708956244	0.4121559716390861	1
BCAT_BILD_ET_AL_DN	15	log	50	0.729293544457978	0.00391725511671142	0.010619343516984646	1
PIGF_UP.V1_UP	15	log	50	0.494244823386114	0.555479602722725	0.611532766179517	1
MTOR_UP.N4.V1_DN	15	log	50	0.566954563909497	0.057632296312026	0.1000354850035166	1
JAK2_DN.V1_DN	15	log	50	0.57554073007788	0.0732747343933509	0.12177121321426669	1
PKCA_DN.V1_DN	15	log	50	0.592176715387739	0.0228879473097351	0.0456279831470519	1
TBK1.DF_DN	15	log	50	0.599648324616083	0.00180360876519313	0.00545235676056739	1
IRIS_CD4Tcell-Th2-restimulated48hour	17	log	50	0.934257285003554	3.3190440138267e-5	1.9252642534831854e-4	1
IRIS_MemoryTcell-RO-activated	17	log	50	0.719691018591254	0.0217869959743595	0.04384957784871744	1
DMAP_ERY2	17	log	50	0.435957600922251	0.787147843038815	0.8229679951679988	1
REACTOME_M_G1_TRANSITION	17	log	50	0.870216586241724	1.04368804505832e-7	1.370213304869423e-6	1
REACTOME_PROCESSING_OF_CAPPED_INTRON_CONTAINING_PRE_MRNA	17	log	50	0.915227349241489	1.50856399990949e-13	1.066438704551401e-11	1
REACTOME_MRNA_PROCESSING	17	log	50	0.841807446285058	3.3964908379537e-11	1.3595910874041043e-9	1
PID_FANCONI_PATHWAY	17	log	50	0.914013890447512	1.60626135636133e-6	1.4910648348445072e-5	1
REACTOME_DNA_REPAIR	17	log	50	0.854129727303333	1.49392211339351e-9	3.813651172801766e-8	1
KEGG_DNA_REPLICATION	17	log	50	0.965005798077283	9.714799210538e-6	6.974922245690955e-5	1
MIPS_CEN_COMPLEX	17	log	50	0.656876733411354	0.059790112102403	0.10213218033849138	1
REACTOME_METABOLISM_OF_NUCLEOTIDES	17	log	50	0.708422174840085	0.00339942985980405	0.009381609733212979	1
PID_E2F_PATHWAY	17	log	50	0.749592120369811	3.71442336249671e-4	0.0014047551728948464	1
KEGG_OOCYTE_MEIOSIS	17	log	50	0.647715124417485	0.00791546828178453	0.018700039462622064	1
REACTOME_REGULATION_OF_MITOTIC_CELL_CYCLE	17	log	50	0.839509220813227	4.16520224975508e-7	4.7847760844061485e-6	1
PID_FOXM1PATHWAY	17	log	50	0.878593071164051	8.62853771270841e-5	4.1955693957561e-4	1
KEGG_BASE_EXCISION_REPAIR	17	log	50	0.818538884524745	0.00171621584636866	0.005239874959510958	1
REACTOME_MITOTIC_G2_G2_M_PHASES	17	log	50	0.864525385959568	1.59740214848673e-7	2.0109761293963077e-6	1
REACTOME_ACTIVATION_OF_ATR_IN_RESPONSE_TO_REPLICATION_STRESS	17	log	50	0.99739647626529	1.51541723956833e-5	9.94763173688068e-5	1
PID_AURORA_B_PATHWAY	17	log	50	0.889590714526188	5.54925939920247e-5	2.9478435768017744e-4	1
REACTOME_G2_M_CHECKPOINTS	17	log	50	0.940373321363109	2.61527723024662e-5	1.5606751783095088e-4	1
MIPS_SPLICEOSOME	17	log	50	0.816949089140762	3.04015524805798e-9	6.984756682413209e-8	1
REACTOME_ASSEMBLY_OF_THE_PRE_REPLICATIVE_COMPLEX	17	log	50	0.870323706144602	2.07317368092198e-6	1.8497539929779606e-5	1
REACTOME_CHROMOSOME_MAINTENANCE	17	log	50	0.808016529471176	9.73671558103501e-7	9.942268465523525e-6	1
PID_RB_1PATHWAY	17	log	50	0.533477520123239	0.338612325809586	0.41162000981350466	1
KEGG_SPLICEOSOME	17	log	50	0.879435529121311	1.03414629891539e-10	3.655309418089398e-9	1
REACTOME_INTERACTIONS_OF_VPR_WITH_HOST_CELLULAR_PROTEINS	17	log	50	0.78859462088056	0.00401416946728321	0.010818245573118094	1
REACTOME_SYNTHESIS_OF_DNA	17	log	50	0.864970261474582	2.24697301277219e-8	4.0489572524267503e-7	1
E2F3_UP.V1_UP	17	log	50	0.757777895132916	9.26864316039755e-9	1.928427628245891e-7	1
RB_DN.V1_UP	17	log	50	0.82799816705944	8.87111528175065e-10	2.5476734199777646e-8	1
NFE2L2.V2	17	log	50	0.529661742730747	0.167005881861126	0.23270746644333282	1
CSR_LATE_UP.V1_UP	17	log	50	0.742286626532629	2.20909293474282e-7	2.7434546040927727e-6	1
PRC2_EDD_UP.V1_UP	17	log	50	0.659484532226088	1.71093513757598e-4	7.147042688328754e-4	1
ERB2_UP.V1_DN	17	log	50	0.610824324492824	0.00640536503924943	0.016039592564224048	1
RPS14_DN.V1_DN	17	log	50	0.608672291311726	0.00971405931929079	0.02209708048125801	1
RB_P130_DN.V1_UP	17	log	50	0.65618946782921	0.00250683397797123	0.007336880336801148	1
SNF5_DN.V1_UP	17	log	50	0.582092952870643	0.0387265035424192	0.07175334023282913	1
TBK1.DF_DN	17	log	50	0.535383674286682	0.172263561674385	0.2387786020795774	1
RB_P107_DN.V1_UP	17	log	50	0.718972057008192	2.05539877522748e-5	1.2677258217678216e-4	1
IRIS_DendriticCell-LPSstimulated	19	log	50	0.678912988128958	1.67143554273339e-5	1.0667008776194343e-4	1
REACTOME_NEGATIVE_REGULATORS_OF_RIG_I_MDA5_SIGNALING	19	log	50	0.761491518411254	0.014791704602909	0.03161296867458924	1
REACTOME_INTERFERON_SIGNALING	19	log	50	0.733687263295248	4.75515399320378e-6	3.90177367835203e-5	1
REACTOME_ER_PHAGOSOME_PATHWAY	19	log	50	0.877200323466356	1.63644167855061e-6	1.5038899025880106e-5	1
REACTOME_INTERFERON_ALPHA_BETA_SIGNALING	19	log	50	0.947237162690204	3.0082622513077e-7	3.544350011476637e-6	1
KEGG_NATURAL_KILLER_CELL_MEDIATED_CYTOTOXICITY	19	log	50	0.645009555332269	0.00675169923195894	0.01654616425112071	1
KEGG_RIG_I_LIKE_RECEPTOR_SIGNALING_PATHWAY	19	log	50	0.636119155978486	0.0546612897853704	0.0955013789215882	1
REACTOME_RIG_I_MDA5_MEDIATED_INDUCTION_OF_IFN_ALPHA_BETA_PATHWAYS	19	log	50	0.83344303607026	1.94996262478363e-5	1.2108213866055109e-4	1
KEGG_ANTIGEN_PROCESSING_AND_PRESENTATION	19	log	50	0.78787408633292	1.04114432478402e-4	4.882170114033302e-4	1
LEF1_UP.V1_DN	19	log	50	0.50408859861694	0.464205401844573	0.531263716432332	1
AKT_UP.V1_UP	19	log	50	0.543614673838091	0.18734442838022	0.2554444060555225	1
CAMP_UP.V1_UP	19	log	50	0.562274456396819	0.0825745148282021	0.13336727438860763	1
CSR_LATE_UP.V1_DN	19	log	50	0.555654885040487	0.136879309499229	0.19957443233218283	1
MEK_UP.V1_DN	19	log	50	0.569141441814177	0.0591173132474752	0.1015491792045415	1
RPS14_DN.V1_UP	19	log	50	0.648108881533582	4.8238533718748e-4	0.0017875488906261858	1
ALK_DN.V1_DN	19	log	50	0.504264498000276	0.469060970492463	0.5361065282768654	1
LTE2_UP.V1_DN	19	log	50	0.706257198447931	1.58654276861789e-6	1.4877885758773887e-5	1
SNF5_DN.V1_UP	19	log	50	0.678718295909028	6.84542935613926e-5	3.4667890897915264e-4	1
SVM Macrophages M1	19	log	50	0.807515055394658	2.99929776775601e-4	0.0011880839002447298	1
SVM Dendritic cells activated	19	log	50	0.812189697972693	1.20318395104798e-4	5.446926359670411e-4	1
REACTOME_3_UTR_MEDIATED_TRANSLATIONAL_REGULATION	20	log	50	0.999492812427545	3.17485051658065e-18	1.2384656125627837e-15	1
REACTOME_PEPTIDE_CHAIN_ELONGATION	20	log	50	0.999969407733725	8.3043477376419e-15	7.631695570892907e-13	1
REACTOME_FORMATION_OF_THE_TERNARY_COMPLEX_AND_SUBSEQUENTLY_THE_43S_COMPLEX	20	log	50	0.999796051558166	1.37634860926515e-9	3.613898205470494e-8	1
KEGG_RIBOSOME	20	log	50	0.999873806901615	1.15033862749952e-15	1.7619353311200979e-13	1
MIPS_NOP56P_ASSOCIATED_PRE_RRNA_COMPLEX	20	log	50	0.848879303312123	2.23152457112934e-9	5.542624542886117e-8	1
MIPS_RIBOSOME_CYTOPLASMIC	20	log	50	0.999993881546745	8.28004680608632e-15	7.631695570892907e-13	1
MIPS_60S_RIBOSOMAL_SUBUNIT_CYTOPLASMIC	20	log	50	1	1.02077920051139e-8	2.039339315804277e-7	1
REACTOME_ACTIVATION_OF_THE_MRNA_UPON_BINDING_OF_THE_CAP_BINDING_COMPLEX_AND_EIFS_AND_SUBSEQUENT_BINDING_TO_43S	20	log	50	0.998577459618209	2.03272228375123e-10	6.6716849241692155e-9	1
REACTOME_INFLUENZA_VIRAL_RNA_TRANSCRIPTION_AND_REPLICATION	20	log	50	0.994926782509382	4.39885424710711e-17	8.085094106182869e-15	1
REACTOME_TRANSLATION	20	log	50	0.907237450372546	2.65712288096838e-17	6.104739819024853e-15	1
REACTOME_SRP_DEPENDENT_COTRANSLATIONAL_PROTEIN_TARGETING_TO_MEMBRANE	20	log	50	0.985324889867841	4.0428692466685e-18	1.2384656125627837e-15	1
KEGG_SPLICEOSOME	20	log	50	0.706942914831131	1.22422276163395e-4	5.515003519321569e-4	1
SIRNA_EIF4GI_UP	20	log	50	0.753742453907652	9.90607924862692e-6	7.05712157324662e-5	1
CAMP_UP.V1_UP	20	log	50	0.484757403328439	0.641483920181469	0.6919292519328287	1
PID_MTOR_4PATHWAY	21	log	50	0.492626659100224	0.537425063716499	0.5943365024734809	1
REACTOME_GENERIC_TRANSCRIPTION_PATHWAY	21	log	50	0.444716074042132	0.940372651088731	0.9486305887492248	1
PIGF_UP.V1_DN	21	log	50	0.527771905130159	0.27606618386897	0.3486544038123135	1
AKT_UP.V1_DN	21	log	50	0.438400253698377	0.906436957554486	0.9194432273648704	1
PRC2_EDD_UP.V1_UP	21	log	50	0.490193837552676	0.585533450876082	0.6368109365149341	1
REACTOME_POST_TRANSLATIONAL_PROTEIN_MODIFICATION	22	log	50	0.462389212698975	0.783876578952199	0.8204812939146592	1
PIGF_UP.V1_UP	24	log	50	0.526093794312527	0.284086971590824	0.3552053427101596	1
LTE2_UP.V1_DN	24	log	50	0.444498505002024	0.894064829889975	0.9088999764036362	1
REACTOME_INTEGRATION_OF_ENERGY_METABOLISM	27	log	50	0.515981980961015	0.407033681747016	0.4759083378187121	1
ESC_V6.5_UP_EARLY.V1_UP	27	log	50	0.478494136226713	0.670161106904313	0.7178065935257152	1
PRC2_EDD_UP.V1_UP	27	log	50	0.562168832477083	0.085186794520542	0.1368647974901715	1
KEGG_OXIDATIVE_PHOSPHORYLATION	28	log	50	0.58095807282089	0.0867570679960187	0.13914440748401605	1
KEGG_AMINOACYL_TRNA_BIOSYNTHESIS	28	log	50	0.797501379183523	7.76309390368974e-4	0.00270238003692836	1
REACTOME_TCA_CYCLE_AND_RESPIRATORY_ELECTRON_TRANSPORT	28	log	50	0.570898391788425	0.105661061812673	0.1620869492895751	1
KEGG_HUNTINGTONS_DISEASE	28	log	50	0.576996487045186	0.059628219376953	0.10204531398029759	1
MIPS_SPLICEOSOME	28	log	50	0.529985748436925	0.29044539964186	0.3611898812866973	1
MTOR_UP.N4.V1_UP	28	log	50	0.55185246123768406	0.114976439931758	0.17350303497091232	1
IRIS_PlasmaCell-FromPBMC	29	log	50	0.596789124926915	0.0887527273196807	0.1418500111422375	1
REACTOME_POST_TRANSLATIONAL_PROTEIN_MODIFICATION	29	log	50	0.570671617896818	0.0820280795887382	0.13336727438860763	1
LEF1_UP.V1_DN	29	log	50	0.671495392154133	8.06225944967985e-5	3.9410725714126497e-4	1
AKT_UP.V1_UP	29	log	50	0.580455401806016	0.0505536852539067	0.0891724313787721	1
ERB2_UP.V1_UP	29	log	50	0.688000768747699	1.36793990589442e-5	9.243652746448324e-5	1
LTE2_UP.V1_UP	29	log	50	0.695165822126941	6.66398526354916e-6	5.061324344794775e-5	1
ALK_DN.V1_DN	29	log	50	0.544671279152862	0.20767061104592	0.27767696563905114	1
EGFR_UP.V1_UP	29	log	50	0.669759252040971	7.60056925646004e-5	3.775634133344204e-4	1
RAF_UP.V1_DN	29	log	50	0.484656065147198	0.635802922198995	0.6866073860174812	1
IRIS_Monocyte-Day1	30	log	50	0.631722898782192	9.29296315875271e-4	0.0031282905285325057	1
KEGG_AXON_GUIDANCE	30	log	50	0.6039970158977	0.0450012185526019	0.08140968474378177	1
AKT_UP.V1_UP	30	log	50	0.496765821521262	0.526416313542005	0.5856859469069039	1
ESC_V6.5_UP_EARLY.V1_DN	30	log	50	0.545159338191256	0.169839637141889	0.23613105375702872	1
RB_P130_DN.V1_DN	30	log	50	0.661244542432317	0.001919044550816	0.005763405039868968	1
RB_P107_DN.V1_DN	30	log	50	0.51379256468791	0.402322156809194	0.4715995690148587	1
KRAS.DF.V1_DN	30	log	50	0.532423455961088	0.243164064482843	0.31652659385231263	1
EGFR_UP.V1_UP	30	log	50	0.609136886936847	0.00720728747325707	0.017522479333130284	1
KRAS.LUNG_UP.V1_DN	30	log	50	0.60983030545019	0.0200261590730977	0.04117234941426574	1
PKCA_DN.V1_DN	30	log	50	0.535357784559222	0.242135831768453	0.31608356448182995	1
KRAS.PROSTATE_UP.V1_DN	30	log	50	0.505166699940108	0.461533474008206	0.528864417223867	1
KEGG_OXIDATIVE_PHOSPHORYLATION	31	log	50	0.456645768025078	0.765226958851031	0.8018740880092332	1
CAMP_UP.V1_UP	31	log	50	0.530767029904961	0.245745832812811	0.31934043047337873	1
REACTOME_DEVELOPMENTAL_BIOLOGY	32	log	50	0.561121256507321	0.0371089212868271	0.06940342661899608	1
LEF1_UP.V1_DN	32	log	50	0.546069157180268	0.149696737171844	0.21428551629427514	1
RAF_UP.V1_DN	32	log	50	0.656170058947837	1.49882978341777e-4	6.335809734639971e-4	1
LTE2_UP.V1_DN	32	log	50	0.52256675867787	0.300631410106095	0.370348881886731	1
KEGG_VALINE_LEUCINE_AND_ISOLEUCINE_DEGRADATION	33	log	50	0.844866971244289	1.06415233709779e-4	4.964243643618624e-4	1
KEGG_PEROXISOME	33	log	50	0.674563633983145	0.0084437425574131	0.01949698344287095	1
LEF1_UP.V1_DN	33	log	50	0.615193048463675	0.00488708291634709	0.012759173863985727	1
MTOR_UP.N4.V1_UP	34	log	50	0.547107789922887	0.135820884443767	0.19875699491054438	1
REACTOME_GENERIC_TRANSCRIPTION_PATHWAY	36	log	50	0.466034750327116	0.835100336930338	0.8582340022811392	1
REACTOME_PROCESSING_OF_CAPPED_INTRON_CONTAINING_PRE_MRNA	37	log	50	0.53272909123973	0.285771884954027	0.3568265791749332	1
REACTOME_APOPTOSIS	37	log	50	0.462065830150937	0.757759927268981	0.7958691371858718	1
REACTOME_TELOMERE_MAINTENANCE	37	log	50	0.562629569012548	0.232589593940941	0.30535690975960683	1
CSR_LATE_UP.V1_UP	37	log	50	0.558312655086849	0.115831843716045	0.1742217092881266	1
IRIS_Bcell-Memory_IgM	38	log	50	0.747634213382289	0.00119477173162465	0.00386618035691216	1
IRIS_Bcell-naive	38	log	50	0.865429672413941	5.54922980043972e-7	6.219197788541589e-6	1
IRIS_MemoryTcell-RO-unactivated	38	log	50	0.708505336754807	0.0294227769715377	0.05668664997241749	1
DMAP_BCELLA1	38	log	50	0.682159132845287	0.0075816915580972704	0.01814472536950883	1
DMAP_BCELLA2	38	log	50	0.65455204730559	0.0353417082969036	0.06641928409990677	1
DMAP_DENDA2	38	log	50	0.620892837219681	0.102977652452818	0.1591988412795431	1
DMAP_NKA2	38	log	50	0.78325709397895	1.42682285100091e-4	6.070602778101094e-4	1
DMAP_TCELLA2	38	log	50	0.819359217523895	2.15059812972226e-5	1.3175997874765046e-4	1
DMAP_TCELLA6	38	log	50	0.820332072256651	4.26924374149252e-5	2.3923384136778208e-4	1
DMAP_TCELLA8	38	log	50	0.792522035032913	0.00110562311334714	0.003628813004164363	1
Custom_Treg	38	log	50	0.993528952359701	0.00490458554767734	0.012768595236021177	1
REACTOME_IMMUNOREGULATORY_INTERACTIONS_BETWEEN_A_LYMPHOID_AND_A_NON_LYMPHOID_CELL	38	log	50	0.841428904688974	1.41015989791847e-5	9.459393767788862e-5	1
PID_RHOA_REG_PATHWAY	38	log	50	0.289698920960775	0.980238470807957	0.9813062687064407	1
ST_T_CELL_SIGNAL_TRANSDUCTION	38	log	50	0.868661441481647	5.74701734011049e-5	2.983903353424599e-4	1
KEGG_INTESTINAL_IMMUNE_NETWORK_FOR_IGA_PRODUCTION	38	log	50	0.864036276119284	1.83600034804259e-4	7.532519285049732e-4	1
REACTOME_INTERFERON_GAMMA_SIGNALING	38	log	50	0.815190226486667	1.13943985411226e-4	5.235726129645834e-4	1
KEGG_PRIMARY_IMMUNODEFICIENCY	38	log	50	0.995760348097735	3.5285085665419e-6	2.9749535528917485e-5	1
KEGG_NOD_LIKE_RECEPTOR_SIGNALING_PATHWAY	38	log	50	0.727758562981145	0.00386581243071161	0.010510892378177426	1
KEGG_NATURAL_KILLER_CELL_MEDIATED_CYTOTOXICITY	38	log	50	0.728277096847888	5.53412214044681e-5	2.9478435768017744e-4	1
REACTOME_TCR_SIGNALING	38	log	50	0.876988111619374	1.44165219615527e-5	9.60056788599053e-5	1
PID_HIVNEFPATHWAY	38	log	50	0.595647184456735	0.174618151457961	0.2416778331172683	1
KEGG_JAK_STAT_SIGNALING_PATHWAY	38	log	50	0.73004168652947	3.3516393622464e-5	1.9252642534831854e-4	1
REACTOME_CLASS_A1_RHODOPSIN_LIKE_RECEPTORS	38	log	50	0.65426239497421	0.00182970691068634	0.005513116888264742	1
PID_CD8TCRPATHWAY	38	log	50	0.865318531741604	9.68067250376882e-6	6.974922245690955e-5	1
KEGG_HEMATOPOIETIC_CELL_LINEAGE	38	log	50	0.69968202610733	0.00286713008855418	0.008132384417843492	1
PID_IL4_2PATHWAY	38	log	50	0.759176614972665	0.00121870875763425	0.003902415847616292	1
PID_BCR_5PATHWAY	38	log	50	0.640268969009346	0.0307308893018818	0.058714526545591214	1
PRC1_BMI_UP.V1_DN	38	log	50	0.546674523039161	0.164711226509217	0.23004501088445353	1
IL2_UP.V1_UP	38	log	50	0.579101288461994	0.0466378685024162	0.08387514902880722	1
PIGF_UP.V1_DN	38	log	50	0.570302091605358	0.0650161585912847	0.11044334518556496	1
LEF1_UP.V1_UP	38	log	50	0.624998450419626	0.00280929504042906	0.008057022832529138	1
NOTCH_DN.V1_DN	38	log	50	0.540691798308077	0.190423876415929	0.2581114195077268	1
MTOR_UP.N4.V1_DN	38	log	50	0.647190977047052	8.96970043629166e-4	0.003041754502196323	1
RPS14_DN.V1_UP	38	log	50	0.708012570195991	2.0332699449037e-6	1.8319363523200984e-5	1
SRC_UP.V1_UP	38	log	50	0.54595878293301	0.184461301012017	0.2518869771620262	1
SNF5_DN.V1_UP	38	log	50	0.615231304453663	0.00724984150530152	0.017579430985150652	1
BRCA1_DN.V1_UP	38	log	50	0.438076232592578	0.858553536812116	0.876259228520634	1
PTEN_DN.V1_DN	38	log	50	0.612779621778422	0.00923223818258317	0.02115817179499734	1
SVM B cells naive	38	log	50	0.959120830079215	3.96217076906183e-8	6.068724894613036e-7	1
SVM B cells memory	38	log	50	0.838832371466534	1.62172364149901e-5	1.0422126059703428e-4	1
SVM Plasma cells	38	log	50	0.836278310833426	2.17489612952476e-4	8.766357644882695e-4	1
SVM T cells CD8	38	log	50	0.937585286519795	2.71882428770043e-9	6.575261895780777e-8	1
SVM T cells CD4 naive	38	log	50	0.913349325002789	6.69672595430461e-7	7.24034253177169e-6	1
SVM T cells CD4 memory activated	38	log	50	0.933360960137709	1.11336445858843e-5	7.810549140784482e-5	1
SVM T cells gamma delta	38	log	50	0.887700360742311	3.42030468843322e-7	3.9788101375571255e-6	1
SVM NK cells resting	38	log	50	0.965703447506415	2.57837362004166e-8	4.420906099236822e-7	1
SVM NK cells activated	38	log	50	0.980252147718398	3.84974912950161e-10	1.2199722241420618e-8	1
SVM Monocytes	38	log	50	0.751165904273123	0.00165531629719136	0.00508774473952796	1
SVM Macrophages M1	38	log	50	0.898142982880236	4.9945744952121e-6	4.026328036052562e-5	1
SVM Macrophages M2	38	log	50	0.618096619435457	0.1422913223925	0.2062550871903904	1
SVM Dendritic cells resting	38	log	50	0.950335506287754	5.24140066354503e-6	4.1609065477840646e-5	1
SVM Dendritic cells activated	38	log	50	0.760515452415486	0.00115698863236332	0.0037727191422071856	1
SVM Eosinophils	38	log	50	0.752533141298064	9.76250485675233e-4	0.0032506311461432576	1
MTOR_UP.N4.V1_UP	40	log	50	0.512417412218312	0.383255077846085	0.4550535097423154	1
REACTOME_GENERIC_TRANSCRIPTION_PATHWAY	41	log	50	0.663044846932192	1.1206608142812e-6	1.107405686370347e-5	1
REACTOME_MRNA_PROCESSING	41	log	50	0.450604632458251	0.829846990251207	0.8540082688027538	1
REACTOME_DOWNSTREAM_SIGNAL_TRANSDUCTION	41	log	50	0.411661354673026	0.909610192069157	0.9216447260325858	1
REACTOME_NUCLEOTIDE_EXCISION_REPAIR	41	log	50	0.509304268957575	0.457916846374555	0.52537525820002	1
LEF1_UP.V1_DN	42	log	50	0.585161770660536	0.0308098836805649	0.058743325938670425	1
ERB2_UP.V1_UP	42	log	50	0.507555900968171	0.433219381012219	0.501421424622455	1
ATF2_S_UP.V1_DN	42	log	50	0.599763888365989	0.0154587755734217	0.0326588844872978	1
REACTOME_DEVELOPMENTAL_BIOLOGY	43	log	50	0.504314021336676	0.451433284914545	0.5192330273297457	1
KEGG_ENDOCYTOSIS	43	log	50	0.545341606741425	0.183877276427582	0.2514631205906962	1
CAMP_UP.V1_UP	43	log	50	0.573168181047994	0.0527395056932536	0.09249543078645049	1
ESC_J1_UP_EARLY.V1_UP	43	log	50	0.451897874571102	0.842290194675147	0.8636208802699673	1
MEK_UP.V1_DN	43	log	50	0.461459696448259	0.806368924484569	0.839244667725163	1
IRIS_Monocyte-Day0	45	log	50	0.506967564095702	0.433857237884277	0.5015280523467303	1
REACTOME_CLASS_A1_RHODOPSIN_LIKE_RECEPTORS	45	log	50	0.616600498602185	0.00812944931701487	0.019055376577782317	1
NOTCH_DN.V1_DN	45	log	50	0.508216615608401	0.423249289102529	0.491739692395985	1
ATM_DN.V1_DN	45	log	50	0.600810228550019	0.0188721648660992	0.03923873192747775	1
JAK2_DN.V1_UP	45	log	50	0.532475002341701	0.228921865461797	0.30183528602495185	1
SVM Neutrophils	45	log	50	0.575581593378521	0.155275117558002	0.22007587018827734	1
SIRNA_EIF4GI_UP	46	log	50	0.581771231828615	0.098612666884601	0.1546502403872838	1
NFE2L2.V2	46	log	50	0.562869971409012	0.0211203156362506	0.04265839575761385	1
AKT_UP.V1_UP	46	log	50	0.562573323131854	0.101489042325644	0.1580354574064106	1
KRAS.LUNG_UP.V1_DN	46	log	50	0.594743687834736	0.039177065794682	0.07244209952779226	1
KRAS.50_UP.V1_DN	46	log	50	0.87305135807192	4.36315740329443e-5	2.415507020257579e-4	1
KRAS.PROSTATE_UP.V1_DN	46	log	50	0.661002295332823	0.00139138130379281	0.0043940873477168125	1
PTEN_DN.V1_DN	46	log	50	0.562900487758225	0.0931576690585221	0.14735266413903927	1
KEGG_LYSOSOME	48	log	50	0.637604259094942	0.0059047246777873	0.014990171212393726	1
REACTOME_GENERIC_TRANSCRIPTION_PATHWAY	48	log	50	0.52100465044775	0.269390139753168	0.34202472038159487	1
KEGG_VALINE_LEUCINE_AND_ISOLEUCINE_DEGRADATION	49	log	50	0.756100428466924	0.00301129347216238	0.008506835706623174	1
REACTOME_DESTABILIZATION_OF_MRNA_BY_AUF1_HNRNP_D0	49	log	50	0.418138433134776	0.824191169496977	0.8520801313598815	1
KEGG_OXIDATIVE_PHOSPHORYLATION	49	log	50	0.621444247047758	0.0197964791349358	0.04088306589888989	1
REACTOME_GLUCOSE_METABOLISM	49	log	50	0.661568131941212	0.0211006712215703	0.04265839575761385	1
REACTOME_PROCESSING_OF_CAPPED_INTRON_CONTAINING_PRE_MRNA	49	log	50	0.619151331477593	0.017111405518492	0.035902697880123624	1
KEGG_AMINOACYL_TRNA_BIOSYNTHESIS	49	log	50	0.77640688682203	0.00151753717133473	0.004711542771812895	1
REACTOME_MRNA_PROCESSING	49	log	50	0.697464569081248	6.86567589055558e-5	3.4667890897915264e-4	1
REACTOME_TCA_CYCLE_AND_RESPIRATORY_ELECTRON_TRANSPORT	49	log	50	0.657670602988818	0.002539535266974	0.00738554718464907	1
REACTOME_TRNA_AMINOACYLATION	49	log	50	0.865437872295956	4.4509539949632e-5	2.4401828956152345e-4	1
REACTOME_PYRUVATE_METABOLISM_AND_CITRIC_ACID_TCA_CYCLE	49	log	50	0.620478330322619	0.113380196486205	0.17165799105572058	1
KEGG_PYRIMIDINE_METABOLISM	49	log	50	0.582228419897586	0.106264600379644	0.16249112770198473	1
REACTOME_SIGNALING_BY_TGF_BETA_RECEPTOR_COMPLEX	49	log	50	0.693798155027124	0.00741185738474438	0.01783114381303687	1
KEGG_HUNTINGTONS_DISEASE	49	log	50	0.582028533230511	0.0471588595532973	0.08448146574947411	1
KEGG_PROPANOATE_METABOLISM	49	log	50	0.769077228550528	0.0112513992698783	0.025219599826873558	1
MIPS_SPLICEOSOME	49	log	50	0.573039676733898	0.087622640138796	0.1402878158319748	1
REACTOME_TRANSLATION	49	log	50	0.626026172478257	0.00656523158043889	0.016310508621359198	1
REACTOME_MEMBRANE_TRAFFICKING	49	log	50	0.626661491224141	0.0139316047915421	0.030197641971060677	1
SIRNA_EIF4GI_UP	49	log	50	0.630534364440729	0.0179205290560817	0.037429468642134284	1
CSR_EARLY_UP.V1_UP	49	log	50	0.561721879680914	0.100223037846912	0.15664110847161924	1
MTOR_UP.N4.V1_UP	49	log	50	0.568833843936836	0.054109740303289	0.09471781207375732	1
CAMP_UP.V1_UP	49	log	50	0.621815526991094	0.00282928836181377	0.008057022832529138	1
RB_P130_DN.V1_DN	49	log	50	0.698998577835129	1.5029450730702e-4	6.335809734639971e-4	1
RB_P107_DN.V1_DN	49	log	50	0.542308269002713	0.221032428127805	0.2935387304182844	1
TBK1.DF_DN	49	log	50	0.564483145123448	0.0407605525568676	0.07476835888175913	1
PID_HEDGEHOG_GLIPATHWAY	50	log	50	0.51689973280284	0.427004851888323	0.4954765895017283	1
REACTOME_SIGNALING_BY_TGF_BETA_RECEPTOR_COMPLEX	51	log	50	0.338177398364668	0.979243504187799	0.9813062687064407	1
MEK_UP.V1_DN	51	log	50	0.493717134799335	0.557632707354119	0.611532766179517	1
ERB2_UP.V1_DN	51	log	50	0.438953662855256	0.9176872376545	0.9288045940578034	1
REACTOME_NUCLEAR_RECEPTOR_TRANSCRIPTION_PATHWAY	53	log	50	0.402953773445577	0.813527049148952	0.8447811956699286	1
RB_DN.V1_UP	53	log	50	0.448382809038547	0.828183136376692	0.8538877586296093	1
REACTOME_AMYLOIDS	55	log	50	0.889211575474292	2.52967381043499e-5	1.5194576678364418e-4	1
REACTOME_MEIOTIC_SYNAPSIS	55	log	50	0.799035631727411	4.79077574608547e-4	0.0017824789111953632	1
REACTOME_MEIOTIC_RECOMBINATION	55	log	50	0.57404861556635	0.20672511401078	0.27693932911939767	1
REACTOME_RNA_POL_I_PROMOTER_OPENING	55	log	50	0.999663947698042	3.29768070805277e-6	2.8060820099078662e-5	1
REACTOME_DEPOSITION_OF_NEW_CENPA_CONTAINING_NUCLEOSOMES_AT_THE_CENTROMERE	55	log	50	0.801020758867198	8.60671733752624e-4	0.0029294715678468944	1
REACTOME_APOPTOSIS	55	log	50	0.559154981211621	0.138271646405121	0.20106272633909206	1
REACTOME_RNA_POL_I_TRANSCRIPTION	55	log	50	0.902547887453029	1.3946578462956e-6	1.329187281386994e-5	1
REACTOME_TELOMERE_MAINTENANCE	55	log	50	0.5	0.500021285227982	0.5610739452069785	1
REACTOME_RNA_POL_I_RNA_POL_III_AND_MITOCHONDRIAL_TRANSCRIPTION	55	log	50	0.79528484476001	3.73415155021617e-6	3.091608355539334e-5	1
KEGG_SYSTEMIC_LUPUS_ERYTHEMATOSUS	55	log	50	0.736962698194483	3.65892819813598e-4	0.0013952510431896124	1
REACTOME_APOPTOTIC_EXECUTION_PHASE	55	log	50	0.666964531207039	0.041049480793292	0.07514835228891503	1
MEK_UP.V1_DN	55	log	50	0.663219859947933	1.31366974878088e-4	5.837864064958591e-4	1
KRAS.AMP.LUNG_UP.V1_UP	56	log	50	0.567118067978533	0.104748135545905	0.1609758136566667	1
P53_DN.V2_UP	56	log	50	0.491881998277347	0.562686804295718	0.6156061585092439	1
KEGG_ENDOCYTOSIS	58	log	50	0.49895725695764	0.508370147306746	0.5683602985096101	1
MEK_UP.V1_DN	58	log	50	0.471231318758416	0.743047398281063	0.7826953042501946	1
RAF_UP.V1_DN	58	log	50	0.595799597757882	0.0148921544476146	0.031753804959066864	1
KEGG_UBIQUITIN_MEDIATED_PROTEOLYSIS	61	log	50	0.507760499499323	0.442710956084971	0.5111198098518698	1
KEGG_LYSOSOME	64	log	50	0.55602183895689	0.158257930611875	0.222044333179104	1
PID_PDGFRBPATHWAY	69	log	50	0.593913049922922	0.0420885324652176	0.07689733863923454	1
REACTOME_CELL_CELL_COMMUNICATION	69	log	50	0.663449264444305	0.00569690767590403	0.014502654166636575	1
RB_DN.V1_UP	71	log	50	0.531890685754684	0.27838982639365	0.35046609651474575	1
RAF_UP.V1_DN	72	log	50	0.516390824308713	0.347562273783256	0.41917287349975363	1
REACTOME_SIGNALING_BY_WNT	74	log	50	0.373546957428536	0.952738671520453	0.9579505898548099	1
REACTOME_TRANSCRIPTION	74	log	50	0.569909292744607	0.0689183910133798	0.11588119688568248	1
PIGF_UP.V1_UP	74	log	50	0.503119249171881	0.471969343024163	0.5374719036421385	1
LTE2_UP.V1_UP	74	log	50	0.564875730994152	0.0689739006490406	0.11588119688568248	1
REACTOME_CLASS_A1_RHODOPSIN_LIKE_RECEPTORS	75	log	50	0.58967743089082	0.0476671880768091	0.08508110824445694	1
BMI1_DN.V1_DN	75	log	50	0.500747416228588	0.494466279487249	0.5555189619178262	1
KRAS.AMP.LUNG_UP.V1_UP	75	log	50	0.521552766155277	0.34711348906476	0.41917287349975363	1
KRAS.KIDNEY_UP.V1_UP	75	log	50	0.633351214104352	0.00656679890087367	0.016310508621359198	1
ALK_DN.V1_DN	75	log	50	0.581117309778398	0.0735667439429341	0.12203580809306216	1
KRAS.300_UP.V1_UP	75	log	50	0.525134999821192	0.320062804926431	0.39062113908019935	1
ERB2_UP.V1_DN	76	log	50	0.514299744356598	0.375791962898247	0.4473482045381982	1
KEGG_LYSOSOME	78	log	50	0.516582360698329	0.381553434508657	0.4536191543511718	1
REACTOME_PROCESSING_OF_CAPPED_INTRON_CONTAINING_PRE_MRNA	78	log	50	0.623103831433392	0.0143270271884472	0.030811036655924436	1
REACTOME_LATE_PHASE_OF_HIV_LIFE_CYCLE	78	log	50	0.64596030592552	0.00794046072725761	0.018710983098332676	1
RB_P107_DN.V1_DN	78	log	50	0.455090833940205	0.792889674268968	0.8270892288912389	1
KEGG_ARGININE_AND_PROLINE_METABOLISM	81	log	50	0.45816480291855	0.679662817985375	0.7262908485215809	1
RAF_UP.V1_DN	81	log	50	0.42735401354245	0.949644386359037	0.9558852037940362	1
CAMP_UP.V1_UP	82	log	50	0.476455872339166	0.697958695509152	0.7419380417785707	1
REACTOME_GENERIC_TRANSCRIPTION_PATHWAY	85	log	50	0.59241705055507	0.00320106538553626	0.00887369295283769	1
REACTOME_TRANSCRIPTION	85	log	50	0.553158614483865	0.127449300121725	0.18830531641778983	1
KEGG_SPLICEOSOME	85	log	50	0.558540557900532	0.156811656431343	0.2210280421203425	1
KRAS.DF.V1_DN	86	log	50	0.572181441746659	0.0583978898667884	0.10059738327829407	1
KEGG_PROTEASOME	89	log	50	0.910882326581825	5.78395037761303e-6	4.504618980530826e-5	1
REACTOME_SIGNALING_BY_WNT	89	log	50	0.821760918922149	1.30419706939129e-5	8.944456020676086e-5	1
REACTOME_CROSS_PRESENTATION_OF_SOLUBLE_EXOGENOUS_ANTIGENS_ENDOSOMES	89	log	50	0.870795244070025	1.34946692254364e-5	9.186371124574853e-5	1
MIPS_PA700_20S_PA28_COMPLEX	89	log	50	0.753495250044811	0.0056834393461539	0.014502654166636575	1
REACTOME_POST_TRANSLATIONAL_PROTEIN_MODIFICATION	89	log	50	0.502046897805546	0.4837223646026	0.5465192690748583	1
REACTOME_ASPARAGINE_N_LINKED_GLYCOSYLATION	89	log	50	0.427902465879702	0.845675566417526	0.8654519438059091	1
REACTOME_REGULATION_OF_MRNA_STABILITY_BY_PROTEINS_THAT_BIND_AU_RICH_ELEMENTS	89	log	50	0.557271315050487	0.201332095975474	0.27089926237402723	1
REACTOME_SYNTHESIS_OF_DNA	89	log	50	0.764213456712672	3.35192905938313e-5	1.9252642534831854e-4	1
REACTOME_MRNA_PROCESSING	92	log	50	0.641491122111981	0.00374529479286497	0.010243827126913414	1
MIPS_NOP56P_ASSOCIATED_PRE_RRNA_COMPLEX	92	log	50	0.556251449779633	0.188067781799722	0.25596633713392547	1
MIPS_C_COMPLEX_SPLICEOSOME	92	log	50	0.780559913899298	4.94657454537764e-5	2.658422226433948e-4	1
REACTOME_TRANSCRIPTION	92	log	50	0.502481502194556	0.479589294327178	0.543793961261589	1
MIPS_SPLICEOSOME	92	log	50	0.666923844966869	0.00121662489288297	0.003902415847616292	1
KEGG_SPLICEOSOME	92	log	50	0.83910774257965	9.44279034505605e-9	1.928427628245891e-7	1
BIOCARTA_MAPK_PATHWAY	93	log	50	0.569744940781498	0.152202294583993	0.21695081195936686	1
REACTOME_TRANSCRIPTION	93	log	50	0.528405928769332	0.280336553871013	0.35147243247948284	1
KEGG_UBIQUITIN_MEDIATED_PROTEOLYSIS	93	log	50	0.513794336162144	0.401798971104722	0.47158780899775166	1
JAK2_DN.V1_DN	93	log	50	0.583100896119641	0.075715204455375107	0.12492329065438011	1
TBK1.DF_DN	93	log	50	0.59153770619504	0.00814881718723444	0.019055376577782317	1
NFE2L2.V2	95	log	50	0.439586975417761	0.975785686200252	0.9800514159759909	1
AKT_UP_MTOR_DN.V1_UP	95	log	50	0.490167962797393	0.583958041192812	0.6359181478803023	1
KRAS.LUNG_UP.V1_DN	95	log	50	0.618315086286881	0.0131799447318501	0.028907802407088883	1
KEGG_LYSOSOME	98	log	50	0.600824520172346	0.0393387434327593	0.0725949903909755	1
REACTOME_DNA_REPAIR	98	log	50	0.667614864864865	0.00320261859108804	0.00887369295283769	1
MIPS_SPLICEOSOME	98	log	50	0.497244744744745	0.519590210095576	0.5794944212109641	1
REACTOME_APC_C_CDC20_MEDIATED_DEGRADATION_OF_MITOTIC_PROTEINS	99	log	50	0.915429994317992	2.93487016321122e-8	4.816331571412698e-7	1
REACTOME_MITOCHONDRIAL_PROTEIN_IMPORT	99	log	50	0.8789620865225	9.1482086096197e-6	6.725762969792404e-5	1
KEGG_OXIDATIVE_PHOSPHORYLATION	99	log	50	0.945738493933621	3.02906421634251e-14	2.530645468017061e-12	1
KEGG_PROTEASOME	99	log	50	0.990311340619673	8.61122823483852e-8	1.1637821687965588e-6	1
REACTOME_PROCESSING_OF_CAPPED_INTRON_CONTAINING_PRE_MRNA	99	log	50	0.615306782859174	0.0208100571022617	0.0424393024878484	1
REACTOME_MRNA_SPLICING_MINOR_PATHWAY	99	log	50	0.820730257409291	6.90097437310759e-4	0.002448646891461728	1
REACTOME_MRNA_PROCESSING	99	log	50	0.551863107312822	0.159613197068732	0.2236044635764706	1
REACTOME_VIF_MEDIATED_DEGRADATION_OF_APOBEC3G	99	log	50	0.881098967211471	2.78808950344515e-6	2.394630143613171e-5	1
KEGG_GLUTATHIONE_METABOLISM	99	log	50	0.632751285614015	0.092739478490361807	0.14694410471145258	1
REACTOME_TCA_CYCLE_AND_RESPIRATORY_ELECTRON_TRANSPORT	99	log	50	0.939377227605444	4.25802843208955e-15	4.891410161362871e-13	1
MIPS_PA700_20S_PA28_COMPLEX	99	log	50	0.93280428585753	7.93264370225765e-6	5.879112550302242e-5	1
KEGG_PEROXISOME	99	log	50	0.692816759095712	0.00440030656772613	0.011721396335479169	1
REACTOME_RESPIRATORY_ELECTRON_TRANSPORT_ATP_SYNTHESIS_BY_CHEMIOSMOTIC_COUPLING_AND_HEAT_PRODUCTION_BY_UNCOUPLING_PROTEINS_	99	log	50	0.996791336608844	2.11270938093006e-13	1.2943866140498168e-11	1
REACTOME_TRANSCRIPTION	99	log	50	0.653512871850771	6.46636195769414e-4	0.0023213229059066073	1
MIPS_17S_U2_SNRNP	99	log	50	0.559594237775327	0.291056465709243	0.36130165862080055	1
KEGG_PYRUVATE_METABOLISM	99	log	50	0.693271833951669	0.0371561326404201	0.06940342661899608	1
REACTOME_REGULATION_OF_MITOTIC_CELL_CYCLE	99	log	50	0.856733179584879	9.70208573791392e-8	1.2922053323395496e-6	1
KEGG_HUNTINGTONS_DISEASE	99	log	50	0.774653633776714	1.29066973726651e-8	2.5236712522296224e-7	1
REACTOME_RNA_POL_II_TRANSCRIPTION	99	log	50	0.681664022271899	0.00238489581196251	0.0070864519049960726	1
KEGG_PARKINSONS_DISEASE	99	log	50	0.907951468966209	1.06129277776177e-11	4.876640313815334e-10	1
REACTOME_RESPIRATORY_ELECTRON_TRANSPORT	99	log	50	0.99855443029513	3.82194664449312e-11	1.4634870692871571e-9	1
REACTOME_INFLUENZA_VIRAL_RNA_TRANSCRIPTION_AND_REPLICATION	99	log	50	0.716283966710117	2.73488018036946e-4	0.001092762993808493	1
MIPS_39S_RIBOSOMAL_SUBUNIT_MITOCHONDRIAL	99	log	50	0.984792272469	2.11093162022361e-8	3.879892317970995e-7	1
REACTOME_TRANSLATION	99	log	50	0.716341529537158	1.15643075718569e-5	7.990675683110143e-5	1
REACTOME_SRP_DEPENDENT_COTRANSLATIONAL_PROTEIN_TARGETING_TO_MEMBRANE	99	log	50	0.812939937832147	6.78975654614108e-8	9.454221615005533e-7	1
REACTOME_P53_INDEPENDENT_G1_S_DNA_DAMAGE_CHECKPOINT	99	log	50	0.839823077865793	6.09200342555012e-5	3.127682205631598e-4	1
MIPS_55S_RIBOSOME_MITOCHONDRIAL	99	log	50	0.934810655436345	1.12054382259255e-10	3.813999159120569e-9	1
KEGG_SPLICEOSOME	99	log	50	0.784377820114309	8.34854415455947e-7	8.661407069596322e-6	1
REACTOME_REGULATION_OF_MRNA_STABILITY_BY_PROTEINS_THAT_BIND_AU_RICH_ELEMENTS	99	log	50	0.687636618870952	0.00308811531733213	0.008678217687949715	1
CAMP_UP.V1_UP	99	log	50	0.691542163842374	7.64347419204091e-6	5.710855920719997e-5	1
CSR_LATE_UP.V1_UP	99	log	50	0.639821065263308	0.00169126614396645	0.0051809119543505585	1
RB_P107_DN.V1_DN	99	log	50	0.688227780223996	3.37533069351946e-4	0.001308830762592567	1
EIF4E_UP	99	log	50	0.698019947977185	0.00104912256454871	0.0034806629488096192	1
LEF1_UP.V1_UP	100	log	50	0.594593394435817	0.0192319716956484	0.03980671618986685	1
P53_DN.V2_UP	100	log	50	0.511943065747761	0.410443702157617	0.47928559375203306	1
EGFR_UP.V1_UP	100	log	50	0.518394182069162	0.343662029990348	0.41610725370372836	1
IRIS_Monocyte-Day1	101	log	50	0.568132624048427	0.0489750457004613	0.08699825312409187	1
PIGF_UP.V1_UP	101	log	50	0.503275638421928	0.470334906932855	0.5362751606343595	1
EGFR_UP.V1_UP	101	log	50	0.639921988851183	6.32217027544372e-4	0.0022874308988711724	1
LEF1_UP.V1_DN	102	log	50	0.493383631608495	0.557181501866295	0.611532766179517	1
MTOR_UP.N4.V1_UP	102	log	50	0.544763074656833	0.155418106368	0.22007587018827734	1
NFE2L2.V2	102	log	50	0.421771504386385	0.993817236057913	0.993817236057913	1
ERB2_UP.V1_UP	102	log	50	0.642796095721908	8.26075598575467e-4	0.0028326995339210976	1
LTE2_UP.V1_UP	102	log	50	0.606118938837237	0.00968701272373214	0.022090234970495875	1
NRL_DN.V1_UP	103	log	50	0.503144394618834	0.475171113518506	0.5397802884097738	1
JAK2_DN.V1_UP	103	log	50	0.528373038116592	0.262424000841851	0.33714101433141247	1
ERB2_UP.V1_UP	106	log	50	0.528327062954602	0.264411283100017	0.33890372269025887	1
RAF_UP.V1_DN	106	log	50	0.564797754865475	0.0721024707895261	0.12025802296837475	1
KRAS.AMP.LUNG_UP.V1_UP	107	log	50	0.539462124607799	0.206294979774925	0.276766549508257	1
JAK2_DN.V1_UP	107	log	50	0.598527846257284	0.0103541952712279	0.023322317289849116	1
REACTOME_GENERIC_TRANSCRIPTION_PATHWAY	109	log	50	0.558279828378419	0.042701799138784	0.07770881863077722	1
SRC_UP.V1_UP	111	log	50	0.493186589437475	0.55576617496637	0.611532766179517	1
REACTOME_DEVELOPMENTAL_BIOLOGY	112	log	50	0.610635012410979	7.61396826689509e-4	0.002670701082929995	1
BIOCARTA_MAPK_PATHWAY	112	log	50	0.556190739977327	0.200242723633218	0.26982853815091984	1
SIG_CD40PATHWAYMAP	112	log	50	0.704962382768216	0.0301404612409982	0.057947874226940053	1
REACTOME_TRANSCRIPTION	112	log	50	0.537495885875004	0.217607349663729	0.2894083275556685	1
REACTOME_MEMBRANE_TRAFFICKING	112	log	50	0.592180621604511	0.0571204732857184	0.09953997902560208	1
KEGG_ENDOCYTOSIS	112	log	50	0.582804109642592	0.0478023052040641	0.08513627612894363	1
MYC_UP.V1_UP	112	log	50	0.543877293549453	0.188562796778746	0.25596633713392547	1
IL2_UP.V1_UP	112	log	50	0.494718909178355	0.545150146598832	0.6014321545310043	1
PIGF_UP.V1_DN	112	log	50	0.564558565877139	0.0797801994483439	0.12999645973941143	1
ESC_V6.5_UP_EARLY.V1_UP	112	log	50	0.529573494064024	0.269157132054228	0.34202472038159487	1
PRC2_EDD_UP.V1_UP	112	log	50	0.662152026291983	1.39315133498562e-4	6.010826651886314e-4	1
SRC_UP.V1_UP	112	log	50	0.619234110216281	0.00918456245281637	0.021101532235345607	1
RB_P130_DN.V1_UP	112	log	50	0.51785642271104	0.374419607524167	0.4462926320553949	1
BCAT_BILD_ET_AL_UP	112	log	50	0.631318921982892	0.0822909274000795	0.13336727438860763	1
REACTOME_GENERIC_TRANSCRIPTION_PATHWAY	113	log	50	0.53436235279798	0.156417583958605	0.2210280421203425	1
JAK2_DN.V1_UP	114	log	50	0.605442073170732	0.00835394623930086	0.019338228196265718	1
IRIS_DendriticCell-LPSstimulated	116	log	50	0.584792756074147	0.0233360925939486	0.046319371692956295	1
NFE2L2.V2	116	log	50	0.511068802076021	0.358697210568101	0.43034299805755194	1
PIGF_UP.V1_DN	118	log	50	0.565579333712717	0.0691387271791022	0.11594615014159658	1
MEK_UP.V1_DN	119	log	50	0.579091453076693	0.0324028821919161	0.06141820377885597	1
EGFR_UP.V1_UP	119	log	50	0.572791102911029	0.0468199777301271	0.08403820221481799	1
RAF_UP.V1_DN	119	log	50	0.599513812705695	0.0100784005601243	0.02275687988883104	1
CRX_DN.V1_DN	119	log	50	0.496998001230012	0.522543079097127	0.5820813208366785	1
REACTOME_GLYCOSAMINOGLYCAN_METABOLISM	120	log	50	0.583705062639006	0.114751161409154	0.17344789035363906	1
ERB2_UP.V1_UP	121	log	50	0.533243968518862	0.225707659138878	0.2988837734130099	1
CAMP_UP.V1_DN	121	log	50	0.538533065738812	0.198141652276691	0.2677826153562927	1
EGFR_UP.V1_UP	121	log	50	0.553443764550755	0.113026075320183	0.17140422973473296	1
RAF_UP.V1_DN	121	log	50	0.568286718017851	0.0584537569865169	0.10059738327829407	1
REACTOME_DEVELOPMENTAL_BIOLOGY	122	log	50	0.571426180979589	0.0199394216826963	0.041085938399995296	1
IRIS_Monocyte-Day0	125	log	50	0.835742431823868	8.98463146665391e-14	6.8807302648791185e-12	1
IRIS_Monocyte-Day1	125	log	50	0.833822241681261	2.56352687016021e-15	3.3655445623960467e-13	1
IRIS_Monocyte-Day7	125	log	50	0.822531594641927	1.77280121503542e-13	1.1637173690125363e-11	1
DMAP_MONO1	125	log	50	0.797682246059545	4.93065383688644e-6	4.0099742266359634e-5	1
PID_IL8CXCR2_PATHWAY	125	log	50	0.763755107997665	0.00819666101211342	0.01911860779221379	1
PID_FCER1PATHWAY	125	log	50	0.743004696704346	0.0013812199198039	0.004377038297585462	1
REACTOME_IMMUNOREGULATORY_INTERACTIONS_BETWEEN_A_LYMPHOID_AND_A_NON_LYMPHOID_CELL	125	log	50	0.835864113994587	1.76286072149822e-5	1.10208775718154e-4	1
KEGG_LYSOSOME	125	log	50	0.68259346683926	5.77664938593892e-4	0.002123496314271147	1
REACTOME_G_ALPHA_I_SIGNALLING_EVENTS	125	log	50	0.689781316250346	0.00106830584770393	0.0035315578202874515	1
KEGG_INTESTINAL_IMMUNE_NETWORK_FOR_IGA_PRODUCTION	125	log	50	0.865649236927696	1.63195449918482e-4	6.848247418953651e-4	1
REACTOME_INTERFERON_GAMMA_SIGNALING	125	log	50	0.832191330998249	4.7855351326511e-5	2.5870039922978595e-4	1
KEGG_NATURAL_KILLER_CELL_MEDIATED_CYTOTOXICITY	125	log	50	0.740268743224085	2.19560849080861e-5	1.3362676841411342e-4	1
REACTOME_TRANSPORT_OF_INORGANIC_CATIONS_ANIONS_AND_AMINO_ACIDS_OLIGOPEPTIDES	125	log	50	0.571128867483946	0.180071890582822	0.24736332951511722	1
PID_TXA2PATHWAY	125	log	50	0.766722611402997	0.00148013417494096	0.004626677914186198	1
KEGG_LEISHMANIA_INFECTION	125	log	50	0.807711252189142	3.77875390197702e-5	2.1304753594582093e-4	1
KEGG_TYPE_I_DIABETES_MELLITUS	125	log	50	0.695654553415061	0.0375033309257073	0.06990986028544625	1
KEGG_VIRAL_MYOCARDITIS	125	log	50	0.884960595446585	1.06210204097224e-6	1.071084037260308e-5	1
KEGG_SYSTEMIC_LUPUS_ERYTHEMATOSUS	125	log	50	0.811741097489784	3.69189827996154e-6	3.0844131993496866e-5	1
KEGG_COMPLEMENT_AND_COAGULATION_CASCADES	125	log	50	0.728341177758319	0.00822058237267277	0.019125861267053863	1
REACTOME_CLASS_A1_RHODOPSIN_LIKE_RECEPTORS	125	log	50	0.660657752930082	0.00118438204897398	0.0038461028374808747	1
KEGG_ANTIGEN_PROCESSING_AND_PRESENTATION	125	log	50	0.75134084938704	6.11972341580893e-4	0.0022317562774319074	1
PID_BCR_5PATHWAY	125	log	50	0.50796510844672	0.457553378420458	0.52537525820002	1
IL2_UP.V1_UP	125	log	50	0.679556068566576	6.5394128282098e-5	3.338733549513781e-4	1
KRAS.AMP.LUNG_UP.V1_UP	125	log	50	0.561882661996497	0.125409324737538	0.18649056542685666	1
LEF1_UP.V1_UP	125	log	50	0.599198530842576	0.0136489212343281	0.02972359861219792	1
NOTCH_DN.V1_DN	125	log	50	0.557368393942516	0.107369357180718	0.16363588598520704	1
KRAS.KIDNEY_UP.V1_DN	125	log	50	0.642941841798015	0.00468171067213322	0.012328057615158823	1
RPS14_DN.V1_UP	125	log	50	0.758373467600701	4.52489078475995e-9	1.0142377149254619e-7	1
ALK_DN.V1_DN	125	log	50	0.523451182136602	0.334907829122538	0.40765601981935423	1
SNF5_DN.V1_UP	125	log	50	0.629945470466486	0.00281657153196353	0.008057022832529138	1
PTEN_DN.V1_DN	125	log	50	0.513435858143608	0.388987899444199	0.46066994792425114	1
SVM B cells memory	125	log	50	0.726317465371756	0.00265494620347336	0.007696831422687754	1
SVM Monocytes	125	log	50	0.940028458844133	1.18678864322479e-7	1.5361391029909607e-6	1
SVM Macrophages M1	125	log	50	0.852269410391127	4.33954490253903e-5	2.415507020257579e-4	1
SVM Macrophages M2	125	log	50	0.975645796847636	7.52368892880693e-6	5.667434529158663e-5	1
SVM Dendritic cells resting	125	log	50	0.862146609957468	1.86027925953329e-4	7.59820728671597e-4	1
SVM Dendritic cells activated	125	log	50	0.809292907180385	1.40455769702982e-4	6.0317220727589e-4	1
SVM Eosinophils	125	log	50	0.700694555007164	0.00671804293634655	0.01650770443449861	1
SVM Neutrophils	125	log	50	0.891139945868492	7.28274874293533e-7	7.692926545698355e-6	1
PIGF_UP.V1_UP	126	log	50	0.479688768262987	0.674373312841199	0.7214773859150895	1
REACTOME_TRANSCRIPTIONAL_REGULATION_OF_WHITE_ADIPOCYTE_DIFFERENTIATION	127	log	50	0.433787174752619	0.817877125950045	0.8483398180001032	1
MYC_UP.V1_UP	128	log	50	0.690148958933421	1.04124629200275e-4	4.882170114033302e-4	1
MTOR_UP.N4.V1_UP	128	log	50	0.589021479713604	0.0234797950657231	0.04650416307198174	1
NFE2L2.V2	128	log	50	0.472679311644266	0.805418494508799	0.8392058916707328	1
CSR_LATE_UP.V1_UP	128	log	50	0.570362614519978	0.0779614819687916	0.1279030959728001	1
RPS14_DN.V1_DN	128	log	50	0.60516380993708	0.0143494273000388	0.030811036655924436	1
REACTOME_MRNA_PROCESSING	131	log	50	0.472812667922757	0.702754465525014	0.7449035222808394	1
LEF1_UP.V1_UP	133	log	50	0.542724119043272	0.157526100997323	0.22135548442896	1
ERB2_UP.V1_UP	133	log	50	0.632305804069543	9.33864267903353e-4	0.003132194387602852	1
EGFR_UP.V1_UP	133	log	50	0.543626884141765	0.15243666632442	0.21695081195936686	1
REACTOME_GENERIC_TRANSCRIPTION_PATHWAY	135	log	50	0.627469215229119	1.0933182629711e-4	5.074542846820408e-4	1
REACTOME_TRNA_AMINOACYLATION	135	log	50	0.433817847077007	0.760757001060572	0.7981000958614904	1
KEGG_SPLICEOSOME	135	log	50	0.458689426311483	0.757764412445743	0.7958691371858718	1
LTE2_UP.V1_UP	137	log	50	0.54997730210893	0.134239088804004	0.19675553845435356	1
REACTOME_TRANSCRIPTION	138	log	50	0.46907126727696	0.743517954962372	0.7826953042501946	1
KRAS.DF.V1_DN	138	log	50	0.488487084267181	0.599192478846753	0.6508958487708818	1
RAF_UP.V1_DN	139	log	50	0.496959369393387	0.5284165778051	0.5872005260010724	1
CAHOY_ASTROCYTIC	141	log	50	0.599117091618649	0.0500364559151975	0.08842981343474328	1
AKT_UP.V1_UP	141	log	50	0.62365788749197	0.00499225958510467	0.012960131521783028	1
EGFR_UP.V1_UP	141	log	50	0.606351901134869	0.00762355535561127	0.018197525641056513	1
KRAS.LUNG_UP.V1_DN	141	log	50	0.562932917316693	0.115545596796502	0.17407607123932023	1
IRIS_Monocyte-Day1	142	log	50	0.522379529969389	0.299861644625445	0.37029299118528947	1
PID_ERBB1_DOWNSTREAM_PATHWAY	142	log	50	0.575254270761331	0.105823905956197	0.1620869492895751	1
PID_IL6_7PATHWAY	142	log	50	0.48508319344327	0.562286980304816	0.6156061585092439	1
REACTOME_PEPTIDE_LIGAND_BINDING_RECEPTORS	142	log	50	0.661860002962378	0.00812424917346721	0.019055376577782317	1
PID_ATF2_PATHWAY	142	log	50	0.609933840229091	0.0983687748415568	0.15453145996477044	1
PID_AP1_PATHWAY	142	log	50	0.708219251864951	0.00517181053381215	0.013350825507228554	1
CORDENONSI_YAP_CONSERVED_SIGNATURE	142	log	50	0.362767848326257	0.946496865645466	0.9537616442194992	1
IL2_UP.V1_UP	142	log	50	0.531315924127221	0.252302068843715	0.326111956775491	1
RELA_DN.V1_UP	142	log	50	0.529786003470214	0.279354279822684	0.35071937589760466	1
P53_DN.V2_UP	142	log	50	0.613875997059566	0.0140779344087797	0.030370004041475458	1
CAMP_UP.V1_DN	142	log	50	0.557473033649127	0.10694126066962	0.1632541836468119	1
AKT_UP_MTOR_DN.V1_UP	142	log	50	0.549470213141587	0.145917783181101	0.2105304161886316	1
EGFR_UP.V1_UP	142	log	50	0.456084120557805	0.835820927139956	0.8582340022811392	1
IRIS_Bcell-Memory_IgM	143	log	50	0.635259049893196	0.0457925146051075	0.08251631553351724	1
IRIS_PlasmaCell-FromBoneMarrow	143	log	50	0.854869610967172	7.61028027630255e-9	1.6264761799818704e-7	1
IRIS_PlasmaCell-FromPBMC	143	log	50	0.697432068512208	0.00273780458746956	0.007887280300578451	1
DMAP_BCELLA1	143	log	50	0.524531128658708	0.369725178574966	0.4412694014420698	1
DMAP_BCELLA2	143	log	50	0.707433217189315	0.00681462959820541	0.016625520622123652	1
SVM B cells memory	143	log	50	0.926171389586024	5.33826778100638e-8	7.665418891788849e-7	1
SVM Plasma cells	143	log	50	0.763803269900831	0.00250458392172273	0.007336880336801148	1
KEGG_VASCULAR_SMOOTH_MUSCLE_CONTRACTION	144	log	50	0.672156072327337	0.00320573020711873	0.00887369295283769	1
CAHOY_ASTROCYTIC	144	log	50	0.59452246984317	0.0514469081780759	0.09040097249646606	1
E2F3_UP.V1_UP	144	log	50	0.482233419045687	0.659080419908494	0.7075875068877406	1
NFE2L2.V2	144	log	50	0.456184909566301	0.93436977682963	0.9436107966004724	1
KRAS.KIDNEY_UP.V1_UP	145	log	50	0.501502156491638	0.488524568045645	0.550188821120034	1
NFE2L2.V2	145	log	50	0.508767516981423	0.3871487531574	0.45908348922793624	1
ERB2_UP.V1_UP	147	log	50	0.613137011044979	0.0060633098774981	0.015350363023197668	1
KEGG_NEUROACTIVE_LIGAND_RECEPTOR_INTERACTION	148	log	50	0.527191044920885	0.319390794675445	0.39062113908019935	1
KRAS.KIDNEY_UP.V1_UP	148	log	50	0.480461210856545	0.646300289408019	0.6954917634261937	1
EGFR_UP.V1_UP	148	log	50	0.593473855301464	0.017371600912472	0.03636560646597214	1
RAF_UP.V1_DN	148	log	50	0.502203249448875	0.479887815650869	0.543793961261589	1
SVM Mast cells resting	148	log	50	0.927691880381446	2.56146592531895e-6	2.220742627705769e-5	1
SVM Mast cells activated	148	log	50	0.878847196688137	7.88791374837795e-5	3.876466703079859e-4	1
REACTOME_MITOCHONDRIAL_PROTEIN_IMPORT	149	log	50	0.969582261423496	1.85629101591149e-8	3.4814927420870597e-7	1
REACTOME_PROCESSING_OF_CAPPED_INTRON_CONTAINING_PRE_MRNA	149	log	50	0.803528114663727	1.37391913167571e-8	2.6304826708541197e-7	1
KEGG_AMINOACYL_TRNA_BIOSYNTHESIS	149	log	50	0.859157938257993	3.59921378029738e-5	2.041776212403267e-4	1
REACTOME_MRNA_PROCESSING	149	log	50	0.792409464846069	2.99099242502911e-9	6.984756682413209e-8	1
MIPS_NOP56P_ASSOCIATED_PRE_RRNA_COMPLEX	149	log	50	0.784353178978317	1.23680428543043e-6	1.2023139906187833e-5	1
REACTOME_TCA_CYCLE_AND_RESPIRATORY_ELECTRON_TRANSPORT	149	log	50	0.670304199659216	9.08875594622963e-4	0.0030707965862444967	1
REACTOME_METABOLISM_OF_NON_CODING_RNA	149	log	50	0.899669239250276	1.40295066696995e-6	1.329187281386994e-5	1
REACTOME_METABOLISM_OF_NUCLEOTIDES	149	log	50	0.793687982359427	3.52988805891743e-5	2.0148864137547318e-4	1
REACTOME_TRNA_AMINOACYLATION	149	log	50	0.989939360529217	3.06916255276206e-8	4.948351554365496e-7	1
REACTOME_TRANSCRIPTION	149	log	50	0.780250382330974	5.79626402011229e-10	1.775588878161065e-8	1
KEGG_PYRIMIDINE_METABOLISM	149	log	50	0.844980016538037	3.56185822896132e-8	5.643702952440436e-7	1
MIPS_SPLICEOSOME	149	log	50	0.797905181918412	6.1915297573874e-9	1.3547656778664334e-7	1
REACTOME_TRANSLATION	149	log	50	0.747347788803136	2.65473124142678e-7	3.1684389751574165e-6	1
REACTOME_DEADENYLATION_DEPENDENT_MRNA_DECAY	149	log	50	0.75132993384785	0.00273618599143494	0.007887280300578451	1
MIPS_55S_RIBOSOME_MITOCHONDRIAL	149	log	50	0.952980521866961	3.68370061176667e-12	1.8509177886674542e-10	1
KEGG_SPLICEOSOME	149	log	50	0.801320286659316	7.19091066571517e-8	9.86335358476454e-7	1
MYC_UP.V1_UP	149	log	50	0.755181918412348	4.11657512089604e-8	6.201856616563049e-7	1
CSR_EARLY_UP.V1_UP	149	log	50	0.694988974641676	1.54047815944602e-5	1.00404214789425e-4	1
IL2_UP.V1_UP	149	log	50	0.493627008786876	0.556829934560046	0.611532766179517	1
MTOR_UP.N4.V1_UP	149	log	50	0.673260604653862	1.55530747969773e-5	1.00656871397339e-4	1
NFE2L2.V2	149	log	50	0.499569140602333	0.505846276110147	0.566227439397351	1
CAMP_UP.V1_UP	149	log	50	0.641649822369227	4.5761906834962e-4	0.0017095606659077267	1
CSR_LATE_UP.V1_UP	149	log	50	0.612190134082583	0.00738659924514719	0.01783114381303687	1
ERB2_UP.V1_DN	149	log	50	0.601756400833027	0.00860961758573017	0.019830171832797054	1
RPS14_DN.V1_DN	149	log	50	0.679188800908757	2.97067504436716e-5	1.7388855832951722e-4	1
EIF4E_UP	149	log	50	0.641075945262339	0.0115445452116576	0.02568870956298628	1
IRIS_Monocyte-Day0	150	log	50	0.640007091038019	7.42245177340087e-4	0.002623551222982846	1
IRIS_Monocyte-Day7	150	log	50	0.732972663385035	2.74616586399636e-8	4.588593507295736e-7	1
KEGG_LYSOSOME	150	log	50	0.789589454986138	4.90435702122795e-8	7.154133496045216e-7	1
NFE2L2.V2	150	log	50	0.609179377424087	1.34575171823707e-4	5.945893408941669e-4	1
RPS14_DN.V1_UP	150	log	50	0.670198549064528	4.48738747942301e-5	2.4401828956152345e-4	1
SVM Macrophages M0	150	log	50	0.86166793941708	3.31943120399606e-4	0.0012981094793499486	1
SVM Macrophages M2	150	log	50	0.929012345679012	2.6987622309176e-5	1.6001048323956607e-4	1
SVM Dendritic cells resting	150	log	50	0.83183330606011	3.71438227493599e-4	0.0014047551728948464	1
SVM Dendritic cells activated	150	log	50	0.719358533791523	0.00385077074399523	0.01050106324549441	1
EGFR_UP.V1_UP	151	log	50	0.646960409819076	3.3388839355402e-4	0.0013001840410006118	1
IRIS_PlasmaCell-FromBoneMarrow	152	log	50	0.56363473041236	0.149224561095146	0.21394285748274441	1
KEGG_LYSOSOME	152	log	50	0.82292760790995	1.25708742516265e-9	3.397833363895516e-8	1
REACTOME_UNFOLDED_PROTEIN_RESPONSE	152	log	50	0.829909327246211	4.32191729542449e-7	4.903508635179143e-6	1
REACTOME_POST_TRANSLATIONAL_PROTEIN_MODIFICATION	152	log	50	0.824346449631783	2.01727044064446e-11	8.827959690248851e-10	1
REACTOME_ACTIVATION_OF_CHAPERONE_GENES_BY_XBP1S	152	log	50	0.932185657218946	1.24287082816958e-6	1.2023139906187833e-5	1
REACTOME_TRANSLATION	152	log	50	0.556436215557387	0.129482350158026	0.1910020542459485	1
REACTOME_SRP_DEPENDENT_COTRANSLATIONAL_PROTEIN_TARGETING_TO_MEMBRANE	152	log	50	0.628604717519498	0.0133946247408898	0.029308714611613638	1
REACTOME_ASPARAGINE_N_LINKED_GLYCOSYLATION	152	log	50	0.982812032935678	1.74755913513395e-12	9.447099089341766e-11	1
KEGG_ANTIGEN_PROCESSING_AND_PRESENTATION	152	log	50	0.502948449686133	0.484325907529625	0.5465192690748583	1
MTOR_UP.N4.V1_UP	152	log	50	0.548802098455193	0.123564501415202	0.184643539513123	1
CAMP_UP.V1_UP	152	log	50	0.632764779236151	0.0010905607657797	0.003592205533159657	1
PID_ERBB1_DOWNSTREAM_PATHWAY	156	log	50	0.537821524746959	0.264973233186994	0.3391509767393419	1
REACTOME_GENERIC_TRANSCRIPTION_PATHWAY	156	log	50	0.602401588992888	0.00177791636615636	0.005392426206263019	1
REACTOME_MRNA_PROCESSING	156	log	50	0.457163367786453	0.791311009245254	0.8263804744277142	1
KEGG_ENDOCYTOSIS	156	log	50	0.574637929433463	0.0678738658623829	0.11445152794042181	1
REACTOME_APC_C_CDC20_MEDIATED_DEGRADATION_OF_MITOTIC_PROTEINS	157	log	50	0.799797178130511	5.91576194558655e-5	3.054261364041595e-4	1
PID_ERBB1_DOWNSTREAM_PATHWAY	157	log	50	0.69089417989418	7.80738959299262e-4	0.002707543787154799	1
PID_MTOR_4PATHWAY	157	log	50	0.563985890652557	0.205626740004182	0.2762733538945077	1
REACTOME_SIGNALING_BY_WNT	157	log	50	0.763386243386243	3.59538776206324e-4	0.0013767338972233824	1
REACTOME_REGULATION_OF_ORNITHINE_DECARBOXYLASE_ODC	157	log	50	0.766584362139918	0.00151262160150355	0.004711542771812895	1
MIPS_PA700_20S_PA28_COMPLEX	157	log	50	0.93437641723356	1.0155978191135e-5	7.179495352040819e-5	1
REACTOME_PROTEIN_FOLDING	157	log	50	0.617319223985891	0.0959462867689186	0.1512429460388271	1
REACTOME_APOPTOSIS	157	log	50	0.70077037037037	1.00303261303002e-4	4.7914931714858333e-4	1
KEGG_UBIQUITIN_MEDIATED_PROTEOLYSIS	157	log	50	0.603143738977072	0.0306152086644374	0.0586153682554541	1
KEGG_OOCYTE_MEIOSIS	157	log	50	0.620222779170148	0.026080461672967	0.05077954296071329	1
KEGG_HUNTINGTONS_DISEASE	157	log	50	0.550519978106185	0.156812060350885	0.2210280421203425	1
REACTOME_TRANSLATION	157	log	50	0.545075445816187	0.192811449230084	0.2609627714910857	1
REACTOME_MEMBRANE_TRAFFICKING	157	log	50	0.720685311161502	8.96038455835806e-5	4.333996531121609e-4	1
KEGG_ENDOCYTOSIS	157	log	50	0.508881590950557	0.429701489949456	0.4979768843172132	1
REACTOME_REGULATION_OF_MRNA_STABILITY_BY_PROTEINS_THAT_BIND_AU_RICH_ELEMENTS	157	log	50	0.680098765432099	0.00486297033568546	0.012732392417364494	1
MTOR_UP.N4.V1_UP	157	log	50	0.613996101364522	0.00464914241651575	0.012277476668902226	1
NFE2L2.V2	157	log	50	0.508382066276803	0.393582045011016	0.46372038380144065	1
CAMP_UP.V1_UP	157	log	50	0.551863609641387	0.124627749127088	0.1856286895426157	1
CSR_LATE_UP.V1_UP	157	log	50	0.672838368322239	1.83338808776235e-4	7.532519285049732e-4	1
TBK1.DF_DN	157	log	50	0.55700176366843	0.0660615032909127	0.11201203233274681	1
IRIS_Monocyte-Day1	158	log	50	0.633115158855865	4.5629346743469e-4	0.0017095606659077267	1
DMAP_NKA2	158	log	50	0.682971520854685	0.00619402469141283	0.015608846685664247	1
KEGG_NATURAL_KILLER_CELL_MEDIATED_CYTOTOXICITY	158	log	50	0.62911004334651	0.0098168616485264	0.022220925751221088	1
ATF2_S_UP.V1_DN	158	log	50	0.536810606102126	0.198761524328614	0.2682259043436068	1
EGFR_UP.V1_UP	158	log	50	0.653992877625599	1.36210686706753e-4	5.979884596802146e-4	1
SVM NK cells activated	158	log	50	0.552967483462219	0.234538288233297	0.3074415109817327	1
REACTOME_GENERIC_TRANSCRIPTION_PATHWAY	159	log	50	0.540419708029197	0.119116501168922	0.1785775931064263	1
LTE2_UP.V1_UP	159	log	50	0.587347931873479	0.0231541668923726	0.046057747562966274	1
PID_ERBB1_DOWNSTREAM_PATHWAY	160	log	50	0.560502610297881	0.145928046912033	0.2105304161886316	1
REACTOME_GENERIC_TRANSCRIPTION_PATHWAY	160	log	50	0.565394511521225	0.0254538448516489	0.04987651048755936	1
PID_PDGFRBPATHWAY	160	log	50	0.564302043880302	0.109913829080424	0.16723643861740012	1
KEGG_UBIQUITIN_MEDIATED_PROTEOLYSIS	160	log	50	0.567283413518955	0.0996078290897832	0.1559447954574289	1
REACTOME_INTEGRATION_OF_ENERGY_METABOLISM	160	log	50	0.523108813594022	0.359371121378334	0.43058938793570917	1
SIRNA_EIF4GI_DN	160	log	50	0.537714965707851	0.278319018879982	0.35046609651474575	1
PIGF_UP.V1_UP	160	log	50	0.665346650483307	7.05866527842419e-5	3.5447614157769564e-4	1
MTOR_UP.N4.V1_DN	160	log	50	0.636273679573915	0.00115767877921918	0.0037727191422071856	1
RB_P130_DN.V1_DN	160	log	50	0.621842830248301	0.0114296203521919	0.02549471141666106	1
CAMP_UP.V1_DN	160	log	50	0.565961956489014	0.0671897646398376	0.1137152738563734	1
ERB2_UP.V1_DN	160	log	50	0.646304637117412	3.18637695329524e-4	0.0012536589599360672	1
TBK1.DF_DN	160	log	50	0.680792984611185	2.61517021802092e-7	3.1622913557384546e-6	1
KRAS.KIDNEY_UP.V1_UP	161	log	50	0.631938983002813	0.00409559524542019	0.011005415293979984	1
E2F3_UP.V1_UP	161	log	50	0.615886199741018	0.00396981689822691	0.010730181557266264	1
CAHOY_NEURONAL	161	log	50	0.624881029136348	0.0186104931317763	0.038782410857375105	1
ALK_DN.V1_DN	161	log	50	0.425708452304197	0.923865514110669	0.9340290511195872	1
KRAS.300_UP.V1_UP	161	log	50	0.536839047477345	0.23012616349573	0.3029884588145786	1
KEGG_HUNTINGTONS_DISEASE	162	log	50	0.52892294442629	0.279336319155339	0.35071937589760466	1
REACTOME_GENERIC_TRANSCRIPTION_PATHWAY	164	log	50	0.830549841136499	2.53939114635137e-22	2.3337004634969087e-19	1
MIPS_SPLICEOSOME	164	log	50	0.601814042992584	0.0287156364114683	0.05555719970976709	1
MTOR_UP.N4.V1_DN	164	log	50	0.710097312181232	2.17015845431816e-6	1.8994053519222753e-5	1
JAK2_DN.V1_DN	164	log	50	0.578979032794859	0.0790619677872794	0.12927453276989961	1
CSR_EARLY_UP.V1_DN	164	log	50	0.511041490659908	0.418366392702923	0.48729875144991913	1
PRC1_BMI_UP.V1_UP	166	log	50	0.506300715169853	0.447542435686052	0.5160495588400023	1
MTOR_UP.N4.V1_UP	166	log	50	0.565378911537543	0.0710350540672487	0.11890931637122325	1
CAMP_UP.V1_DN	166	log	50	0.483846611640117	0.634310820735666	0.6866073860174812	1
EGFR_UP.V1_UP	166	log	50	0.517374243570348	0.352048570872155	0.42389870379625355	1
RAF_UP.V1_DN	166	log	50	0.492370538087255	0.567146656489722	0.619747654356783	1
RAF_UP.V1_DN	167	log	50	0.603284169266574	0.00669857976109252	0.016504007507892833	1
RAF_UP.V1_DN	169	log	50	0.553663767740014	0.110601647726489	0.16800481695974115	1
REACTOME_MRNA_PROCESSING	170	log	50	0.568754829489117	0.0836327088366866	0.13460325642892293	1
KEGG_SPLICEOSOME	170	log	50	0.531647257534003	0.288495326030187	0.3592509547720079	1
IRIS_Monocyte-Day0	171	log	50	0.621137908418793	0.00355080723806111	0.009740871199337791	1
IRIS_Monocyte-Day1	171	log	50	0.788366026711185	3.82670707123848e-12	1.8509177886674542e-10	1
PID_AP1_PATHWAY	171	log	50	0.791451661860677	1.38706804656044e-4	6.010826651886314e-4	1
REACTOME_TRIF_MEDIATED_TLR3_SIGNALING	171	log	50	0.76913846795942	1.31494870668817e-4	5.837864064958591e-4	1
KEGG_JAK_STAT_SIGNALING_PATHWAY	171	log	50	0.622621509333738	0.0153086575557431	0.03241625874130855	1
BIOCARTA_HIVNEF_PATHWAY	171	log	50	0.613067233267567	0.0791964765500038	0.12927453276989961	1
CSR_EARLY_UP.V1_UP	171	log	50	0.794426474680022	6.93654865786318e-10	2.056351037605246e-8	1
HINATA_NFKB_IMMU_INF	171	log	50	0.984522815804118	7.94437515352793e-4	0.002744692017327883	1
IL2_UP.V1_UP	171	log	50	0.626844930945515	0.00309733993650436	0.008678217687949715	1
LEF1_UP.V1_UP	171	log	50	0.637783168707104	9.51997904958117e-4	0.0031814039078418527	1
ESC_V6.5_UP_EARLY.V1_DN	171	log	50	0.647827759808013	8.41414918636755e-4	0.002874573643967204	1
RELA_DN.V1_UP	171	log	50	0.556343906510851	0.131253943339828	0.1929957982868831	1
CAMP_UP.V1_DN	171	log	50	0.701228456741628	5.252069200685e-6	4.1609065477840646e-5	1
RPS14_DN.V1_UP	171	log	50	0.603568157577444	0.00980305094295533	0.022220925751221088	1
AKT_UP_MTOR_DN.V1_UP	171	log	50	0.592610158344716	0.0228253262237634	0.0456279831470519	1
EGFR_UP.V1_UP	171	log	50	0.818779273325914	3.49405086307266e-13	2.0068954644773592e-11	1
CRX_DN.V1_DN	171	log	50	0.534047631469115	0.265347745302228	0.3391579665267698	1
SVM Monocytes	171	log	50	0.651429465776294	0.0358272894651419	0.06719444697646001	1
SVM Neutrophils	171	log	50	0.736184360297465	0.00160813621880708	0.004976017458194298	1
NFE2L2.V2	172	log	50	0.518531644411926	0.276191954271343	0.3486544038123135	1
KRAS.300_UP.V1_UP	172	log	50	0.431807628990728	0.900085309340552	0.9140092809767595	1
SRC_UP.V1_UP	173	log	50	0.514116880817483	0.389955758974769	0.46108891601645885	1
REACTOME_DEVELOPMENTAL_BIOLOGY	174	log	50	0.56986924241244	0.0248117008369762	0.04893122976219126	1
KEGG_AXON_GUIDANCE	174	log	50	0.65502530318768	0.0066321591976188	0.016428448255017998	1
IRIS_Monocyte-Day0	176	log	50	0.685752212389381	1.69200880145055e-5	1.0723835093331417e-4	1
IRIS_Monocyte-Day1	176	log	50	0.540464601769912	0.167123969371708	0.23270746644333282	1
IRIS_Monocyte-Day7	176	log	50	0.67737041719342606	2.35188952914749e-5	1.4219647876885153e-4	1
DMAP_DENDA2	176	log	50	0.703697850821745	0.014699015161278	0.03148810007742304	1
REACTOME_DEVELOPMENTAL_BIOLOGY	176	log	50	0.519940431549851	0.281907400355431	0.35296035548588706	1
REACTOME_LIPID_DIGESTION_MOBILIZATION_AND_TRANSPORT	176	log	50	0.573335440370839	0.248500699991908	0.32210457446059726	1
REACTOME_TRANSCRIPTIONAL_REGULATION_OF_WHITE_ADIPOCYTE_DIFFERENTIATION	176	log	50	0.46180103082758	0.698717977922837	0.7419380417785707	1
REACTOME_PEPTIDE_LIGAND_BINDING_RECEPTORS	176	log	50	0.596432522123894	0.0724793218894999	0.12066756669646814	1
KEGG_NEUROACTIVE_LIGAND_RECEPTOR_INTERACTION	176	log	50	0.52292757811089	0.345722592046487	0.4180513974877915	1
KEGG_PPAR_SIGNALING_PATHWAY	176	log	50	0.677932293861497	0.0218055028039868	0.04384957784871744	1
REACTOME_G_ALPHA_S_SIGNALLING_EVENTS	176	log	50	0.546976401179941	0.269251821659245	0.34202472038159487	1
REACTOME_GLYCEROPHOSPHOLIPID_BIOSYNTHESIS	176	log	50	0.516078611653833	0.420141856782793	0.4887472992194769	1
KEGG_GLYCEROLIPID_METABOLISM	176	log	50	0.603368249954849	0.150559847098313	0.21518584678592478	1
BMI1_DN.V1_DN	176	log	50	0.542259068365263	0.207880035211825	0.27767696563905114	1
PRC1_BMI_UP.V1_DN	176	log	50	0.528687974083439	0.27008272072317	0.3423531315097838	1
PIGF_UP.V1_DN	176	log	50	0.570164348925411	0.0612745371938922	0.10447365432502213	1
CTIP_DN.V1_UP	176	log	50	0.534518770955862	0.26588554231133	0.3393733519223781	1
PKCA_DN.V1_UP	176	log	50	0.519872269933301	0.343068500837377	0.41593661249280933	1
ESC_V6.5_UP_EARLY.V1_UP	176	log	50	0.448813262101872	0.859096370943516	0.876259228520634	1
KRAS.KIDNEY_UP.V1_UP	176	log	50	0.75214431586113	6.09160883335103e-7	6.664510140297138e-6	1
CAHOY_ASTROCYTIC	176	log	50	0.621312129882228	0.0228884659747453	0.0456279831470519	1
LEF1_UP.V1_UP	176	log	50	0.660781008568619	1.3664589394216e-4	5.979884596802146e-4	1
ATM_DN.V1_UP	176	log	50	0.522999484946388	0.325893093574868	0.39720922147918264	1
NFE2L2.V2	176	log	50	0.515961640827733	0.300183110373276	0.37029299118528947	1
AKT_UP.V1_DN	176	log	50	0.609667583847698	0.00790565961433492	0.018700039462622064	1
CSR_LATE_UP.V1_DN	176	log	50	0.565999187285534	0.0936464142898612	0.1478712280625128	1
ESC_V6.5_UP_EARLY.V1_DN	176	log	50	0.622305625790139	0.00451639772698507	0.011961295421035389	1
CAHOY_NEURONAL	176	log	50	0.437224329259727	0.842946604572536	0.8636208802699673	1
KRAS.KIDNEY_UP.V1_DN	176	log	50	0.592146017699115	0.0441363204514614	0.08000252168617954	1
ATF2_S_UP.V1_DN	176	log	50	0.615551795939615	0.0055022299173054	0.014085095526472597	1
ATM_DN.V1_DN	176	log	50	0.534131576388214	0.255544148413405	0.3298385848201112	1
KRAS.LUNG_UP.V1_DN	176	log	50	0.698305941845765	9.08334385335271e-5	4.370467539911592e-4	1
PKCA_DN.V1_DN	176	log	50	0.649835199566552	0.0013799444511889	0.004377038297585462	1
CAHOY_ASTROGLIAL	176	log	50	0.834379828627616	4.22352797327171e-8	6.260358399091455e-7	1
KRAS.300_UP.V1_UP	176	log	50	0.532986482544005	0.26266916894591	0.33714101433141247	1
KRAS.PROSTATE_UP.V1_DN	176	log	50	0.60418204804045506	0.0245888286194946	0.048595986024334493	1
JAK2_DN.V1_UP	176	log	50	0.547106115676359	0.157240228613553	0.22129214409778744	1
IRIS_Monocyte-Day1	177	log	50	0.528207097457627	0.260291770231254	0.3350254017402275	1
KEGG_VASCULAR_SMOOTH_MUSCLE_CONTRACTION	177	log	50	0.628317002118644	0.032117061545302	0.06110886037294522	1
KEGG_ECM_RECEPTOR_INTERACTION	177	log	50	0.589768714689266	0.131041791949639	0.1929926391053177	1
REACTOME_DEVELOPMENTAL_BIOLOGY	177	log	50	0.59896042803792	0.00312884211708967	0.008739835579347741	1
KEGG_NEUROACTIVE_LIGAND_RECEPTOR_INTERACTION	177	log	50	0.682117635189669	0.00131481059439485	0.004195524084197455	1
REACTOME_G_ALPHA_S_SIGNALLING_EVENTS	177	log	50	0.680429025423729	0.0121021891537477	0.026799787547696716	1
PID_ANGIOPOIETINRECEPTOR_PATHWAY	177	log	50	0.507481461864407	0.469603650993337	0.5361065282768654	1
KEGG_HYPERTROPHIC_CARDIOMYOPATHY_HCM	177	log	50	0.65183615819209	0.0289227879535611	0.05584042464143414	1
PID_INTEGRIN1_PATHWAY	177	log	50	0.605896892655367	0.125923726859327	0.18691839568178553	1
KEGG_DILATED_CARDIOMYOPATHY	177	log	50	0.546072359843546	0.274585713673734	0.3475816403115173	1
REACTOME_CLASS_A1_RHODOPSIN_LIKE_RECEPTORS	177	log	50	0.533437907431552	0.269451466328917	0.34202472038159487	1
REACTOME_INTEGRIN_CELL_SURFACE_INTERACTIONS	177	log	50	0.509566492829205	0.450521824353402	0.518834030802978	1
REACTOME_G_ALPHA_Q_SIGNALLING_EVENTS	177	log	50	0.586846751412429	0.0920309963355863	0.14657969780312619	1
PRC1_BMI_UP.V1_DN	177	log	50	0.494455111228814	0.545001559263023	0.6014321545310043	1
KRAS.KIDNEY_UP.V1_UP	177	log	50	0.581368155149935	0.0674403503205711	0.11392956239817066	1
LEF1_UP.V1_UP	177	log	50	0.57271362994350306	0.0580446400381404	0.10045767268371192	1
IL21_UP.V1_DN	177	log	50	0.551287738347458	0.147954525740289	0.21278592982054084	1
CSR_LATE_UP.V1_DN	177	log	50	0.548993644067797	0.175118837783178	0.241690925936874	1
ESC_V6.5_UP_EARLY.V1_DN	177	log	50	0.570567399364407	0.0752172938981413	0.12432498757624434	1
KRAS.KIDNEY_UP.V1_DN	177	log	50	0.556201447740113	0.160533693295532	0.2245516957969466	1
ATF2_S_UP.V1_DN	177	log	50	0.591164007976072	0.0277768589406777	0.053854289802706345	1
BRCA1_DN.V1_UP	177	log	50	0.470305277349769	0.692212317089862	0.7371299181988217	1
E2F3_UP.V1_UP	178	log	50	0.557169746655714	0.101803036762345	0.1580354574064106	1
MEK_UP.V1_DN	178	log	50	0.704402358522399	1.07224952587539e-6	1.071084037260308e-5	1
ERB2_UP.V1_DN	178	log	50	0.682640237574114	1.47415778789253e-5	9.746410122829029e-5	1
RAF_UP.V1_DN	178	log	50	0.638648173744817	6.50945037725605e-4	0.0023276984033845562	1
LTE2_UP.V1_DN	178	log	50	0.594814550053614	0.0139323179496515	0.030197641971060677	1
PRC1_BMI_UP.V1_DN	179	log	50	0.475826950640509	0.706166976032283	0.7476583536562996	1
CTIP_DN.V1_UP	179	log	50	0.45102804684731	0.824264675493944	0.8520801313598815	1
E2F3_UP.V1_UP	181	log	50	0.619463598732598	0.0034249377719721	0.009423706025276526	1
KRAS.KIDNEY_UP.V1_UP	182	log	50	0.469283300040781	0.722917612656184	0.7636336621046358	1
ERB2_UP.V1_UP	182	log	50	0.572750371901239	0.0497353489038623	0.08806702435963286	1
REACTOME_DEVELOPMENTAL_BIOLOGY	183	log	50	0.532617668546516	0.175869270096114	0.2423146315117373	1
KRAS.KIDNEY_UP.V1_UP	183	log	50	0.568349142606568	0.0971991331400743	0.15295548519816488	1
LEF1_UP.V1_DN	183	log	50	0.458628720014859	0.818886098373369	0.8484287761049901	1
E2F3_UP.V1_UP	183	log	50	0.612337704358671	0.00739707081521049	0.01783114381303687	1
LEF1_UP.V1_UP	183	log	50	0.510601060106011	0.406439487859186	0.4758189673154037	1
ERB2_UP.V1_UP	183	log	50	0.532378237823782	0.234846507844588	0.3074415109817327	1
ESC_V6.5_UP_EARLY.V1_DN	183	log	50	0.5252400240024	0.297569202612863	0.36805665841348734	1
CAMP_UP.V1_DN	183	log	50	0.572757275727573	0.0571894547611729	0.09953997902560208	1
KRAS.LUNG_UP.V1_DN	183	log	50	0.558799879987999	0.136830836089854	0.19957443233218283	1
REACTOME_TRANSCRIPTION	185	log	50	0.582628417666528	0.0422003135483727	0.07694858760110021	1
ERB2_UP.V1_DN	185	log	50	0.511190183066591	0.400598751480867	0.47078037418275803	1
IRIS_DendriticCell-LPSstimulated	186	log	50	0.607183522866491	0.00682026254030535	0.016625520622123652	1
DMAP_HSC1	186	log	50	0.676887764661795	0.0118564282106402	0.026318979530382473	1
KEGG_VASCULAR_SMOOTH_MUSCLE_CONTRACTION	186	log	50	0.502606801573918	0.484671604239401	0.5465192690748583	1
KEGG_ECM_RECEPTOR_INTERACTION	186	log	50	0.598857035787896	0.103115938829339	0.1591988412795431	1
REACTOME_MUSCLE_CONTRACTION	186	log	50	0.670058085066517	0.0620129590531883	0.10553686920348157	1
REACTOME_CLASS_A1_RHODOPSIN_LIKE_RECEPTORS	186	log	50	0.629398538504778	0.00748317634139422	0.017955715555460283	1
BMI1_DN.V1_DN	186	log	50	0.604008301984693	0.0252365783269445	0.04966255991961883	1
PRC1_BMI_UP.V1_DN	186	log	50	0.476268268690275	0.689746555307418	0.7356517895330178	1
KRAS.KIDNEY_UP.V1_UP	186	log	50	0.733549530851386	5.64016085336749e-6	4.430177627559592e-5	1
LEF1_UP.V1_UP	186	log	50	0.634797951408407	0.00143741361095502	0.004508474772927179	1
NOTCH_DN.V1_DN	186	log	50	0.698961743213306	9.53047258659425e-6	6.951193894508028e-5	1
IL21_UP.V1_DN	186	log	50	0.554795531197302	0.126550385193818	0.18727826729970812	1
AKT_UP.V1_DN	186	log	50	0.607522401878121	0.0104096281344953	0.023389849035699704	1
CSR_LATE_UP.V1_DN	186	log	50	0.54621777884847	0.183537718833161	0.2514631205906962	1
ESC_V6.5_UP_EARLY.V1_DN	186	log	50	0.675586706014615	1.25515699766053e-4	5.62677697975623e-4	1
RELA_DN.V1_UP	186	log	50	0.553778206054766	0.146992583167318	0.2117338306124847	1
ATF2_S_UP.V1_DN	186	log	50	0.517623912971597	0.352403274973164	0.42389870379625355	1
P53_DN.V2_UP	186	log	50	0.538438157100327	0.230670558325062	0.30327073404968813	1
ATM_DN.V1_DN	186	log	50	0.52565832144247	0.314705701964204	0.38561938680680463	1
KRAS.DF.V1_DN	186	log	50	0.643347471340726	0.0012012560206719	0.0038735237999911435	1
KRAS.LUNG_UP.V1_DN	186	log	50	0.671658234963463	7.74304378554245e-4	0.00270238003692836	1
BRCA1_DN.V1_UP	186	log	50	0.559282538709183	0.152502964663494	0.21695081195936686	1
JAK2_DN.V1_UP	186	log	50	0.597941259134345	0.0205478434507931	0.04215059850731888	1
REACTOME_PROCESSING_OF_CAPPED_INTRON_CONTAINING_PRE_MRNA	187	log	50	0.542574712237524	0.228692155305636	0.30183528602495185	1
REACTOME_GENERIC_TRANSCRIPTION_PATHWAY	187	log	50	0.728848146068063	3.40267627968383e-11	1.3595910874041043e-9	1
REACTOME_DNA_REPAIR	187	log	50	0.594597220872607	0.0576918466287963	0.1000354850035166	1
REACTOME_MITOTIC_G2_G2_M_PHASES	187	log	50	0.643974624151478	0.0224617477626792	0.04507062487751569	1
MIPS_SPLICEOSOME	187	log	50	0.605217342014058	0.0275617117922278	0.05355013348215084	1
DCA_UP.V1_DN	187	log	50	0.619460787847822	0.00668424364012837	0.016504007507892833	1
MTOR_UP.N4.V1_DN	187	log	50	0.647420664717332	8.18329504894745e-4	0.0028166472471845344	1
JAK2_DN.V1_DN	187	log	50	0.643262868702573	0.00619937871628667	0.015608846685664247	1
CSR_EARLY_UP.V1_DN	187	log	50	0.569174521426489	0.103652142552853	0.15955832329325279	1
LEF1_UP.V1_DN	188	log	50	0.580176128911373	0.0329342089069672	0.062179588661908994	1
LTE2_UP.V1_UP	188	log	50	0.645567890825058	3.54642753767668e-4	0.0013636681619769325	1
EGFR_UP.V1_UP	188	log	50	0.538744196698103	0.183643087988954	0.2514631205906962	1
RAF_UP.V1_DN	188	log	50	0.656395434220055	1.12947344210276e-4	5.21601051905747e-4	1
LTE2_UP.V1_DN	188	log	50	0.491454354860763	0.579901998917164	0.6329334168703963	1
REACTOME_DEVELOPMENTAL_BIOLOGY	190	log	50	0.571705640028466	0.0190892287285242	0.03960045417948925	1
KEGG_OXIDATIVE_PHOSPHORYLATION	190	log	50	0.605378967080623	0.0377189604570066	0.07016948311738677	1
REACTOME_PROCESSING_OF_CAPPED_INTRON_CONTAINING_PRE_MRNA	190	log	50	0.439582101320718	0.857535658275046	0.876259228520634	1
REACTOME_GENERIC_TRANSCRIPTION_PATHWAY	190	log	50	0.501654655587741	0.480920871365655	0.5442934492426563	1
KEGG_UBIQUITIN_MEDIATED_PROTEOLYSIS	190	log	50	0.499761810894277	0.501771186071772	0.5623508780487299	1
KEGG_HUNTINGTONS_DISEASE	190	log	50	0.51371187558202	0.390345732421861	0.46108891601645885	1
REACTOME_MEMBRANE_TRAFFICKING	190	log	50	0.580364769601907	0.0823815508701234	0.13336727438860763	1
KEGG_ENDOCYTOSIS	190	log	50	0.557321723526173	0.122219912300925	0.18293175798786657	1
CAMP_UP.V1_UP	190	log	50	0.476927141511707	0.699149449597652	0.7419380417785707	1
REACTOME_GENERIC_TRANSCRIPTION_PATHWAY	191	log	50	0.550311469517736	0.0764574797020572	0.1259219065343917	1
E2F3_UP.V1_UP	191	log	50	0.630191793357773	0.00247068578030103	0.007300836759153205	1
LEF1_UP.V1_UP	191	log	50	0.616932123344754	0.00469661982157125	0.012331981760068512	1
IRIS_Monocyte-Day1	192	log	50	0.674790307548928	5.74478746494384e-5	2.983903353424599e-4	1
REACTOME_GLYCOSAMINOGLYCAN_METABOLISM	192	log	50	0.679839938460628	0.0093637304118565	0.021406139921632147	1
REACTOME_EXTRACELLULAR_MATRIX_ORGANIZATION	192	log	50	0.601814981125326	0.1190151009148	0.1785775931064263	1
KEGG_AXON_GUIDANCE	192	log	50	0.588087179738722	0.0899482506633539	0.14351118465212193	1
KRAS.KIDNEY_UP.V1_UP	192	log	50	0.685204435204435	4.88221875561261e-4	0.001801911259601602	1
E2F3_UP.V1_UP	192	log	50	0.686193800291163	7.56456669109276e-5	3.775634133344204e-4	1
LEF1_UP.V1_UP	192	log	50	0.574553001277139	0.0592606021960451	0.10160539816821912	1
CSR_LATE_UP.V1_DN	192	log	50	0.588555304072545	0.0509299784227192	0.08966408078635814	1
ERB2_UP.V1_UP	192	log	50	0.563254346300323	0.0926798143834735	0.14694410471145258	1
CAMP_UP.V1_DN	192	log	50	0.482959633061053	0.635643399461412	0.6866073860174812	1
KRAS.DF.V1_DN	192	log	50	0.563417649624546	0.101775752447312	0.1580354574064106	1
EGFR_UP.V1_UP	192	log	50	0.58783496139818	0.0329504457871052	0.062179588661908994	1
RAF_UP.V1_DN	192	log	50	0.496434458689818	0.530176320413711	0.5884444908939619	1
LTE2_UP.V1_DN	192	log	50	0.592057574816195	0.0253522231794014	0.04978353226895275	1
REACTOME_TRANSMISSION_ACROSS_CHEMICAL_SYNAPSES	193	log	50	0.596950883492729	0.0476787494514639	0.08508110824445694	1
REACTOME_GLUCOSE_METABOLISM	193	log	50	0.643789774949337	0.0400653674958913	0.07365387663686093	1
PIGF_UP.V1_DN	193	log	50	0.616342968552302	0.00645463270452647	0.016119041998532136	1
KRAS.KIDNEY_UP.V1_UP	193	log	50	0.530068289160976	0.286990523959282	0.35786199663308027	1
LEF1_UP.V1_UP	193	log	50	0.533923760483205	0.22783600154285	0.301268036572488	1
IL21_UP.V1_DN	193	log	50	0.517068647340634	0.361681377291003	0.43279321058649967	1
ERB2_UP.V1_UP	193	log	50	0.625832409942207	0.00283179366148739	0.008057022832529138	1
CAHOY_NEURONAL	193	log	50	0.630887976361187	0.0208271223308157	0.0424393024878484	1
SRC_UP.V1_UP	193	log	50	0.554901810156992	0.143401695736446	0.2075372572941636	1
KRAS.300_UP.V1_UP	193	log	50	0.570953415962215	0.0923303729263193	0.1468020981302551	1
IRIS_DendriticCell-LPSstimulated	194	log	50	0.538910097053914	0.175153598121826	0.241690925936874	1
IRIS_Monocyte-Day1	194	log	50	0.670486143080748	1.71865486563096e-5	1.0818108366540085e-4	1
REACTOME_ACTIVATED_TLR4_SIGNALLING	194	log	50	0.557984044368139	0.178804729693197	0.24599033920366473	1
KEGG_ADIPOCYTOKINE_SIGNALING_PATHWAY	194	log	50	0.493312184546877	0.534043311845002	0.5920214759777525	1
HINATA_NFKB_IMMU_INF	194	log	50	0.937912408311082	0.00174833123306453	0.005320252990683123	1
RPS14_DN.V1_UP	194	log	50	0.613314458459933	0.00448484703712533	0.01191206481826063	1
ERB2_UP.V1_UP	195	log	50	0.637928266867319	7.52293379306679e-4	0.00264887975319095	1
RAF_UP.V1_DN	195	log	50	0.603626380330669	0.00781186468210351	0.018550655407889215	1
KEGG_UBIQUITIN_MEDIATED_PROTEOLYSIS	196	log	50	0.560301996348508	0.132047187027163	0.19385202057182557	1
ERB2_UP.V1_DN	196	log	50	0.472171091357138	0.735996305361185	0.776556377298426	1
IRIS_CD4Tcell-Th2-restimulated48hour	2	npn	50	0.953229278794403	1.22176849175303e-5	6.405028759796187e-5	1
IRIS_MemoryTcell-RO-activated	2	npn	50	0.802233584499462	0.00244498819996952	0.0059366029276452905	1
DMAP_MEP	2	npn	50	0.564782920703265	0.23003803446972	0.28075188686604274	1
REACTOME_M_G1_TRANSITION	2	npn	50	0.846021067199754	4.36654901912571e-7	3.979898299236965e-6	1
REACTOME_PROCESSING_OF_CAPPED_INTRON_CONTAINING_PRE_MRNA	2	npn	50	0.906820628241511	2.1907064289548e-13	1.0106458992244811e-11	1
REACTOME_MRNA_PROCESSING	2	npn	50	0.789231597250973	1.08665772885818e-8	1.7903979723091918e-7	1
PID_FANCONI_PATHWAY	2	npn	50	0.916068652075111	1.04935225341907e-6	8.443625108906934e-6	1
REACTOME_MEIOSIS	2	npn	50	0.8459864677841	4.37098657141632e-7	3.979898299236965e-6	1
REACTOME_DNA_REPAIR	2	npn	50	0.815968783638321	4.02414329112822e-8	5.683075831552507e-7	1
KEGG_DNA_REPLICATION	2	npn	50	0.954198062432723	1.17380270420929e-5	6.200545582540677e-5	1
MIPS_CEN_COMPLEX	2	npn	50	0.681185606643088	0.034205665941047	0.055434006630455564	1
REACTOME_METABOLISM_OF_NUCLEOTIDES	2	npn	50	0.673914603516326	0.0110290117610383	0.020852667045460394	1
REACTOME_DEPOSITION_OF_NEW_CENPA_CONTAINING_NUCLEOSOMES_AT_THE_CENTROMERE	2	npn	50	0.708133745963402	0.0126208955698175	0.023604485768415433	1
KEGG_PYRIMIDINE_METABOLISM	2	npn	50	0.738253498385361	1.47141100972484e-4	5.752635134065476e-4	1
PID_E2F_PATHWAY	2	npn	50	0.751333112527946	2.87535028338504e-4	0.0010074610161344495	1
KEGG_OOCYTE_MEIOSIS	2	npn	50	0.60801654297207	0.0368455209474473	0.05874907948302657	1
REACTOME_REGULATION_OF_MITOTIC_CELL_CYCLE	2	npn	50	0.853236454969501	1.01504413727827e-7	1.277110078175569e-6	1
PID_FOXM1PATHWAY	2	npn	50	0.867945563586037	1.0768187847638e-4	4.3943102307575057e-4	1
KEGG_BASE_EXCISION_REPAIR	2	npn	50	0.810324721923215	0.001929060044831	0.0048191680542348445	1
REACTOME_MITOTIC_G2_G2_M_PHASES	2	npn	50	0.85521297862525	2.21853692813839e-7	2.4368691337647078e-6	1
PID_AURORA_B_PATHWAY	2	npn	50	0.895225280639705	3.52452278773473e-5	1.6045853744160743e-4	1
REACTOME_G2_M_CHECKPOINTS	2	npn	50	0.971564406171511	5.65005214067325e-6	3.3417402404665716e-5	1
MIPS_SPLICEOSOME	2	npn	50	0.798694833153929	1.38864636632986e-8	2.183962012500598e-7	1
REACTOME_MITOTIC_PROMETAPHASE	2	npn	50	0.919331942949408	9.40930080102899e-11	2.959652797414573e-9	1
PID_RB_1PATHWAY	2	npn	50	0.567315784323319	0.198097437665184	0.24751751531137067	1
KEGG_SPLICEOSOME	2	npn	50	0.869965016146394	1.67188392759515e-10	4.820598657899349e-9	1
CORDENONSI_YAP_CONSERVED_SIGNATURE	2	npn	50	0.824601722282024	4.79597338360446e-5	2.1005149249710673e-4	1
E2F3_UP.V1_UP	2	npn	50	0.721460457164567	4.80894644483612e-7	4.2663986408033265e-6	1
RB_DN.V1_UP	2	npn	50	0.776444205238608	1.36108703449633e-7	1.6239176342611384e-6	1
CSR_LATE_UP.V1_UP	2	npn	50	0.744508489878121	1.19535507929069e-7	1.4771173479806384e-6	1
PRC2_EDD_UP.V1_UP	2	npn	50	0.61508641310848	0.00439665720269853	0.009720405061557132	1
ERB2_UP.V1_DN	2	npn	50	0.63077831599091	0.00145435794367772	0.0039008360349805514	1
RPS14_DN.V1_DN	2	npn	50	0.596514662230486	0.0176809020747214	0.031697368486288104	1
RB_P130_DN.V1_UP	2	npn	50	0.612638648383021	0.0201005018090817	0.03530909194169244	1
TBK1.DF_DN	2	npn	50	0.507081196310602	0.423952320699925	0.4724235200070018	1
RB_P107_DN.V1_UP	2	npn	50	0.733231431646932	4.76468877864601e-6	2.8922496796693324e-5	1
MYC_UP.V1_UP	3	npn	50	0.601150078184424	0.0167549156261313	0.030115328865669762	1
PIGF_UP.V1_DN	3	npn	50	0.607432436195154	0.00725969169366529	0.014451602109721849	1
PRC2_EDD_UP.V1_UP	3	npn	50	0.596735723226777	0.0117626997859723	0.022118989814926174	1
SRC_UP.V1_UP	3	npn	50	0.673247927401577	1.73266198489318e-4	6.551924008448527e-4	1
RB_P130_DN.V1_UP	3	npn	50	0.573554532021124	0.084187466587823	0.12137026433077816	1
GCNP_SHH_UP_LATE.V1_DN	3	npn	50	0.64546209685054	7.88897357403367e-4	0.002323050941800553	1
IRIS_DendriticCell-LPSstimulated	5	npn	50	0.589863049255664	0.0161265683588668	0.029213574095119967	1
IRIS_Monocyte-Day7	5	npn	50	0.649486539340445	2.6101541549429e-4	9.262700898566597e-4	1
REACTOME_SEMAPHORIN_INTERACTIONS	5	npn	50	0.82447737469019	1.95753575485699e-5	9.430979861857761e-5	1
REACTOME_DEVELOPMENTAL_BIOLOGY	5	npn	50	0.644066821736562	1.2464329206396e-5	6.436802843900024e-5	1
REACTOME_MUSCLE_CONTRACTION	5	npn	50	0.765932359369608	0.00637758889113343	0.01333171259307411	1
REACTOME_COLLAGEN_FORMATION	5	npn	50	0.874928103071437	2.52246976420541e-5	1.1874483515851317e-4	1
REACTOME_CHONDROITIN_SULFATE_DERMATAN_SULFATE_METABOLISM	5	npn	50	0.910675255953066	6.00596287207615e-5	2.5655100663436395e-4	1
KEGG_HYPERTROPHIC_CARDIOMYOPATHY_HCM	5	npn	50	0.657828137581962	0.0183271227887559	0.032631331049096934	1
PID_INTEGRIN1_PATHWAY	5	npn	50	0.815400641640145	1.49193591314363e-4	5.800110403906697e-4	1
REACTOME_EXTRACELLULAR_MATRIX_ORGANIZATION	5	npn	50	0.895684092739195	2.65269655362466e-7	2.739800022549649e-6	1
CORDENONSI_YAP_CONSERVED_SIGNATURE	5	npn	50	0.653336017485333	0.0319087023863333	0.052423551366438524	1
BMI1_DN_MEL18_DN.V1_UP	5	npn	50	0.693300976028458	8.39705716968676e-5	3.500459976760987e-4	1
PTEN_DN.V1_UP	5	npn	50	0.538414746800805	0.199735804727623	0.24859204473294086	1
KRAS.KIDNEY_UP.V1_UP	5	npn	50	0.680419258643117	2.22050218986902e-4	8.087302712575589e-4	1
LEF1_UP.V1_UP	5	npn	50	0.749980827485716	5.29098710300558e-9	1.0768714927293709e-7	1
ESC_J1_UP_LATE.V1_UP	5	npn	50	0.602931026315968	0.0109871096910705	0.020830355907454207	1
CSR_LATE_UP.V1_DN	5	npn	50	0.597001281819526	0.0250153619300842	0.04253226156171565	1
ESC_V6.5_UP_EARLY.V1_DN	5	npn	50	0.710127760842057	2.85815013597122e-6	1.9582573208832518e-5	1
CAMP_UP.V1_DN	5	npn	50	0.611416555578863	0.0065813245571442304	0.013635558663304813	1
RPS14_DN.V1_UP	5	npn	50	0.681728274345898	1.5957911342934e-5	8.002083079210382e-5	1
STK33_SKM_DN	5	npn	50	0.540849959237568	0.145278289472639	0.19259114236602717	1
CAHOY_OLIGODENDROCUTIC	5	npn	50	0.683202960236205	0.00149278162427521	0.003973095707686328	1
EGFR_UP.V1_UP	5	npn	50	0.634950534913148	0.00100238939521895	0.0028428420552930878	1
CAHOY_ASTROGLIAL	5	npn	50	0.754131676828099	1.9065127891084e-5	9.290893310302906e-5	1
BRCA1_DN.V1_UP	5	npn	50	0.59069732177405	0.0520924050738109	0.07940075839444305	1
TGFB_UP.V1_UP	5	npn	50	0.752965536841678	9.14813566265372e-9	1.6659236522516774e-7	1
RB_P107_DN.V1_UP	5	npn	50	0.591206718049005	0.0407777027447906	0.06362718485595506	1
CRX_DN.V1_DN	5	npn	50	0.65066001380421	0.00241105102287981	0.005895573525911055	1
RAF_UP.V1_UP	5	npn	50	0.622914989071667	0.00216735848247455	0.0053374095013252265	1
REACTOME_GENERIC_TRANSCRIPTION_PATHWAY	6	npn	50	0.564987470022365	0.0241860542239718	0.041330058523600194	1
KEGG_TIGHT_JUNCTION	6	npn	50	0.550053342816501	0.193555530457753	0.243528049230482	1
REACTOME_TRANSCRIPTION	6	npn	50	0.461757654238679	0.800622755825869	0.8269118612410468	1
PID_P53REGULATIONPATHWAY	6	npn	50	0.411675278219396	0.866091279982288	0.87750390299816	1
MIPS_SPLICEOSOME	6	npn	50	0.531784081875994	0.268592155888292	0.32127110877923093	1
BCAT_BILD_ET_AL_DN	6	npn	50	0.705075019872814	0.0107124133177883	0.02036535718656457	1
PIGF_UP.V1_UP	6	npn	50	0.482347263229616	0.660504343494191	0.6935796748072536	1
MTOR_UP.N4.V1_DN	6	npn	50	0.566215614009732	0.0659347544645641	0.09707840444569861	1
JAK2_DN.V1_DN	6	npn	50	0.571659560630149	0.091394638586311	0.13000449821225135	1
TBK1.DF_DN	6	npn	50	0.61023956482434	9.20919478232494e-4	0.0026553178289036913	1
REACTOME_DEVELOPMENTAL_BIOLOGY	7	npn	50	0.582894520322528	0.0067075388805647	0.013773343932791608	1
REACTOME_GENERIC_TRANSCRIPTION_PATHWAY	7	npn	50	0.557238769129505	0.0438427001450831	0.06757048663785635	1
KEGG_UBIQUITIN_MEDIATED_PROTEOLYSIS	7	npn	50	0.511351132686084	0.414339890029334	0.46320388352229264	1
PIGF_UP.V1_UP	7	npn	50	0.604976421636616	0.00786470766664596	0.015422318375038739	1
TBK1.DF_DN	7	npn	50	0.683146773272416	1.89767613604709e-7	2.1886531435743106e-6	1
EIF4E_DN	7	npn	50	0.689925756710451	0.00115244922250951	0.0032027906103477143	1
REACTOME_APC_C_CDC20_MEDIATED_DEGRADATION_OF_MITOTIC_PROTEINS	8	npn	50	0.927966242207189	5.06918953443089e-9	1.0629936841897502e-7	1
REACTOME_MITOCHONDRIAL_PROTEIN_IMPORT	8	npn	50	0.867102179776274	1.03831663290368e-5	5.657599291097217e-5	1
KEGG_OXIDATIVE_PHOSPHORYLATION	8	npn	50	0.947716872264226	5.32183204574302e-15	3.6827077756541696e-13	1
KEGG_PROTEASOME	8	npn	50	0.997289096697175	2.71897020061891e-8	4.003249742187842e-7	1
REACTOME_PROCESSING_OF_CAPPED_INTRON_CONTAINING_PRE_MRNA	8	npn	50	0.60985602141591	0.023267977172182	0.04025360050787486	1
REACTOME_REGULATION_OF_ORNITHINE_DECARBOXYLASE_ODC	8	npn	50	0.983132157226865	1.06250393236657e-8	1.7903979723091918e-7	1
REACTOME_MRNA_SPLICING_MINOR_PATHWAY	8	npn	50	0.783056676709681	0.00189518449460507	0.0047689733464243945	1
REACTOME_MRNA_PROCESSING	8	npn	50	0.543328537757507	0.196727394650121	0.24706961360777446	1
REACTOME_VIF_MEDIATED_DEGRADATION_OF_APOBEC3G	8	npn	50	0.890519299641862	9.09604672227775e-7	7.502733559043227e-6	1
REACTOME_CROSS_PRESENTATION_OF_SOLUBLE_EXOGENOUS_ANTIGENS_ENDOSOMES	8	npn	50	0.949186452668347	9.54807974425724e-8	1.2235687375974092e-6	1
REACTOME_TCA_CYCLE_AND_RESPIRATORY_ELECTRON_TRANSPORT	8	npn	50	0.919604420648989	1.49563648038834e-14	8.624837036906094e-13	1
MIPS_PA700_20S_PA28_COMPLEX	8	npn	50	0.984551759422432	3.60876416282022e-7	3.4684233342661003e-6	1
REACTOME_ER_PHAGOSOME_PATHWAY	8	npn	50	0.876415367362443	7.02523296178331e-7	6.001803962412408e-6	1
REACTOME_RESPIRATORY_ELECTRON_TRANSPORT_ATP_SYNTHESIS_BY_CHEMIOSMOTIC_COUPLING_AND_HEAT_PRODUCTION_BY_UNCOUPLING_PROTEINS_	8	npn	50	0.998189415041783	4.55991651727197e-14	2.2539015928230026e-12	1
REACTOME_TRANSCRIPTION	8	npn	50	0.653074977857079	5.01529498145522e-4	0.0015784151057942222	1
MIPS_17S_U2_SNRNP	8	npn	50	0.578259716142725	0.229312168529834	0.28036046046403734	1
REACTOME_REGULATION_OF_MITOTIC_CELL_CYCLE	8	npn	50	0.809318211964452	1.84298199452047e-6	1.3567484470299631e-5	1
REACTOME_RNA_POL_II_TRANSCRIPTION	8	npn	50	0.682796516935465	0.00179530969052844	0.004567479065609119	1
KEGG_PARKINSONS_DISEASE	8	npn	50	0.904941671728067	4.66052444268845e-12	1.791712730189115e-10	1
REACTOME_RESPIRATORY_ELECTRON_TRANSPORT	8	npn	50	0.9997181323783	1.12814472831618e-11	3.9033807599739833e-10	1
MIPS_39S_RIBOSOMAL_SUBUNIT_MITOCHONDRIAL	8	npn	50	0.98495600654375	9.40253643315303e-9	1.66834749019023e-7	1
REACTOME_TRANSLATION	8	npn	50	0.747973500759016	3.28645054955968e-7	3.248891114707569e-6	1
REACTOME_SRP_DEPENDENT_COTRANSLATIONAL_PROTEIN_TARGETING_TO_MEMBRANE	8	npn	50	0.773089932351771	1.19689213832322e-6	9.411924542268956e-6	1
REACTOME_P53_INDEPENDENT_G1_S_DNA_DAMAGE_CHECKPOINT	8	npn	50	0.958968917186187	5.15005757509341e-8	6.987921258754196e-7	1
MIPS_55S_RIBOSOME_MITOCHONDRIAL	8	npn	50	0.949064862713888	9.20298706739781e-12	3.35182476349436e-10	1
KEGG_SPLICEOSOME	8	npn	50	0.784018105849582	4.66125655609882e-7	4.189077320545953e-6	1
CAMP_UP.V1_UP	8	npn	50	0.695781933943494	2.9152295664119e-6	1.9777831960363086e-5	1
CSR_LATE_UP.V1_UP	8	npn	50	0.660484833703452	2.81426136213277e-4	9.93606562548917e-4	1
RB_P107_DN.V1_DN	8	npn	50	0.632286025709787	0.007134348630382	0.014391740719492991	1
RB_P130_DN.V1_UP	8	npn	50	0.633739338050831	0.0066210308663548	0.013650099069422125	1
EIF4E_UP	8	npn	50	0.69894782425505	7.64934152377651e-4	0.0022621129634416005	1
REACTOME_PROCESSING_OF_CAPPED_INTRON_CONTAINING_PRE_MRNA	10	npn	50	0.517959770114943	0.373533476438436	0.422361381855225	1
REACTOME_GENERIC_TRANSCRIPTION_PATHWAY	10	npn	50	0.681499610364309	5.08009944202752e-8	6.987921258754196e-7	1
MIPS_SPLICEOSOME	10	npn	50	0.547561462324393	0.186201437286302	0.23631850848167857	1
DCA_UP.V1_DN	10	npn	50	0.558022803114572	0.108179786928111	0.15032211356275665	1
MTOR_UP.N4.V1_DN	10	npn	50	0.638424474631371	0.00117486176662971	0.003236845515973885	1
JAK2_DN.V1_DN	10	npn	50	0.65225531173807	0.00313069085201877	0.007229097375662774	1
CSR_EARLY_UP.V1_DN	10	npn	50	0.554747365900383	0.152254554473867	0.19916852872573906	1
REACTOME_PROCESSING_OF_CAPPED_INTRON_CONTAINING_PRE_MRNA	12	npn	50	0.617363344051447	0.020315782017799	0.03550131605130532	1
REACTOME_PHOSPHOLIPID_METABOLISM	12	npn	50	0.438700045934773	0.886161087095237	0.8932691952849563	1
REACTOME_CELL_DEATH_SIGNALLING_VIA_NRAGE_NRIF_AND_NADE	12	npn	50	0.592249551091995	0.127458262718363	0.1715975054496249	1
REACTOME_MITOTIC_PROMETAPHASE	12	npn	50	0.586948782728525	0.097856978598152	0.13791655639495148	1
CAMP_UP.V1_UP	12	npn	50	0.496054713418057	0.535074032669287	0.5776462255961725	1
LTE2_UP.V1_UP	14	npn	50	0.58527005556049	0.0288315621349564	0.04807576143949356	1
REACTOME_PROCESSING_OF_CAPPED_INTRON_CONTAINING_PRE_MRNA	16	npn	50	0.781862135310411	5.10546935391953e-7	4.4721326492560946e-6	1
REACTOME_MRNA_PROCESSING	16	npn	50	0.779351395730706	7.03191734875369e-8	9.18129585912746e-7	1
MIPS_NOP56P_ASSOCIATED_PRE_RRNA_COMPLEX	16	npn	50	0.663681607168197	0.00511509847525442	0.011026941261296132	1
REACTOME_TRANSCRIPTION	16	npn	50	0.670325935342621	2.28916617565307e-4	8.293732950533636e-4	1
MIPS_SPLICEOSOME	16	npn	50	0.835986437997932	5.86600712401991e-10	1.5612603576237607e-8	1
PID_HDAC_CLASSI_PATHWAY	16	npn	50	0.774493705528188	2.17979692915473e-4	7.981055423148535e-4	1
KEGG_SPLICEOSOME	16	npn	50	0.964595876664842	7.88823315977464e-15	4.962415769603682e-13	1
REACTOME_GENERIC_TRANSCRIPTION_PATHWAY	17	npn	50	0.804638469482647	2.66350629915329e-19	9.215731795070384e-17	1
MTOR_UP.N4.V1_DN	17	npn	50	0.6543182027053	3.62266546649933e-4	0.0012121862541988502	1
JAK2_DN.V1_DN	17	npn	50	0.596130870324419	0.0426836599670858	0.066078507152625	1
REACTOME_PROCESSING_OF_CAPPED_INTRON_CONTAINING_PRE_MRNA	18	npn	50	0.509052231375034	0.437995566006077	0.48572585204520075	1
REACTOME_TRANSCRIPTION	18	npn	50	0.590655177146328	0.0318340065000601	0.052423551366438524	1
KRAS.DF.V1_DN	18	npn	50	0.455837454841709	0.824417390123611	0.8414407580612667	1
REACTOME_PEPTIDE_CHAIN_ELONGATION	19	npn	50	0.999970126067993	3.40636812720859e-15	2.619118604475938e-13	1
REACTOME_FORMATION_OF_THE_TERNARY_COMPLEX_AND_SUBSEQUENTLY_THE_43S_COMPLEX	19	npn	50	0.999741092589273	8.04603733319502e-10	1.9885206552039124e-8	1
KEGG_RIBOSOME	19	npn	50	0.999848763219215	4.46886385187607e-16	6.184907570996481e-14	1
MIPS_NOP56P_ASSOCIATED_PRE_RRNA_COMPLEX	19	npn	50	0.890507060205931	1.34556209826502e-11	4.4339474857113986e-10	1
MIPS_RIBOSOME_CYTOPLASMIC	19	npn	50	1	3.39384870266964e-15	2.619118604475938e-13	1
MIPS_60S_RIBOSOMAL_SUBUNIT_CYTOPLASMIC	19	npn	50	1	6.29820966971358e-9	1.2143411827472196e-7	1
REACTOME_ACTIVATION_OF_THE_MRNA_UPON_BINDING_OF_THE_CAP_BINDING_COMPLEX_AND_EIFS_AND_SUBSEQUENT_BINDING_TO_43S	19	npn	50	0.998727370496505	1.10573294482198e-10	3.326813903551348e-9	1
REACTOME_INFLUENZA_VIRAL_RNA_TRANSCRIPTION_AND_REPLICATION	19	npn	50	0.997246619266695	1.10270518823334e-17	1.9076799756436784e-15	1
REACTOME_TRANSLATION	19	npn	50	0.928126638917103	1.96947801713384e-19	9.215731795070384e-17	1
REACTOME_SRP_DEPENDENT_COTRANSLATIONAL_PROTEIN_TARGETING_TO_MEMBRANE	19	npn	50	0.989272271016311	7.07222750101808e-19	1.6313271435681703e-16	1
SIRNA_EIF4GI_UP	19	npn	50	0.732807552130011	3.55077979449963e-5	1.60597360640114e-4	1
REACTOME_TRANSMISSION_ACROSS_CHEMICAL_SYNAPSES	20	npn	50	0.599760616153206	0.0406946633281002	0.06362718485595506	1
REACTOME_DEVELOPMENTAL_BIOLOGY	20	npn	50	0.629004431335469	1.15698508616908e-4	4.62794034467632e-4	1
KRAS.AMP.LUNG_UP.V1_DN	20	npn	50	0.505802456286428	0.457854577065608	0.5053195651186615	1
PIGF_UP.V1_DN	20	npn	50	0.636372263309987	0.00154264743287028	0.00407447337231387	1
PTEN_DN.V1_UP	20	npn	50	0.496600055509298	0.52899728720939	0.571978316795153	1
PKCA_DN.V1_UP	20	npn	50	0.59487065376554	0.0285797618167187	0.0477710028434042	1
E2F3_UP.V1_UP	20	npn	50	0.656661727971788	3.37705535261082e-4	0.001139962099515457	1
LEF1_UP.V1_UP	20	npn	50	0.610336293829216	0.00688082238775852	0.014087364178487856	1
ERB2_UP.V1_UP	20	npn	50	0.563500323804237	0.0781153438949395	0.11308748530397099	1
CAHOY_NEURONAL	20	npn	50	0.597800444074382	0.0610756240913315	0.09128365414946306	1
SRC_UP.V1_UP	20	npn	50	0.599656536219817	0.0248137930862827	0.04229346013721091	1
KRAS.DF.V1_DN	20	npn	50	0.572600484444781	0.0602831956998216	0.09046824513195043	1
NRL_DN.V1_UP	20	npn	50	0.560703580349709	0.129188471007174	0.1732527556917915	1
TBK1.DF_DN	21	npn	50	0.591759550999153	0.0072452625966525	0.014451602109721849	1
PID_REG_GR_PATHWAY	23	npn	50	0.491302011361892	0.546685169100378	0.5856132151973089	1
REACTOME_DEVELOPMENTAL_BIOLOGY	23	npn	50	0.535973815081701	0.151410006635494	0.19881541668266003	1
KEGG_OXIDATIVE_PHOSPHORYLATION	23	npn	50	0.573847305389222	0.108593091705709	0.15043948309931177	1
REACTOME_PROCESSING_OF_CAPPED_INTRON_CONTAINING_PRE_MRNA	23	npn	50	0.499237887860642	0.505344294259036	0.5481163818608981	1
REACTOME_GENERIC_TRANSCRIPTION_PATHWAY	23	npn	50	0.50308704624649	0.4647724512281	0.509702910063146	1
REACTOME_SIGNALING_BY_EGFR_IN_CANCER	23	npn	50	0.489182161991806	0.56995801989322	0.6086588730958461	1
KEGG_UBIQUITIN_MEDIATED_PROTEOLYSIS	23	npn	50	0.48375748502994	0.61689915882736	0.6517468975702795	1
MIPS_SPLICEOSOME	23	npn	50	0.564735113107119	0.118062521732985	0.1610333909376903	1
REACTOME_MEMBRANE_TRAFFICKING	23	npn	50	0.546535500427716	0.212769006649104	0.2629217010735357	1
KEGG_ENDOCYTOSIS	23	npn	50	0.566210682084108	0.0914916049557318	0.13000449821225135	1
CAMP_UP.V1_UP	23	npn	50	0.514835606564648	0.369840957786364	0.4209374059015853	1
CSR_LATE_UP.V1_UP	25	npn	50	0.572833688833483	0.0685293490607359	0.10068430902341666	1
KRAS.KIDNEY_UP.V1_UP	26	npn	50	0.642943435623998	0.0033760748097903	0.007659815634016026	1
E2F3_UP.V1_UP	26	npn	50	0.640965470046477	0.00113201755552316	0.0031714823822754116	1
LEF1_UP.V1_UP	26	npn	50	0.552843755049281	0.119414726689138	0.16234772272865128	1
LTE2_UP.V1_UP	26	npn	50	0.460532126891797	0.810572139602542	0.8334560484471902	1
CAMP_UP.V1_DN	26	npn	50	0.535051752159904	0.223824754256821	0.27413580521366393	1
STK33_SKM_DN	26	npn	50	0.572062635671985	0.0347759736847457	0.056226574275336505	1
RAF_UP.V1_UP	26	npn	50	0.643355910442677	5.99826421156356e-4	0.0018366366523902581	1
KEGG_LYSOSOME	27	npn	50	0.61230201863354	0.0237551228173381	0.040891902959198916	1
MIPS_SPLICEOSOME	27	npn	50	0.483642113095238	0.615975710994157	0.6517468975702795	1
KEGG_OXIDATIVE_PHOSPHORYLATION	29	npn	50	0.431416134111327	0.871289006894649	0.8809203593358499	1
MIPS_SPLICEOSOME	29	npn	50	0.529070575159767	0.29957608653839	0.35136720658401	1
CAMP_UP.V1_UP	29	npn	50	0.53515894332787906	0.218243968140461	0.26825013490799116	1
TBK1.DF_DN	29	npn	50	0.464232076085042	0.826857662840007	0.8426885164731734	1
REACTOME_GENERIC_TRANSCRIPTION_PATHWAY	30	npn	50	0.618917540067135	2.8826196704425e-4	0.0010074610161344495	1
MIPS_55S_RIBOSOME_MITOCHONDRIAL	30	npn	50	0.627406670884932	0.0311795114512166	0.051741539386671184	1
REACTOME_GENERIC_TRANSCRIPTION_PATHWAY	32	npn	50	0.478588382071022	0.734112622801886	0.7650691791850982	1
REACTOME_GENERIC_TRANSCRIPTION_PATHWAY	38	npn	50	0.571435754112458	0.0164251691976537	0.029676807009859946	1
KEGG_UBIQUITIN_MEDIATED_PROTEOLYSIS	38	npn	50	0.577183067375887	0.0702971052795653	0.10284481364367692	1
REACTOME_SIGNALING_BY_FGFR_IN_DISEASE	38	npn	50	0.520580446444808	0.366774566220055	0.41813509032006274	1
REACTOME_MEMBRANE_TRAFFICKING	38	npn	50	0.673220618034448	9.89484176439576e-4	0.0028177903296139365	1
REACTOME_INTEGRATION_OF_ENERGY_METABOLISM	38	npn	50	0.484617941898527	0.59482898886075	0.6332640927563676	1
CSR_EARLY_UP.V1_UP	38	npn	50	0.572785392798691	0.0601980540517901	0.09046824513195043	1
SIRNA_EIF4GI_DN	38	npn	50	0.536233505523732	0.286004744385865	0.3377393909812604	1
PIGF_UP.V1_UP	38	npn	50	0.677105740004676	2.2616367406998e-5	1.0719538524412751e-4	1
RB_P130_DN.V1_DN	38	npn	50	0.637808652956664	0.00500386107358422	0.010888905229309059	1
CAMP_UP.V1_DN	38	npn	50	0.602766679503225	0.00981149422531256	0.018807628819712718	1
ERB2_UP.V1_DN	38	npn	50	0.618002989179851	0.00291836830996998	0.006869084593534783	1
TBK1.DF_DN	38	npn	50	0.656315185648728	7.07448807726302e-6	4.0796214578883417e-5	1
REACTOME_GENERIC_TRANSCRIPTION_PATHWAY	39	npn	50	0.547810607674284	0.0890265157202664	0.12728584479013294	1
REACTOME_GENERIC_TRANSCRIPTION_PATHWAY	41	npn	50	0.66893718696296	4.05817903177926e-7	3.846931356152394e-6	1
REACTOME_MRNA_PROCESSING	41	npn	50	0.388795446642111	0.984640389861028	0.984640389861028	1
PIGF_UP.V1_DN	41	npn	50	0.56875769959243	0.0634617172312642	0.09410015236838164	1
E2F3_UP.V1_UP	42	npn	50	0.627696830130212	0.00281048023405226	0.006660453157411521	1
RAF_UP.V1_DN	42	npn	50	0.599175487954128	0.0124408437756813	0.02333079645737523	1
REACTOME_MITOCHONDRIAL_PROTEIN_IMPORT	45	npn	50	0.903630063248553	5.5857211307038e-7	4.831648778058787e-6	1
KEGG_PURINE_METABOLISM	45	npn	50	0.603072264836496	0.0191762856443012	0.034025614527837	1
KEGG_AMINOACYL_TRNA_BIOSYNTHESIS	45	npn	50	0.874892763423496	1.00028294132059e-5	5.4936174237607006e-5	1
REACTOME_MRNA_PROCESSING	45	npn	50	0.723494611968572	2.34998850297286e-6	1.6939500458929365e-5	1
MIPS_NOP56P_ASSOCIATED_PRE_RRNA_COMPLEX	45	npn	50	0.673678396806172	0.00152775021885778	0.004050586787163157	1
REACTOME_METABOLISM_OF_NON_CODING_RNA	45	npn	50	0.831286726775221	3.20805227485382e-5	1.4799814494658955e-4	1
REACTOME_METABOLISM_OF_NUCLEOTIDES	45	npn	50	0.771914109810254	7.60522272833928e-5	3.1895843200065345e-4	1
REACTOME_TRNA_AMINOACYLATION	45	npn	50	0.985377977392006	1.6826483278454e-8	2.587539206375593e-7	1
REACTOME_TRANSCRIPTION	45	npn	50	0.737491372237488	5.51436592166988e-8	7.338348495760688e-7	1
KEGG_PYRIMIDINE_METABOLISM	45	npn	50	0.796849767864352	9.10736443583282e-7	7.502733559043227e-6	1
REACTOME_TRANSLATION	45	npn	50	0.742473347388567	2.09450759635612e-7	2.376064355210549e-6	1
MIPS_55S_RIBOSOME_MITOCHONDRIAL	45	npn	50	0.947301843628045	1.67427236288015e-12	6.815273383018021e-11	1
MYC_UP.V1_UP	45	npn	50	0.777762309801902	9.46526767401819e-10	2.25860870014503e-8	1
CSR_EARLY_UP.V1_UP	45	npn	50	0.693229376934464	1.06548320143691e-5	5.7156153131344315e-5	1
CAMP_UP.V1_UP	45	npn	50	0.633182220876508	6.65962430364396e-4	0.0020036782687485304	1
CSR_LATE_UP.V1_UP	45	npn	50	0.629260161225207	0.00192065602263554	0.004815557853854325	1
ERB2_UP.V1_DN	45	npn	50	0.558232965504867	0.0802419649724118	0.11592367382235692	1
RPS14_DN.V1_DN	45	npn	50	0.584643875166685	0.0253951967072936	0.04294259641837149	1
REACTOME_SIGNALING_BY_WNT	46	npn	50	0.337327112399589	0.983824312715793	0.984640389861028	1
REACTOME_TRANSCRIPTION	46	npn	50	0.543307869003852	0.180191819985268	0.23048565513827257	1
LTE2_UP.V1_UP	46	npn	50	0.549835417044151	0.128416261922991	0.17255155971011604	1
REACTOME_GENERIC_TRANSCRIPTION_PATHWAY	47	npn	50	0.513216991753644	0.349824767594945	0.4021241514546544	1
REACTOME_TRANSCRIPTION	49	npn	50	0.504988437594421	0.45891492484417	0.5056833248282893	1
E2F3_UP.V1_UP	49	npn	50	0.457015672818325	0.824163767787385	0.8414407580612667	1
PRC2_EDD_UP.V1_UP	49	npn	50	0.484847548095253	0.63223308707002	0.6649016660371639	1
GCNP_SHH_UP_LATE.V1_DN	49	npn	50	0.544477119001535	0.178782215595077	0.2291060985033209	1
E2F3_UP.V1_UP	50	npn	50	0.627118006885033	0.00273726421363823	0.0065092331128441755	1
ERB2_UP.V1_UP	50	npn	50	0.554799801170659	0.108916446579126	0.15043948309931177	1
RAF_UP.V1_UP	50	npn	50	0.61128754062197	0.00559654047813278	0.011916326187285794	1
ERB2_UP.V1_UP	51	npn	50	0.563563331893271	0.0749951881321868	0.10948664596513345	1
ESC_V6.5_UP_EARLY.V1_DN	51	npn	50	0.571835655434179	0.0625035653073146	0.09301605847884238	1
EGFR_UP.V1_UP	51	npn	50	0.656483367277665	1.97800203831658e-4	7.31966529687205e-4	1
RAF_UP.V1_DN	51	npn	50	0.54273232684638	0.163246266330557	0.21115218000139335	1
REACTOME_AMYLOIDS	53	npn	50	0.937883787003941	2.56133045926157e-6	1.7977864712491583e-5	1
REACTOME_MEIOTIC_SYNAPSIS	53	npn	50	0.806026537948452	3.62604847715552e-4	0.0012121862541988502	1
REACTOME_MEIOTIC_RECOMBINATION	53	npn	50	0.529292558987362	0.373152870881012	0.422361381855225	1
REACTOME_RNA_POL_I_PROMOTER_OPENING	53	npn	50	0.999816698744386	3.27378580521513e-6	2.1994755118532715e-5	1
REACTOME_DEPOSITION_OF_NEW_CENPA_CONTAINING_NUCLEOSOMES_AT_THE_CENTROMERE	53	npn	50	0.813364952799927	5.50839089139216e-4	0.0017093302676427688	1
REACTOME_APOPTOSIS	53	npn	50	0.570257538264137	0.0981183250142503	0.13800382298752278	1
REACTOME_RNA_POL_I_TRANSCRIPTION	53	npn	50	0.900650719457428	1.55180256492517e-6	1.1800520603606786e-5	1
REACTOME_TELOMERE_MAINTENANCE	53	npn	50	0.507359545412886	0.465877661002804	0.5101065528701588	1
REACTOME_RNA_POL_I_RNA_POL_III_AND_MITOCHONDRIAL_TRANSCRIPTION	53	npn	50	0.796961512127535	3.31101667329095e-6	2.2030995556897474e-5	1
KEGG_SYSTEMIC_LUPUS_ERYTHEMATOSUS	53	npn	50	0.73697491827819	3.65496149844681e-4	0.001215977575444804	1
MEK_UP.V1_DN	53	npn	50	0.648039295825933	4.65733606881578e-4	0.0014990123533118696	1
KEGG_UBIQUITIN_MEDIATED_PROTEOLYSIS	56	npn	50	0.566203540083643	0.112012485933125	0.15410067647260936	1
KEGG_INSULIN_SIGNALING_PATHWAY	59	npn	50	0.53786073125321	0.245875469504028	0.29745773583354435	1
KEGG_OXIDATIVE_PHOSPHORYLATION	60	npn	50	0.509675427765038	0.43443250922207	0.4833236276232676	1
REACTOME_DEVELOPMENTAL_BIOLOGY	62	npn	50	0.515227160020567	0.330213356183343	0.38211980347637686	1
KEGG_UBIQUITIN_MEDIATED_PROTEOLYSIS	63	npn	50	0.513359987041291	0.404048078026237	0.45316251214611997	1
ERB2_UP.V1_UP	64	npn	50	0.545777859771034	0.153267108428579	0.20011479062750312	1
LTE2_UP.V1_UP	64	npn	50	0.630534544783692	0.00177769687890044	0.0045393588199228955	1
EGFR_UP.V1_UP	64	npn	50	0.490801381586365	0.581416134634357	0.6199383130461865	1
RAF_UP.V1_DN	64	npn	50	0.627326939521387	0.00197250934196521	0.004909987282877429	1
KRAS.AMP.LUNG_UP.V1_DN	65	npn	50	0.536484918793503	0.25399263380582	0.30533960730234183	1
IL21_UP.V1_DN	65	npn	50	0.531702436194896	0.253387377776625	0.30533960730234183	1
KRAS.600_UP.V1_DN	65	npn	50	0.555470283776548	0.0695241564097542	0.10192948354989388	1
JAK2_DN.V1_UP	65	npn	50	0.461218097447796	0.791722575779675	0.8213973349918068	1
ESC_J1_UP_LATE.V1_UP	66	npn	50	0.561529755071826	0.0898370904841322	0.12817993116498863	1
ERB2_UP.V1_UP	66	npn	50	0.563648752710398	0.0766078503986016	0.11113759428895661	1
LTE2_UP.V1_UP	66	npn	50	0.624032362656291	0.00269462062945081	0.00645217119577841	1
IRIS_PlasmaCell-FromBoneMarrow	67	npn	50	0.555696752470946	0.177703416513918	0.2281461302924513	1
IRIS_PlasmaCell-FromPBMC	67	npn	50	0.799574081832146	5.84972553619205e-6	3.4305170093600837e-5	1
KEGG_LYSOSOME	67	npn	50	0.833737090399082	1.99347580381698e-10	5.517941024965401e-9	1
REACTOME_PHOSPHOLIPID_METABOLISM	67	npn	50	0.659593632174277	4.83592225731399e-4	0.0015421466368945994	1
REACTOME_ER_PHAGOSOME_PATHWAY	67	npn	50	0.843703901181907	4.12812532408193e-6	2.5969661129679053e-5	1
REACTOME_UNFOLDED_PROTEIN_RESPONSE	67	npn	50	0.758722710980775	4.4560451619772e-5	1.9640657656612881e-4	1
REACTOME_POST_TRANSLATIONAL_PROTEIN_MODIFICATION	67	npn	50	0.877932551319648	2.85192221454487e-15	2.619118604475938e-13	1
REACTOME_ACTIVATION_OF_CHAPERONE_GENES_BY_XBP1S	67	npn	50	0.919293743890518	1.74810620906328e-6	1.3007413942707415e-5	1
REACTOME_TRANSLATION	67	npn	50	0.601466275659824	0.0196748313005506	0.03482092905365988	1
REACTOME_SRP_DEPENDENT_COTRANSLATIONAL_PROTEIN_TARGETING_TO_MEMBRANE	67	npn	50	0.589433040078201	0.0589148885944854	0.08882157496162069	1
REACTOME_ASPARAGINE_N_LINKED_GLYCOSYLATION	67	npn	50	0.982048596564726	8.81763777229423e-13	3.8136283365172546e-11	1
KEGG_ANTIGEN_PROCESSING_AND_PRESENTATION	67	npn	50	0.599462365591398	0.0888511110738514	0.12728584479013294	1
CAMP_UP.V1_UP	67	npn	50	0.590881937656131	0.0165699956262494	0.029860512951470273	1
ERB2_UP.V1_UP	67	npn	50	0.632605626154013	9.43014714794945e-4	0.002696554473711165	1
LTE2_UP.V1_UP	67	npn	50	0.641560768980124	4.53801378039957e-4	0.0014743218479044613	1
ERB2_UP.V1_UP	68	npn	50	0.619786647600692	0.0030446983206106	0.0070951023959834915	1
LTE2_UP.V1_UP	68	npn	50	0.6178114022817	0.00348951377273463	0.007891318727883541	1
ALK_DN.V1_DN	68	npn	50	0.60551501445491	0.0241888348295637	0.041330058523600194	1
EGFR_UP.V1_UP	68	npn	50	0.655975732330297	1.77656916134798e-4	6.646788847430721e-4	1
RAF_UP.V1_DN	68	npn	50	0.500616255535588	0.494302534494117	0.5378260280973726	1
IRIS_DendriticCell-LPSstimulated	72	npn	50	0.686585400028023	4.89863000752214e-6	2.9476973610481052e-5	1
IRIS_Monocyte-Day0	72	npn	50	0.625422326307572	0.0024201166140947	0.0058969038625124376	1
IRIS_Monocyte-Day7	72	npn	50	0.642603751292276	4.96109206507927e-4	0.0015748053711169057	1
REACTOME_GENERIC_TRANSCRIPTION_PATHWAY	72	npn	50	0.462090395480226	0.865388685523613	0.87750390299816	1
PID_IL6_7PATHWAY	72	npn	50	0.611345628415301	0.115506808831082	0.15796583342116352	1
REACTOME_PEPTIDE_LIGAND_BINDING_RECEPTORS	72	npn	50	0.716376366120219	5.01808270628221e-4	0.0015784151057942222	1
PID_ATF2_PATHWAY	72	npn	50	0.654546448087432	0.031547166494627	0.05222640960354518	1
PID_AP1_PATHWAY	72	npn	50	0.832116244411326	1.40827813150723e-5	7.113346474474475e-5	1
PID_HIF1_TFPATHWAY	72	npn	50	0.593874813710879	0.118215263867553	0.1610333909376903	1
PID_RHOA_PATHWAY	72	npn	50	0.651100702576112	0.0641953490963914	0.09492132815107446	1
CSR_EARLY_UP.V1_UP	72	npn	50	0.792224043715847	6.13870618169804e-10	1.5733276584203866e-8	1
HINATA_NFKB_IMMU_INF	72	npn	50	0.982258652094718	7.42253149131623e-4	0.0022044599965625883	1
CORDENONSI_YAP_CONSERVED_SIGNATURE	72	npn	50	0.445191256830601	0.745142595923125	0.7753965058327857	1
BMI1_DN_MEL18_DN.V1_UP	72	npn	50	0.721429171920975	9.00360813329708e-6	5.0245942163238544e-5	1
LEF1_UP.V1_UP	72	npn	50	0.620358227079539	0.00305644823149567	0.007097524081191287	1
AKT_UP.V1_UP	72	npn	50	0.550043715846995	0.148901137488475	0.19664043347714638	1
ESC_V6.5_UP_EARLY.V1_DN	72	npn	50	0.641786202185792	0.00116043901462452	0.003212095192480671	1
CAMP_UP.V1_DN	72	npn	50	0.715964320154291	8.7766292103511e-7	7.406618797028002e-6	1
RPS14_DN.V1_UP	72	npn	50	0.606012446873103	0.00786716529824953	0.015422318375038739	1
EGFR_UP.V1_UP	72	npn	50	0.744543108682453	1.28217414178844e-8	2.0634058281804663e-7	1
TGFB_UP.V1_UP	72	npn	50	0.727719382835101	2.3141544978579e-7	2.4636844807964103e-6	1
CRX_DN.V1_DN	72	npn	50	0.524077868852459	0.3269908249284	0.38029857285790386	1
RAF_UP.V1_UP	72	npn	50	0.660236301875646	1.07952707981037e-4	4.3943102307575057e-4	1
SVM Monocytes	72	npn	50	0.551142076502732	0.269273472676234	0.32127110877923093	1
SVM Neutrophils	72	npn	50	0.592334823646299	0.122104162887459	0.1653543653974983	1
PIGF_UP.V1_UP	74	npn	50	0.582028944234454	0.0360168845587395	0.057693713228351234	1
STK33_SKM_DN	74	npn	50	0.45076685787226	0.892090999546205	0.897277575124962	1
MTOR_UP.N4.V1_DN	78	npn	50	0.567157740255132	0.0753849245633681	0.10982393220600152	1
PIGF_UP.V1_DN	79	npn	50	0.50464994554356	0.461339855009221	0.5070986011497193	1
SRC_UP.V1_UP	79	npn	50	0.511501373873296	0.413735362766124	0.46320388352229264	1
RAF_UP.V1_DN	81	npn	50	0.486844349014437	0.616545176922309	0.6517468975702795	1
KRAS.KIDNEY_UP.V1_UP	82	npn	50	0.45568183400883	0.799868292153852	0.8269118612410468	1
ERB2_UP.V1_UP	82	npn	50	0.63928873196934	9.42366106544564e-4	0.002696554473711165	1
CAHOY_NEURONAL	82	npn	50	0.649375339489408	0.00916194624037809	0.017709683794250385	1
REACTOME_CELL_CELL_COMMUNICATION	83	npn	50	0.759674820337718	3.84774045138922e-5	1.7068182002316285e-4	1
KEGG_ERBB_SIGNALING_PATHWAY	84	npn	50	0.417843945602172	0.872009315238522	0.8809203593358499	1
KEGG_CYTOSOLIC_DNA_SENSING_PATHWAY	85	npn	50	0.675352289385755	0.042500545035312	0.06594254969604463	1
REACTOME_ACTIVATED_TLR4_SIGNALLING	85	npn	50	0.614800232749104	0.0395167287243805	0.06257568942167348	1
KEGG_NATURAL_KILLER_CELL_MEDIATED_CYTOTOXICITY	85	npn	50	0.572515925109066	0.108804404539074	0.15043948309931177	1
KEGG_APOPTOSIS	85	npn	50	0.756078395118794	7.21307248711976e-5	3.043564732370045e-4	1
REACTOME_RIG_I_MDA5_MEDIATED_INDUCTION_OF_IFN_ALPHA_BETA_PATHWAYS	85	npn	50	0.731853059577937	0.00215793544459256	0.00533318331306447	1
RPS14_DN.V1_UP	85	npn	50	0.650722114367303	4.00890796816567e-4	0.0013210306257003064	1
LTE2_UP.V1_DN	85	npn	50	0.540303176431493	0.181706755625645	0.23156735707724926	1
IRIS_Bcell-Memory_IgM	87	npn	50	0.566919768987868	0.206949323791736	0.2561877138888753	1
IRIS_DendriticCell-LPSstimulated	87	npn	50	0.690880912201753	5.92705500947952e-6	3.446657198789771e-5	1
IRIS_Monocyte-Day0	87	npn	50	0.649498890049621	5.74765161885554e-4	0.0017756138036821578	1
IRIS_PlasmaCell-FromPBMC	87	npn	50	0.610076880386524	0.0647711531821872	0.09556852452467705	1
DMAP_BCELLA1	87	npn	50	0.680064336942765	0.00843748636010233	0.01649361740449382	1
DMAP_BCELLA2	87	npn	50	0.727456581352834	0.00405016264699398	0.008983053050384084	1
DMAP_DENDA2	87	npn	50	0.810736117458867	6.06489207038785e-4	0.0018488569659508335	1
DMAP_NKA2	87	npn	50	0.730499695307739	0.00164526473330392	0.004280162388895912	1
DMAP_TCELLA2	87	npn	50	0.838451211151737	7.97363373829244e-6	4.4859793064214375e-5	1
DMAP_TCELLA8	87	npn	50	0.86825154250457	6.28450539924224e-5	2.668023151089344e-4	1
Custom_Treg	87	npn	50	0.998286106032907	0.00472337704963474	0.010310968196678991	1
REACTOME_IMMUNOREGULATORY_INTERACTIONS_BETWEEN_A_LYMPHOID_AND_A_NON_LYMPHOID_CELL	87	npn	50	0.92192433937178	1.29658205091398e-7	1.5740961039166212e-6	1
ST_T_CELL_SIGNAL_TRANSDUCTION	87	npn	50	0.845942356032907	1.57625329483627e-4	6.059818222370549e-4	1
KEGG_INTESTINAL_IMMUNE_NETWORK_FOR_IGA_PRODUCTION	87	npn	50	0.8841978976234	9.10248252340629e-5	3.7718071294593733e-4	1
REACTOME_INTERFERON_GAMMA_SIGNALING	87	npn	50	0.891436243144424	2.59926823912781e-6	1.7986936214764446e-5	1
REACTOME_PEPTIDE_LIGAND_BINDING_RECEPTORS	87	npn	50	0.719581952696526	6.14020700702442e-4	0.0018636066880968853	1
KEGG_PRIMARY_IMMUNODEFICIENCY	87	npn	50	0.998114716636197	3.51719871297523e-6	2.3180014375036753e-5	1
KEGG_NATURAL_KILLER_CELL_MEDIATED_CYTOTOXICITY	87	npn	50	0.717542112823191	1.22607069918174e-4	4.8760972634124373e-4	1
REACTOME_TCR_SIGNALING	87	npn	50	0.808869083891936	3.23188995774686e-4	0.0011017083008674025	1
REACTOME_IL_3_5_AND_GM_CSF_SIGNALING	87	npn	50	0.721892138939671	0.0153225015526728	0.028050717128173485	1
KEGG_LEISHMANIA_INFECTION	87	npn	50	0.886430720597197	4.17685287043962e-7	3.9059218734381305e-6	1
PID_CD8TCRDOWNSTREAMPATHWAY	87	npn	50	0.721961964249441	0.0071111834706221	0.01438871041424121	1
PID_IL23PATHWAY	87	npn	50	0.939366240097501	3.70433639396164e-5	1.6538069578202934e-4	1
KEGG_GRAFT_VERSUS_HOST_DISEASE	87	npn	50	0.992439823278489	4.46751710317137e-6	2.7651597356968822e-5	1
REACTOME_G_ALPHA_Q_SIGNALLING_EVENTS	87	npn	50	0.674658490757668	0.00320147902229001	0.007337835067399268	1
KEGG_ANTIGEN_PROCESSING_AND_PRESENTATION	87	npn	50	0.868211075563681	1.33412273865416e-6	1.0257921501651985e-5	1
BMI1_DN_MEL18_DN.V1_UP	87	npn	50	0.690446579243426	1.77695944620619e-4	6.646788847430721e-4	1
PTEN_DN.V1_UP	87	npn	50	0.642731012132292	0.00128910547162039	0.0034846132279738665	1
LEF1_UP.V1_UP	87	npn	50	0.612831352833638	0.00641540504840127	0.01333171259307411	1
KRAS.BREAST_UP.V1_UP	87	npn	50	0.499540581200487	0.503320533499619	0.5467783503637934	1
KRAS.600_UP.V1_DN	87	npn	50	0.603808140556884	0.00299152271432497	0.0070174024349589125	1
MTOR_UP.N4.V1_DN	87	npn	50	0.616259140767825	0.00704197790522421	0.0142904654264374	1
CSR_LATE_UP.V1_DN	87	npn	50	0.559417031209193	0.123795121082966	0.16731684333869623	1
RPS14_DN.V1_UP	87	npn	50	0.729119058500914	2.1837326630488e-7	2.4368691337647078e-6	1
EGFR_UP.V1_UP	87	npn	50	0.504364081860654	0.461664911451334	0.5070986011497193	1
BRCA1_DN.V1_UP	87	npn	50	0.507632021771647	0.447623935237951	0.49560922109545935	1
CYCLIN_D1_KE_.V1_DN	87	npn	50	0.614253250050782	0.0058789269096311304	0.01240310189470958	1
PTEN_DN.V1_DN	87	npn	50	0.618349734346435	0.00692175117689521	0.014129356384694645	1
SVM B cells memory	87	npn	50	0.848180156224032	1.06522785229265e-5	5.7156153131344315e-5	1
SVM Plasma cells	87	npn	50	0.850569869744058	1.30802096659973e-4	5.172288622211504e-4	1
SVM T cells CD8	87	npn	50	0.938119638588103	3.05746954072238e-9	6.611777881812146e-8	1
SVM T cells CD4 naive	87	npn	50	0.893778564899452	2.28214627093068e-6	1.6623633889305585e-5	1
SVM T cells CD4 memory resting	87	npn	50	0.89898975472273	1.8184314602889e-7	2.1328043568134217e-6	1
SVM T cells CD4 memory activated	87	npn	50	0.955095978062157	4.6427168269781e-6	2.843150481653845e-5	1
SVM T cells gamma delta	87	npn	50	0.850615097501523	3.90230965109979e-6	2.5237367089355653e-5	1
SVM NK cells resting	87	npn	50	0.981238574040219	1.06107516511571e-8	1.7903979723091918e-7	1
SVM Monocytes	87	npn	50	0.752153793418647	0.00166502280718015	0.004299237994659194	1
SVM Macrophages M1	87	npn	50	0.899267469022954	5.17786341304938e-6	3.08886334640532e-5	1
SVM Macrophages M2	87	npn	50	0.783049588665448	0.00534014501949223	0.011440806047952393	1
SVM Dendritic cells resting	87	npn	50	0.976544136850353	1.72432960332777e-6	1.2969957451117574e-5	1
SVM Dendritic cells activated	87	npn	50	0.883809414990859	3.95466932618556e-6	2.5339177534448218e-5	1
SVM Mast cells resting	87	npn	50	0.930630141681901	3.66052824765353e-6	2.389703346581361e-5	1
SVM Neutrophils	87	npn	50	0.780398246634535	3.09584743828192e-4	0.0010658340434284022	1
STK33_SKM_DN	91	npn	50	0.513515663192855	0.366251167083099	0.41813509032006274	1
CAMP_UP.V1_UP	92	npn	50	0.515988443812851	0.358524705977671	0.4114412877886374	1
RAF_UP.V1_DN	93	npn	50	0.70540759264794906	9.65971101249696e-7	7.864141200762232e-6	1
LTE2_UP.V1_DN	93	npn	50	0.495121233993638	0.545050638003531	0.5849217768472188	1
REACTOME_M_G1_TRANSITION	94	npn	50	0.639811909917075	0.0241875967500802	0.041330058523600194	1
KEGG_VALINE_LEUCINE_AND_ISOLEUCINE_DEGRADATION	94	npn	50	0.827482214661305	2.36079905784313e-4	8.464626673717336e-4	1
REACTOME_DESTABILIZATION_OF_MRNA_BY_AUF1_HNRNP_D0	94	npn	50	0.518518518518518	0.416967967000542	0.46539005349092755	1
KEGG_OXIDATIVE_PHOSPHORYLATION	94	npn	50	0.561307866790391	0.150464745712485	0.19832686482483736	1
REACTOME_GLUCOSE_METABOLISM	94	npn	50	0.705213283468774	0.0051040508392449	0.011026941261296132	1
REACTOME_PROCESSING_OF_CAPPED_INTRON_CONTAINING_PRE_MRNA	94	npn	50	0.642577960239575	0.00582824812854117	0.012333785030429633	1
[truncated: 57,703 more rows]
