# Supplementary material for: Cross-platform normalization enables machine learning model training on microarray and RNA-seq data simultaneously
Source: Commun Biol. 2023 Feb 25;6:222. doi: 10.1038/s42003-023-04588-6 (PMC9968332; doi:10.1038/s42003-023-04588-6)
Supplement: Supplementary file 6 — Supplementary Data 3 [file 42003_2023_4588_MOESM6_ESM.txt]

pathway	LV_index	nmeth	pseq	AUC	pvalue	FDR	seed_index
KEGG_NEUROACTIVE_LIGAND_RECEPTOR_INTERACTION	1	log	0	0.652249435469863	0.00519644244842727	0.011377344997327883	1
REACTOME_CLASS_A1_RHODOPSIN_LIKE_RECEPTORS	1	log	0	0.772146951537259	8.27446062505248e-7	1.1158403664666403e-5	1
KRAS.AMP.LUNG_UP.V1_DN	1	log	0	0.70717878423998	1.31922658875431e-4	6.043483967401501e-4	1
PIGF_UP.V1_DN	1	log	0	0.64537193850964	0.00127436279554984	0.0036000748974282983	1
CTIP_DN.V1_UP	1	log	0	0.682295466388744	0.00137513548837534	0.003699769290152701	1
KRAS.AMP.LUNG_UP.V1_UP	1	log	0	0.733471916985749	1.97118973781874e-5	1.1723391598606191e-4	1
NOTCH_DN.V1_DN	1	log	0	0.58177562238397	0.0473363564136277	0.07132011032986572	1
KRAS.PROSTATE_UP.V1_UP	1	log	0	0.608010801080108	0.0314070350411366	0.04995247959894136	1
KRAS.KIDNEY_UP.V1_DN	1	log	0	0.725442939030745	5.15979937016756e-5	2.610704457442989e-4	1
ATM_DN.V1_DN	1	log	0	0.72	2.69523922228955e-5	1.4978460596002584e-4	1
ALK_DN.V1_DN	1	log	0	0.647738858554048	0.00463665517013386	0.0105491684743314	1
BRCA1_DN.V1_DN	1	log	0	0.675368738246822	0.00100616652531028	0.003083058172958168	1
BRCA1_DN.V1_UP	1	log	0	0.602225354114359	0.0391244813948712	0.060014475985797906	1
JAK2_DN.V1_UP	1	log	0	0.632468419255719	0.00441336126604049	0.010177751491072968	1
RELA_DN.V1_DN	1	log	0	0.57934952534155	0.0811479528367989	0.11403215799569875	1
CRX_DN.V1_UP	1	log	0	0.4577823736321	0.732591790550696	0.7511085770312866	1
SVM NK cells activated	1	log	0	0.573049410204178	0.186614996203578	0.22801293190982905	1
SVM Mast cells activated	1	log	0	0.814040050621604	0.0011278561257664	0.0033835683772991997	1
REACTOME_METABOLISM_OF_PROTEINS	2	log	0	0.528098001542302	0.222864601986106	0.2669650179268196	1
NFE2L2.V2	2	log	0	0.467511562107244	0.817538427635447	0.8322688497550047	1
TBK1.DF_DN	2	log	0	0.520100288086061	0.297994475564798	0.3424411092083611	1
IRIS_DendriticCell-LPSstimulated	3	log	0	0.745608557493349	6.38213307859632e-9	1.7417501476123807e-7	1
IRIS_Monocyte-Day7	3	log	0	0.72697864321608	7.25519686847231e-8	1.4467716108306547e-6	1
DMAP_GRAN2	3	log	0	0.760153709725096	9.86477557106355e-6	6.966997747063633e-5	1
PID_IL8CXCR2_PATHWAY	3	log	0	0.79855527638191	0.00391445270951045	0.009151720472579604	1
PID_FCER1PATHWAY	3	log	0	0.806635449977159	2.57503477779945e-5	1.4548946494566894e-4	1
REACTOME_IMMUNOREGULATORY_INTERACTIONS_BETWEEN_A_LYMPHOID_AND_A_NON_LYMPHOID_CELL	3	log	0	0.873066722501396	4.17005116001545e-6	3.624736777551891e-5	1
KEGG_LYSOSOME	3	log	0	0.716992859032002	8.38634890124208e-5	4.0677943838610873e-4	1
REACTOME_GPVI_MEDIATED_ACTIVATION_CASCADE	3	log	0	0.675577889447236	0.0589023871677094	0.08581818870563583	1
REACTOME_INTERFERON_SIGNALING	3	log	0	0.692082696089141	1.23953257745912e-4	5.756185530940298e-4	1
REACTOME_TOLL_RECEPTOR_CASCADES	3	log	0	0.692935070087279	4.09443618575004e-4	0.0015422376299658483	1
KEGG_LEISHMANIA_INFECTION	3	log	0	0.894460941068981	9.57846153526412e-8	1.708999189712914e-6	1
KEGG_TYPE_I_DIABETES_MELLITUS	3	log	0	0.716980737018425	0.0171238449301734	0.030136140275437966	1
KEGG_SYSTEMIC_LUPUS_ERYTHEMATOSUS	3	log	0	0.671027010050251	0.00916303469785233	0.018272169191599647	1
REACTOME_CLASS_A1_RHODOPSIN_LIKE_RECEPTORS	3	log	0	0.611915556041075	0.0163627126892808	0.029041673307152835	1
KEGG_ANTIGEN_PROCESSING_AND_PRESENTATION	3	log	0	0.716840452261307	0.0031626718628297	0.0075503222640793555	1
PID_BCR_5PATHWAY	3	log	0	0.711856155778894	0.00174138474151987	0.004576197111435937	1
RPS14_DN.V1_UP	3	log	0	0.756460875807609	8.34414260562117e-10	3.1429603814506406e-8	1
LTE2_UP.V1_DN	3	log	0	0.586341429369068	0.0197363532657753	0.03379102907625165	1
SVM B cells naive	3	log	0	0.754257398101619	0.00119330121961617	0.0034873199435334623	1
SVM B cells memory	3	log	0	0.747755824577433	5.34728106492922e-4	0.0018882586260531306	1
SVM T cells CD8	3	log	0	0.82026610324349	1.17743860354551e-5	7.920587520640957e-5	1
SVM Monocytes	3	log	0	0.953655778894472	5.62285832212938e-9	1.7328627010925998e-7	1
SVM Macrophages M1	3	log	0	0.869395589056393	5.1113176843372e-6	4.229790507250414e-5	1
SVM Macrophages M2	3	log	0	0.924811557788945	1.70427554811343e-5	1.0424401021140449e-4	1
SVM Eosinophils	3	log	0	0.766934673366834	3.88457052437446e-4	0.0014796285480482496	1
SVM Neutrophils	3	log	0	0.71936243718593	0.00124282777996015	0.0035404925832478226	1
REACTOME_METABOLISM_OF_PROTEINS	4	log	0	0.610117041615268	0.00143257517658171	0.0037940858192281224	1
KEGG_OXIDATIVE_PHOSPHORYLATION	4	log	0	0.709396818129793	0.00137026699721001	0.003699769290152701	1
REACTOME_FATTY_ACID_TRIACYLGLYCEROL_AND_KETONE_BODY_METABOLISM	4	log	0	0.475783068177483	0.669364920035927	0.6981991012067053	1
MYC_UP.V1_UP	4	log	0	0.572925489298386	0.114246674283652	0.15011481620991482	1
PIGF_UP.V1_DN	6	log	0	0.556585217198582	0.100265605181275	0.13541848667909254	1
RELA_DN.V1_DN	6	log	0	0.421311285846439	0.934569827981884	0.9373348274729546	1
REACTOME_GENERIC_TRANSCRIPTION_PATHWAY	7	log	0	0.638771573074717	7.5584234973279e-4	0.0024172694015039227	1
REACTOME_MRNA_SPLICING	7	log	0	0.51341310808697	0.414057375892838	0.4542571211251523	1
MIPS_SPLICEOSOME	7	log	0	0.598331055026218	0.0360281430139474	0.05602541505379893	1
DCA_UP.V1_DN	7	log	0	0.5750497580867	0.0616579094175066	0.08894481401078612	1
MTOR_UP.N4.V1_DN	7	log	0	0.664076279551449	3.78390035073193e-4	0.001457661612384232	1
JAK2_DN.V1_DN	7	log	0	0.757676853589864	4.20203060932374e-5	2.1583157220617392e-4	1
CSR_EARLY_UP.V1_DN	7	log	0	0.653307071056336	0.00539521277920801	0.011649535873576531	1
REACTOME_GENERIC_TRANSCRIPTION_PATHWAY	9	log	0	0.602427509746589	0.0122136016125688	0.02313078741151298	1
PID_ATR_PATHWAY	10	log	0	0.851816722603239	2.78616930398552e-4	0.0011244183262512993	1
REACTOME_MRNA_SPLICING	10	log	0	0.804406423788446	8.55806770741376e-7	1.1158403664666403e-5	1
PID_FANCONI_PATHWAY	10	log	0	0.862049467386546	1.91147607487347e-4	8.09987986727633e-4	1
REACTOME_DNA_REPAIR	10	log	0	0.71963578907048	5.65669301744471e-4	0.001956754013177303	1
KEGG_DNA_REPLICATION	10	log	0	0.9920582226762	2.24684921825837e-5	1.2909862457450633e-4	1
REACTOME_METABOLISM_OF_NUCLEOTIDES	10	log	0	0.612065883554648	0.0944482210331382	0.1291046247186849	1
REACTOME_CELL_CYCLE_MITOTIC	10	log	0	0.797130036897292	7.57948068257256e-15	2.569443951392098e-12	1
REACTOME_DNA_STRAND_ELONGATION	10	log	0	0.999463738508682	1.72202494744503e-5	1.0424401021140449e-4	1
PID_AURORA_B_PATHWAY	10	log	0	0.745768276667153	0.00794784161915923	0.016230833186114332	1
MIPS_SPLICEOSOME	10	log	0	0.8231835946174	4.7601964954462e-9	1.613706611956262e-7	1
REACTOME_CHROMOSOME_MAINTENANCE	10	log	0	0.883316309159006	1.88739661950778e-8	4.5701961000938387e-7	1
REACTOME_MITOTIC_PROMETAPHASE	10	log	0	0.972833346428852	1.32475664373371e-10	5.792339065167075e-9	1
E2F3_UP.V1_UP	10	log	0	0.593821440731553	0.0555859158999456	0.08228657419249588	1
E2F1_UP.V1_UP	10	log	0	0.590521644183016	0.0355382005036655	0.05551820263015025	1
CSR_LATE_UP.V1_UP	10	log	0	0.725713951310861	2.10731431584265e-5	1.2316888846045833e-4	1
PRC2_EDD_UP.V1_UP	10	log	0	0.739875623385207	1.13589809430438e-7	1.8534613356817884e-6	1
ERB2_UP.V1_DN	10	log	0	0.647419335456348	7.33180807781672e-4	0.002389887440749873	1
TBK1.DF_DN	10	log	0	0.596882573254021	0.00526798891133485	0.011447745134246885	1
RB_P107_DN.V1_UP	10	log	0	0.676388686220147	0.00137509796846003	0.003699769290152701	1
IRIS_DendriticCell-LPSstimulated	12	log	0	0.557551568503115	0.101197712391321	0.13559693478520876	1
IRIS_Monocyte-Day7	12	log	0	0.536207989854153	0.211247975314983	0.2539470341552455	1
REACTOME_POST_TRANSLATIONAL_PROTEIN_MODIFICATION	12	log	0	0.650089833016276	0.00259956034375456	0.006479786445094087	1
REACTOME_ANTIGEN_PROCESSING_UBIQUITINATION_PROTEASOME_DEGRADATION	12	log	0	0.598642118382787	0.0217849326724529	0.03637976441360361	1
HINATA_NFKB_IMMU_INF	12	log	0	0.697674910166984	0.0962428542214051	0.13050531032422533	1
SNF5_DN.V1_DN	12	log	0	0.491906150919467	0.561156656116508	0.5944753325734257	1
SIRNA_EIF4GI_DN	12	log	0	0.547028982804282	0.23041917545832	0.27504260732524816	1
CSR_LATE_UP.V1_UP	12	log	0	0.636102303952653	0.00563842467140376	0.012097632681049839	1
KRAS.DF.V1_UP	12	log	0	0.699293147823492	5.11567583472764e-6	4.229790507250414e-5	1
EGFR_UP.V1_UP	12	log	0	0.6025020382281	0.0106342942249867	0.020641575966617597	1
TBK1.DF_DN	12	log	0	0.549482139082646	0.0900268851652824	0.12507833635668333	1
EIF4E_DN	12	log	0	0.569608962164447	0.152584049516279	0.192289936007504	1
SVM Mast cells activated	12	log	0	0.278313253012048	0.987223839463892	0.987223839463892	1
REACTOME_CELL_CYCLE_MITOTIC	13	log	0	0.645480364782437	9.7015552942992e-5	4.56781561773254e-4	1
PIGF_UP.V1_UP	13	log	0	0.602701115678215	0.0141224594548618	0.025601677835284224	1
JAK2_DN.V1_DN	13	log	0	0.606749119201409	0.0586700594529903	0.08581818870563583	1
CAHOY_OLIGODENDROCUTIC	13	log	0	0.630906243883343	0.0480969129077368	0.0721453693616052	1
TBK1.DF_DN	13	log	0	0.634881926934015	2.12208689069721e-4	8.773017755443344e-4	1
IRIS_Monocyte-Day7	14	log	0	0.699769404803341	1.38798115856936e-6	1.5178245572742357e-5	1
DMAP_GRAN2	14	log	0	0.784727056503075	1.12415827501949e-6	1.2702988507720236e-5	1
PID_HIF1_TFPATHWAY	14	log	0	0.816680114757038	1.14842289454919e-5	7.920587520640957e-5	1
HINATA_NFKB_IMMU_INF	14	log	0	0.993137738330046	2.84650563136639e-4	0.0011352534223920074	1
PDGF_ERK_DN.V1_DN	14	log	0	0.531005734531376	0.258160850165165	0.3038768340485796	1
SNF5_DN.V1_DN	14	log	0	0.52861932938856	0.282125764756819	0.3264185469370704	1
AKT_UP.V1_UP	14	log	0	0.542609981991253	0.205119257952691	0.2483408158784366	1
ESC_V6.5_UP_EARLY.V1_DN	14	log	0	0.650024654832347	6.95579221916081e-4	0.0023117780022505045	1
RPS14_DN.V1_UP	14	log	0	0.719431530008453	8.87589768562016e-8	1.6716273974584633e-6	1
EGFR_UP.V1_UP	14	log	0	0.738760918568611	6.67927785220087e-9	1.7417501476123807e-7	1
CAHOY_ASTROGLIAL	14	log	0	0.716691321499014	3.59311843205143e-4	0.0014000771821441778	1
CRX_DN.V1_DN	14	log	0	0.573853550295858	0.0915823551893448	0.1267200751395424	1
SVM Neutrophils	14	log	0	0.621948964497041	0.0442677535646864	0.06729492582255017	1
BIOCARTA_CHREBP2_PATHWAY	15	log	0	0.496950269355772	0.51077283150743	0.5462207882681981	1
REACTOME_METABOLISM_OF_PROTEINS	15	log	0	0.54508802912703	0.11712532822071	0.1533030357792305	1
BIOCARTA_MAPK_PATHWAY	15	log	0	0.537055896887939	0.296839230320748	0.34227380639025023	1
REACTOME_GENERIC_TRANSCRIPTION_PATHWAY	15	log	0	0.594946054642862	0.0203039198924519	0.034588084640910524	1
REACTOME_ACTIVATED_TLR4_SIGNALLING	15	log	0	0.568460331240817	0.162137711639179	0.20060103739299887	1
REACTOME_CELL_CYCLE_MITOTIC	15	log	0	0.6959682497281	4.21852611895134e-7	6.217740670976106e-6	1
REACTOME_PYRUVATE_METABOLISM_AND_CITRIC_ACID_TCA_CYCLE	15	log	0	0.761920662481635	0.0104217984646516	0.020421905661947355	1
REACTOME_TOLL_RECEPTOR_CASCADES	15	log	0	0.490773481051366	0.557571857133867	0.5925293403397521	1
REACTOME_MYD88_MAL_CASCADE_INITIATED_ON_PLASMA_MEMBRANE	15	log	0	0.604609895247	0.0794155481800955	0.1121744618043849	1
MIPS_SPLICEOSOME	15	log	0	0.710599822300684	1.39961715411413e-4	6.326269536595867e-4	1
PID_TGFBRPATHWAY	15	log	0	0.625142840182242	0.0882026844311523	0.12304818939160753	1
REACTOME_ANTIGEN_PROCESSING_UBIQUITINATION_PROTEASOME_DEGRADATION	15	log	0	0.618372995951603	0.010947218418058	0.020966706461704305	1
KEGG_BASAL_TRANSCRIPTION_FACTORS	15	log	0	0.841912648590891	0.00294501481899975	0.007234492924934168	1
PIGF_UP.V1_UP	15	log	0	0.645589610226353	0.00113817159932869	0.00338456291379321	1
CSR_LATE_UP.V1_UP	15	log	0	0.511892836472107	0.417001825414604	0.4560116735985508	1
PRC2_EDD_UP.V1_UP	15	log	0	0.590835880231617	0.0284553104028858	0.04637668378162638	1
RB_P130_DN.V1_DN	15	log	0	0.57615867503673	0.110175163016225	0.1458960166503917	1
TBK1.DF_DN	15	log	0	0.647959731508471	7.43048147815577e-5	3.704313560433539e-4	1
DMAP_GRAN1	16	log	0	0.655340551332258	0.0315334236996267	0.04995247959894136	1
REACTOME_METABOLISM_OF_PROTEINS	16	log	0	0.620694583088041	2.11549997300512e-4	8.773017755443344e-4	1
KEGG_ANTIGEN_PROCESSING_AND_PRESENTATION	16	log	0	0.454964293941488	0.715052604426174	0.7367867261412553	1
RELA_DN.V1_DN	16	log	0	0.50589926184109	0.455126250467574	0.4929322648834108	1
EIF4E_UP	16	log	0	0.516045576169971	0.408785559379855	0.449929560486269	1
SVM T cells follicular helper	16	log	0	0.583774859863319	0.158082753088403	0.19774927415855578	1
SVM T cells gamma delta	16	log	0	0.624222529371113	0.0586048040935945	0.08581818870563583	1
DMAP_GRAN1	18	log	0	0.741790885718472	0.00213640017362373	0.005486664082260943	1
DMAP_GRAN2	18	log	0	0.410805588270556	0.9263023065622	0.931799649627851	1
DMAP_NKA3	18	log	0	0.538698682925994	0.343342888144625	0.3854080764272446	1
REACTOME_METABOLISM_OF_PROTEINS	18	log	0	0.544244850293286	0.100780246441608	0.13557342676073458	1
NFE2L2.V2	18	log	0	0.504748263176825	0.444014378617953	0.4824386998445066	1
SVM B cells memory	18	log	0	0.736171812841277	0.00101859149077084	0.003083058172958168	1
SVM T cells CD8	18	log	0	0.988348900829419	9.03024621426001e-11	5.102089111056905e-9	1
SVM T cells CD4 memory activated	18	log	0	0.747563669995033	0.00493440038143457	0.011068289706507799	1
SVM T cells follicular helper	18	log	0	0.818447028733565	8.39957542390195e-5	4.0677943838610873e-4	1
SVM T cells gamma delta	18	log	0	0.761671262438557	5.59328837010553e-4	0.0019547677912018294	1
SVM NK cells resting	18	log	0	0.894095432202374	4.60828976710751e-7	6.5092092960393575e-6	1
SVM NK cells activated	18	log	0	0.768334950027793	2.28418813239327e-4	9.32939490218456e-4	1
SVM Monocytes	18	log	0	0.558500179834552	0.233095255818899	0.2772606727109009	1
SVM Macrophages M1	18	log	0	0.780082324261679	4.67298959605215e-4	0.0017408170033644823	1
SVM Dendritic cells activated	18	log	0	0.564794934115159	0.198660958212902	0.24138374492535405	1
KEGG_LYSOSOME	19	log	0	0.629357541410855	0.0196874720896572	0.03379102907625165	1
LTE2_UP.V1_DN	19	log	0	0.50366185394434	0.468048909319659	0.5053139498705873	1
IRIS_DendriticCell-LPSstimulated	20	log	0	0.68856308620381	8.99680735460841e-6	6.48918658130266e-5	1
IRIS_Monocyte-Day7	20	log	0	0.794625518200724	1.05691632270214e-11	1.194315444653418e-9	1
DMAP_GRAN2	20	log	0	0.911299874667732	1.79039018742799e-11	1.2995214942181237e-9	1
DMAP_NKA3	20	log	0	0.422843429106599	0.787605580926395	0.8042117226929154	1
REACTOME_IMMUNOREGULATORY_INTERACTIONS_BETWEEN_A_LYMPHOID_AND_A_NON_LYMPHOID_CELL	20	log	0	0.754598194542002	0.0014199839878459	0.0037903509596831507	1
KEGG_LYSOSOME	20	log	0	0.747128738493389	1.30071839128027e-5	8.479683358538684e-5	1
RPS14_DN.V1_UP	20	log	0	0.825010870655919	3.32505715380146e-14	5.635971875693474e-12	1
CAHOY_ASTROGLIAL	20	log	0	0.673284944977757	0.00438089010687928	0.010172066755014218	1
SVM Monocytes	20	log	0	0.83557714820885	1.69008573747907e-5	1.0424401021140449e-4	1
SVM Macrophages M0	20	log	0	0.72104503238898	0.0171571536081402	0.030136140275437966	1
SVM Macrophages M2	20	log	0	0.979942246156248	2.1689553322568e-6	2.0672273067142396e-5	1
SVM Dendritic cells resting	20	log	0	0.896840611098104	5.77026457130149e-6	4.657427832550489e-5	1
SVM Dendritic cells activated	20	log	0	0.765453055490517	2.91091583384197e-4	0.0011474424042702649	1
REACTOME_METABOLISM_OF_PROTEINS	21	log	0	0.561698191136061	0.0311560981192586	0.049820364445418236	1
REACTOME_CELL_CYCLE_MITOTIC	21	log	0	0.624343956972866	1.73702368875798e-4	7.45381051251842e-4	1
BIOCARTA_MAPK_PATHWAY	22	log	0	0.54299176385716	0.267091642734779	0.3122209203003106	1
REACTOME_GENERIC_TRANSCRIPTION_PATHWAY	22	log	0	0.521151456855437	0.32341199333184	0.3654555524649792	1
REACTOME_MRNA_SPLICING	22	log	0	0.478972118685958	0.626476433697543	0.6584403212237384	1
REACTOME_SIGNALING_BY_NOTCH	22	log	0	0.731273295659493	6.02402965865913e-4	0.0020219267864212327	1
REACTOME_SIGNALING_BY_FGFR_IN_DISEASE	22	log	0	0.620366506588207	0.0364211565314651	0.05637795463089803	1
ST_FAS_SIGNALING_PATHWAY	22	log	0	0.455645064326079	0.694046508455251	0.717322458433933	1
PID_HDAC_CLASSI_PATHWAY	22	log	0	0.674226939346574	0.0183350327761647	0.0320390521191744	1
PIGF_UP.V1_DN	22	log	0	0.512812612720933	0.39675968899485	0.43811574778258683	1
PDGF_ERK_DN.V1_DN	22	log	0	0.644547758050223	0.00333291504974438	0.007846237512939894	1
PRC2_EDD_UP.V1_UP	22	log	0	0.656348796582478	4.98736591062986e-4	0.0018179753158102394	1
REACTOME_RNA_POL_I_PROMOTER_OPENING	23	log	0	0.974477644256793	1.53251836243155e-4	6.747061361873966e-4	1
KEGG_SYSTEMIC_LUPUS_ERYTHEMATOSUS	23	log	0	0.694990256576811	0.00511301284538305	0.011328832382907543	1
ESC_V6.5_UP_EARLY.V1_DN	24	log	0	0.494442539128266	0.545326238933241	0.5813383490514739	1
REACTOME_GENERIC_TRANSCRIPTION_PATHWAY	25	log	0	0.710010051169591	2.14824773012727e-6	2.0672273067142396e-5	1
KRAS.KIDNEY_UP.V1_UP	26	log	0	0.605918348080571	0.02137982984585	0.03612320648355437	1
MTOR_UP.N4.V1_DN	26	log	0	0.545422368588104	0.179423277544134	0.22117996759076883	1
CAHOY_NEURONAL	26	log	0	0.514744376453626	0.420910976028257	0.45880649798578493	1
IRIS_PlasmaCell-FromBoneMarrow	27	log	0	0.583319193633095	0.111463909595526	0.1470282698555771	1
REACTOME_POST_TRANSLATIONAL_PROTEIN_MODIFICATION	27	log	0	0.639457843493718	0.00496277296574981	0.011068289706507799	1
SIRNA_EIF4GI_DN	27	log	0	0.598141401755224	0.0632758541859987	0.09050850029136523	1
NFE2L2.V2	27	log	0	0.509258845817732	0.396147162851196	0.43811574778258683	1
AKT_UP.V1_UP	27	log	0	0.624406527799002	0.0121594844121796	0.02313078741151298	1
EGFR_UP.V1_UP	27	log	0	0.531360700867427	0.241997734280801	0.2868434682559145	1
TBK1.DF_DN	27	log	0	0.523242577845585	0.265787658897839	0.311771682928607	1
REACTOME_METABOLISM_OF_PROTEINS	28	log	0	0.621659036105694	7.25998047094913e-4	0.0023894498831570437	1
KEGG_OXIDATIVE_PHOSPHORYLATION	28	log	0	0.737603220050625	5.09277184322258e-4	0.0018366485689919729	1
KEGG_PURINE_METABOLISM	28	log	0	0.59356049154381	0.0629757012335149	0.09046085897526081	1
REACTOME_TCA_CYCLE_AND_RESPIRATORY_ELECTRON_TRANSPORT	28	log	0	0.652067574197611	0.0126008881235648	0.023215766705915585	1
REACTOME_CELL_CYCLE_MITOTIC	28	log	0	0.658068630165872	4.04906216895014e-5	2.1117416542678423e-4	1
REACTOME_RESPIRATORY_ELECTRON_TRANSPORT_ATP_SYNTHESIS_BY_CHEMIOSMOTIC_COUPLING_AND_HEAT_PRODUCTION_BY_UNCOUPLING_PROTEINS_	28	log	0	0.731177076378122	0.00308889697948267	0.007479543400318751	1
KEGG_HUNTINGTONS_DISEASE	28	log	0	0.575163907216067	0.0944234294106039	0.1291046247186849	1
KEGG_PARKINSONS_DISEASE	28	log	0	0.662259844806838	0.0124238557695886	0.023191675253705003	1
MIPS_SPLICEOSOME	28	log	0	0.675452887274774	0.00133779358596676	0.003699769290152701	1
MIPS_55S_RIBOSOME_MITOCHONDRIAL	28	log	0	0.892863811776422	3.60862668523317e-5	1.911444447334445e-4	1
REACTOME_ANTIGEN_PROCESSING_UBIQUITINATION_PROTEASOME_DEGRADATION	28	log	0	0.627403340530656	0.00719438037729097	0.015054907085812586	1
MYC_UP.V1_UP	28	log	0	0.624253081040707	0.0236720823616317	0.03933743098329974	1
CSR_LATE_UP.V1_UP	28	log	0	0.607631540727831	0.0299484491865048	0.04834535368678632	1
EIF4E_UP	28	log	0	0.581907324593743	0.145802192440742	0.18442889267690873	1
PDGF_ERK_DN.V1_DN	29	log	0	0.545441474472167	0.186984056256438	0.22801293190982905	1
NFE2L2.V2	29	log	0	0.48296481224899	0.685639944839175	0.7108010437323558	1
AKT_UP.V1_UP	29	log	0	0.612139944828023	0.0214181843752048	0.03612320648355437	1
ESC_V6.5_UP_EARLY.V1_DN	29	log	0	0.681634633715187	1.48561475678703e-4	6.626623717773726e-4	1
KRAS.DF.V1_DN	29	log	0	0.60550997816329	0.0123497912447349	0.023191675253705003	1
EGFR_UP.V1_UP	29	log	0	0.545401292871874	0.156043391035052	0.1959211465217875	1
KRAS.LUNG_UP.V1_DN	29	log	0	0.612901350640948	0.018632663514356	0.03222690271105451	1
SINGH_KRAS_DEPENDENCY_SIGNATURE_	29	log	0	0.902765983258522	0.0158531511172462	0.028285359098665593	1
KRAS.KIDNEY_UP.V1_UP	30	log	0	0.49953453654936403	0.503701887309631	0.5403637335378636	1
KEGG_ECM_RECEPTOR_INTERACTION	31	log	0	0.697618245140995	0.00462004438114661	0.0105491684743314	1
PID_INTEGRIN3_PATHWAY	31	log	0	0.361509942703067	0.880679395353285	0.8885426042403679	1
REACTOME_INTEGRIN_CELL_SURFACE_INTERACTIONS	31	log	0	0.64492242955337	0.0337894424340448	0.05327730690763344	1
ESC_V6.5_UP_EARLY.V1_DN	31	log	0	0.614140465758262	0.0108875668364479	0.020966706461704305	1
EGFR_UP.V1_UP	31	log	0	0.626600542475163	0.0022312532798747	0.005687179412612957	1
REACTOME_EXTRACELLULAR_MATRIX_ORGANIZATION	35	log	0	0.610778361786796	0.106091190520596	0.14159414797827577	1
NFE2L2.V2	35	log	0	0.550586832562398	0.0764573245553472	0.10844783692160126	1
ESC_V6.5_UP_EARLY.V1_DN	35	log	0	0.622409066303456	0.0075887504662608	0.015782738699769393	1
RB_P130_DN.V1_DN	35	log	0	0.502291895856252	0.484682280376406	0.5216104541193702	1
EGFR_UP.V1_UP	35	log	0	0.523138980564723	0.303959112080747	0.3481153344438285	1
KRAS.LUNG_UP.V1_DN	35	log	0	0.648769506580288	0.00313690732206736	0.0075419261147576955	1
TBK1.DF_DN	35	log	0	0.561604962239143	0.0497802701424792	0.07434146069735881	1
SINGH_KRAS_DEPENDENCY_SIGNATURE_	35	log	0	0.622784500672289	0.257186718032776	0.3037850084080525	1
EIF4E_DN	35	log	0	0.576604327099377	0.132792755222859	0.17116632707433155	1
IRIS_Monocyte-Day7	36	log	0	0.599233430272615	0.0132017576861728	0.024191328949257185	1
KEGG_ECM_RECEPTOR_INTERACTION	36	log	0	0.827066124193482	6.68055024199293e-6	5.032681182301341e-5	1
REACTOME_COLLAGEN_FORMATION	36	log	0	0.964759791230017	6.0147882189135e-6	4.741891177236457e-5	1
PID_INTEGRIN1_PATHWAY	36	log	0	0.89823148262305	2.19528563544875e-6	2.0672273067142396e-5	1
REACTOME_POST_TRANSLATIONAL_PROTEIN_MODIFICATION	36	log	0	0.668783134015534	7.4951713534082e-4	0.0024172694015039227	1
REACTOME_EXTRACELLULAR_MATRIX_ORGANIZATION	36	log	0	0.902395923231825	1.73909693540075e-6	1.7865268518207705e-5	1
KEGG_DILATED_CARDIOMYOPATHY	36	log	0	0.713778146400511	0.00321465898740582	0.00762076501210191	1
KRAS.DF.V1_UP	36	log	0	0.56985430098559	0.0589841827976789	0.08581818870563583	1
ESC_V6.5_UP_EARLY.V1_DN	36	log	0	0.587975764834352	0.0369078352103	0.056871618801325914	1
RPS14_DN.V1_UP	36	log	0	0.584874156788841	0.0269868728453795	0.044195893210549037	1
EGFR_UP.V1_UP	36	log	0	0.657794529474963	1.70365647991389e-4	7.404353162702675e-4	1
CAHOY_ASTROGLIAL	36	log	0	0.801265770763983	3.68641349166686e-6	3.2886688780922776e-5	1
RB_P107_DN.V1_UP	36	log	0	0.605955463186384	0.0310587544402518	0.049820364445418236	1
CRX_DN.V1_DN	36	log	0	0.638811490568364	0.00854540461822141	0.017141373760810992	1
REACTOME_METABOLISM_OF_PROTEINS	37	log	0	0.464920185970847	0.820164402288171	0.8324423125020658	1
REACTOME_GENERIC_TRANSCRIPTION_PATHWAY	37	log	0	0.605102528907745	0.0124509878943195	0.023191675253705003	1
REACTOME_POST_TRANSLATIONAL_PROTEIN_MODIFICATION	37	log	0	0.485933470593129	0.596912693291105	0.6303844331018211	1
REACTOME_ANTIGEN_PROCESSING_UBIQUITINATION_PROTEASOME_DEGRADATION	37	log	0	0.590249391151691	0.0418718522761883	0.06393945009742268	1
SIRNA_EIF4GI_DN	37	log	0	0.584106490112891	0.108453158404494	0.14417890470244496	1
PIGF_UP.V1_UP	37	log	0	0.724384899954491	1.63217296847599e-6	1.7290832384792517e-5	1
RB_P130_DN.V1_DN	37	log	0	0.690525954579486	0.00120915226050139	0.0035034411650424887	1
ERB2_UP.V1_DN	37	log	0	0.691437043996535	3.58973152694246e-5	1.911444447334445e-4	1
TBK1.DF_DN	37	log	0	0.561097735825051	0.060517020197891	0.08767209336361131	1
IRIS_DendriticCell-LPSstimulated	39	log	0	0.697945682451253	6.83255670273484e-6	5.03529722223285e-5	1
KEGG_CYTOSOLIC_DNA_SENSING_PATHWAY	39	log	0	0.617639662643145	0.138292997331104	0.17624558682422653	1
REACTOME_INTERFERON_SIGNALING	39	log	0	0.682622825077712	4.78160026193173e-4	0.0017619157486900615	1
REACTOME_INTERFERON_ALPHA_BETA_SIGNALING	39	log	0	0.945218198700093	1.00055593990321e-6	1.2113873700971008e-5	1
KEGG_ANTIGEN_PROCESSING_AND_PRESENTATION	39	log	0	0.590593082636955	0.139748995057724	0.17743411732048103	1
RPS14_DN.V1_UP	39	log	0	0.520694057567317	0.322241871711536	0.3653511522080625	1
LTE2_UP.V1_DN	39	log	0	0.543725175384298	0.161357718478331	0.20036727679177366	1
SVM Macrophages M1	39	log	0	0.869428969359331	1.43826419176878e-5	9.199463415275781e-5	1
SVM Dendritic cells activated	39	log	0	0.729789187135984	0.00201065509099633	0.005243169814213506	1
REACTOME_METABOLISM_OF_PROTEINS	40	log	0	0.51279593318809	0.369492455671729	0.41203270550235566	1
KEGG_PURINE_METABOLISM	40	log	0	0.520773642790449	0.367698974250922	0.41138598109261576	1
REACTOME_POST_TRANSLATIONAL_PROTEIN_MODIFICATION	40	log	0	0.678982259570495	9.28801149944975e-4	0.0029154036095495046	1
PIGF_UP.V1_DN	41	log	0	0.527958235851159	0.281624186095514	0.3264185469370704	1
E2F3_UP.V1_UP	41	log	0	0.553475935828877	0.185093955258713	0.22734366243733226	1
CAHOY_OLIGODENDROCUTIC	41	log	0	0.796225118835413	8.70728721526888e-5	4.1574230506706344e-4	1
REACTOME_GENERIC_TRANSCRIPTION_PATHWAY	45	log	0	0.604204928068564	0.00981416598374766	0.019343036444711956	1
REACTOME_MRNA_SPLICING	45	log	0	0.699810606060606	7.69937579763122e-4	0.0024393349489691433	1
MIPS_SPLICEOSOME	45	log	0	0.589813650337366	0.0538262079947598	0.0800310724132613	1
TBK1.DF_DN	45	log	0	0.700880237310719	4.49095964314259e-8	9.515220743908363e-7	1
REACTOME_METABOLISM_OF_PROTEINS	46	log	0	0.513479758828596	0.335141277587119	0.3774514720997785	1
MTOR_UP.N4.V1_DN	48	log	0	0.618761181943163	0.00789842289715292	0.016227668861423274	1
REACTOME_GENERIC_TRANSCRIPTION_PATHWAY	49	log	0	0.606933837098099	0.0125823223254853	0.023215766705915585	1
REACTOME_FATTY_ACID_TRIACYLGLYCEROL_AND_KETONE_BODY_METABOLISM	49	log	0	0.474549945447933	0.668390648826111	0.6981991012067053	1
E2F1_UP.V1_UP	49	log	0	0.526826658194724	0.307020739262425	0.35043781350155584	1
PIGF_UP.V1_UP	49	log	0	0.554525325707929	0.133596153495355	0.17154960619289905	1
ERB2_UP.V1_DN	49	log	0	0.638121911390329	0.00247196495043454	0.006207378653313401	1
LTE2_UP.V1_DN	49	log	0	0.605049770342533	0.0139230582205104	0.02537589643415605	1
TBK1.DF_DN	49	log	0	0.586790080318708	0.0153544800128346	0.027687067682717708	1
DMAP_HSC1	51	log	0	0.473725463075026	0.627363491903444	0.6584403212237384	1
REACTOME_METABOLISM_OF_PROTEINS	51	log	0	0.576444359917163	0.0184448934368805	0.03206573782103841	1
REACTOME_GENERIC_TRANSCRIPTION_PATHWAY	51	log	0	0.544667385148557	0.159360768434692	0.19861507536529627	1
REACTOME_TRANSPORT_OF_MATURE_TRANSCRIPT_TO_CYTOPLASM	51	log	0	0.572306045109392	0.209402372627018	0.2526242146639114	1
MIPS_SPLICEOSOME	51	log	0	0.654023406706688	0.00297729355008479	0.007261169161717581	1
MYC_UP.V1_UP	51	log	0	0.686360466590592	9.55925532714505e-4	0.002973016106332268	1
PIGF_UP.V1_UP	51	log	0	0.564327747074486	0.0814034874187584	0.11403215799569875	1
ERB2_UP.V1_DN	51	log	0	0.639565107138329	0.0012325006077815	0.0035404925832478226	1
KRAS.DF.V1_DN	51	log	0	0.448160342969443	0.86253028407261	0.8728291531361635	1
TBK1.DF_DN	51	log	0	0.591140297884083	0.0077926715523263	0.0161080222941379	1
KEGG_NEUROACTIVE_LIGAND_RECEPTOR_INTERACTION	52	log	0	0.606710890395235	0.0286297992551006	0.046437808361144035	1
PIGF_UP.V1_DN	52	log	0	0.616622526008627	0.00520203089848325	0.011377344997327883	1
KRAS.AMP.LUNG_UP.V1_UP	52	log	0	0.515908564367905	0.383373797335841	0.42611054851426255	1
NOTCH_DN.V1_DN	52	log	0	0.599737253521703	0.0154794937963763	0.02776480633318289	1
PRC2_SUZ12_UP.V1_UP	52	log	0	0.640877949758944	0.0013615602112133	0.003699769290152701	1
KRAS.PROSTATE_UP.V1_UP	52	log	0	0.525812553343637	0.318904146038831	0.36278021982269704	1
KRAS.KIDNEY_UP.V1_DN	52	log	0	0.581607114022745	0.0683490060912136	0.09735425657530004	1
ATM_DN.V1_DN	52	log	0	0.630053285968028	0.00574563659780397	0.012250130859468841	1
ALK_DN.V1_DN	52	log	0	0.662985558730404	0.00119086665019939	0.0034873199435334623	1
BRCA1_DN.V1_DN	52	log	0	0.66558917952848	0.00101261727358319	0.003083058172958168	1
BRCA1_DN.V1_UP	52	log	0	0.56133653202925	0.131670377883166	0.1703673973373789	1
JAK2_DN.V1_UP	52	log	0	0.65684799062027	5.17388594151079e-4	0.0018462603517601659	1
RELA_DN.V1_DN	52	log	0	0.62880200346414	0.00817062899940504	0.016503461454949308	1
REACTOME_TRANSMISSION_ACROSS_CHEMICAL_SYNAPSES	54	log	0	0.647806224421814	0.00943340480679032	0.01870131128363695	1
KEGG_PHOSPHATIDYLINOSITOL_SIGNALING_SYSTEM	54	log	0	0.605033152501507	0.0922968524065302	0.12718956490168185	1
KRAS.AMP.LUNG_UP.V1_DN	54	log	0	0.61548863904395	0.0217822877538389	0.03637976441360361	1
PIGF_UP.V1_DN	54	log	0	0.553034584086799	0.137272969062428	0.175605798159106	1
KRAS.KIDNEY_UP.V1_UP	54	log	0	0.743209533082951	3.1276606787549e-6	2.865613432697057e-5	1
E2F3_UP.V1_UP	54	log	0	0.654711673699016	0.00488908989945567	0.011049343172769812	1
PRC2_SUZ12_UP.V1_UP	54	log	0	0.468780389793048	0.733383300877156	0.7511085770312866	1
CAHOY_NEURONAL	54	log	0	0.893573515092502	1.1481618893604e-7	1.8534613356817884e-6	1
SRC_UP.V1_UP	54	log	0	0.47030233812379	0.681522088127774	0.7086993493107834	1
BRCA1_DN.V1_UP	54	log	0	0.615028220724423	0.0246438185841078	0.04075246097567095	1
DMAP_HSC1	56	log	0	0.547795077850326	0.275083380318031	0.3204579585148196	1
KRAS.KIDNEY_UP.V1_UP	56	log	0	0.568134296642584	0.095356661272311	0.12982292438278487	1
CAHOY_ASTROCYTIC	56	log	0	0.699960536700868	0.0024048066375653	0.006083801866676393	1
IRIS_Monocyte-Day7	57	log	0	0.632566983692947	0.00210200434073617	0.0054395379504546685	1
KRAS.KIDNEY_UP.V1_UP	57	log	0	0.647623221864449	0.002645125454265	0.006545237437925804	1
MTOR_UP.N4.V1_DN	57	log	0	0.650725410170916	0.00132018642988269	0.0036987041300019174	1
KRAS.AMP.LUNG_UP.V1_DN	58	log	0	0.676648124038348	5.95042183145359e-4	0.002017193000862767	1
CTIP_DN.V1_UP	58	log	0	0.690004734288081	5.73041263154167e-4	0.0019622322041339658	1
KRAS.AMP.LUNG_UP.V1_UP	58	log	0	0.630828448954597	0.00817870656174479	0.016503461454949308	1
PRC2_SUZ12_UP.V1_UP	58	log	0	0.617481358740679	0.00692665786248729	0.01458470195890181	1
KRAS.KIDNEY_UP.V1_DN	58	log	0	0.608226901516048	0.0260319378610977	0.0428389657034569	1
ATM_DN.V1_DN	58	log	0	0.620357438750148	0.0106556808087259	0.020641575966617597	1
BRCA1_DN.V1_UP	58	log	0	0.562411904582576	0.131273646390325	0.1703673973373789	1
RELA_DN.V1_DN	58	log	0	0.598969777745758	0.0346512097276074	0.05438314860027273	1
REACTOME_METABOLISM_OF_PROTEINS	59	log	0	0.639407336810244	1.19159281283979e-5	7.920587520640957e-5	1
KEGG_OXIDATIVE_PHOSPHORYLATION	59	log	0	0.797807958065285	9.14997447045037e-7	1.1488301279565465e-5	1
KEGG_RIBOSOME	59	log	0	0.932979338983628	1.05895709171764e-6	1.2378843244561378e-5	1
REACTOME_TCA_CYCLE_AND_RESPIRATORY_ELECTRON_TRANSPORT	59	log	0	0.755609749260676	6.51646985595775e-6	5.0206438208401755e-5	1
REACTOME_CELL_CYCLE_MITOTIC	59	log	0	0.539124155738064	0.129018997385535	0.16822092351421677	1
REACTOME_RESPIRATORY_ELECTRON_TRANSPORT_ATP_SYNTHESIS_BY_CHEMIOSMOTIC_COUPLING_AND_HEAT_PRODUCTION_BY_UNCOUPLING_PROTEINS_	59	log	0	0.981761864535274	1.91669836905328e-11	1.2995214942181237e-9	1
KEGG_HUNTINGTONS_DISEASE	59	log	0	0.750555952664602	1.9491683071163e-7	3.0034911641473895e-6	1
KEGG_PARKINSONS_DISEASE	59	log	0	0.836176634103725	3.61289845550042e-8	8.16515050943095e-7	1
REACTOME_SRP_DEPENDENT_COTRANSLATIONAL_PROTEIN_TARGETING_TO_MEMBRANE	59	log	0	0.960101371109234	1.36692367319577e-10	5.792339065167075e-9	1
MIPS_55S_RIBOSOME_MITOCHONDRIAL	59	log	0	0.842342744817727	3.06196066577298e-5	1.6742010737049037e-4	1
REACTOME_ANTIGEN_PROCESSING_UBIQUITINATION_PROTEASOME_DEGRADATION	59	log	0	0.575390467739683	0.0466374286571459	0.0705807514052342	1
SIRNA_EIF4GI_UP	59	log	0	0.650755003573981	0.0062973423991035	0.01334249420810054	1
REACTOME_METABOLISM_OF_PROTEINS	5	log	50	0.68758565555048	1.6951529902515e-9	2.8663496016979913e-8	1
REACTOME_PEPTIDE_CHAIN_ELONGATION	5	log	50	0.999983684657051	6.11742165258204e-9	7.668707466142329e-8	1
KEGG_OXIDATIVE_PHOSPHORYLATION	5	log	50	0.737536165676869	3.74760956898922e-5	1.5490119551822112e-4	1
KEGG_RIBOSOME	5	log	50	0.999820531227566	6.18444150495349e-9	7.668707466142329e-8	1
MIPS_RIBOSOME_CYTOPLASMIC	5	log	50	1	6.110758612645e-9	7.668707466142329e-8	1
REACTOME_TCA_CYCLE_AND_RESPIRATORY_ELECTRON_TRANSPORT	5	log	50	0.767695429016741	1.0191980127198e-6	7.89878459857845e-6	1
REACTOME_METABOLISM_OF_RNA	5	log	50	0.73890457798635	1.85954123600941e-9	2.8822889158145853e-8	1
REACTOME_RESPIRATORY_ELECTRON_TRANSPORT_ATP_SYNTHESIS_BY_CHEMIOSMOTIC_COUPLING_AND_HEAT_PRODUCTION_BY_UNCOUPLING_PROTEINS_	5	log	50	0.999491257942606	5.03460217251985e-13	3.121453346962307e-11	1
KEGG_PARKINSONS_DISEASE	5	log	50	0.823138419369575	3.60864617615861e-8	3.728934382030564e-7	1
REACTOME_INFLUENZA_VIRAL_RNA_TRANSCRIPTION_AND_REPLICATION	5	log	50	0.804488350845135	1.69069943778089e-5	8.275528827032778e-5	1
REACTOME_TRANSLATION	5	log	50	0.897475344637627	9.04257704146598e-13	4.2047983242816806e-11	1
REACTOME_SRP_DEPENDENT_COTRANSLATIONAL_PROTEIN_TARGETING_TO_MEMBRANE	5	log	50	0.999678142780016	4.93795773195435e-13	3.121453346962307e-11	1
REACTOME_GLYCOSAMINOGLYCAN_METABOLISM	6	log	50	0.688338001867414	0.00756522918728049	0.013274836121077088	1
KEGG_FOCAL_ADHESION	6	log	50	0.616112044817927	0.00900338287073695	0.015363570770248374	1
P53_DN.V1_UP	6	log	50	0.58185203493162	0.0379577035016314	0.05191274155370176	1
KEGG_ECM_RECEPTOR_INTERACTION	7	log	50	0.685743741332749	0.00886574458661612	0.015268782343616652	1
KEGG_FOCAL_ADHESION	7	log	50	0.604437632289614	0.0176147596238055	0.027532313361578346	1
IRIS_DendriticCell-LPSstimulated	8	log	50	0.760750932497351	1.16794179784546e-8	1.2778657317603268e-7	1
REACTOME_GPCR_DOWNSTREAM_SIGNALING	8	log	50	0.50945976450331	0.405902951925556	0.4314168517608767	1
REACTOME_INTERFERON_SIGNALING	8	log	50	0.688840257887341	4.34430300956991e-4	0.001282603745682545	1
REACTOME_INTERFERON_GAMMA_SIGNALING	8	log	50	0.898799243358829	5.34166220335169e-6	3.4260316200807393e-5	1
REACTOME_INTERFERON_ALPHA_BETA_SIGNALING	8	log	50	0.986769059955589	2.02158234466641e-7	1.7905443624188203e-6	1
REACTOME_INNATE_IMMUNE_SYSTEM	8	log	50	0.594472504027518	0.0214850490568658	0.0322275735852987	1
KEGG_ANTIGEN_PROCESSING_AND_PRESENTATION	8	log	50	0.714581791265729	0.00625896458612226	0.011526410029888518	1
BMI1_DN_MEL18_DN.V1_DN	8	log	50	0.618084419897891	0.0134395236036996	0.022319208841858267	1
RPS14_DN.V1_UP	8	log	50	0.651630185753058	4.91680996146532e-4	0.0014069640812808455	1
LTE2_UP.V1_DN	8	log	50	0.615658497135181	0.00539490468306463	0.010239308888265523	1
SVM B cells memory	8	log	50	0.719814727586748	0.00365261925385862	0.00766065976407523	1
SVM T cells gamma delta	8	log	50	0.745965951147298	0.00210289512743827	0.004949595050224095	1
SVM Macrophages M1	8	log	50	0.862584642377389	3.12677717391198e-5	1.3217739871537005e-4	1
SVM Dendritic cells activated	8	log	50	0.900208599690465	5.20608073079467e-7	4.4015046178536765e-6	1
IRIS_DendriticCell-LPSstimulated	9	log	50	0.712162250715362	1.22104740743853e-6	9.084592711342664e-6	1
IRIS_Neutrophil-Resting	9	log	50	0.791423820210207	2.7457612412207e-14	5.107115908670502e-12	1
REACTOME_GPCR_DOWNSTREAM_SIGNALING	9	log	50	0.609549844224454	0.00212353291366857	0.004949595050224095	1
KEGG_LYSOSOME	9	log	50	0.787773369554596	8.61011581522442e-7	6.962963224485835e-6	1
REACTOME_INNATE_IMMUNE_SYSTEM	9	log	50	0.640174599360725	9.20776386275238e-4	0.002446634397817061	1
KEGG_SYSTEMIC_LUPUS_ERYTHEMATOSUS	9	log	50	0.687316912159096	0.00663191726124044	0.011976083597968173	1
REACTOME_CLASS_A1_RHODOPSIN_LIKE_RECEPTORS	9	log	50	0.72432554610181	2.04381299662087e-5	9.513307235155292e-5	1
KEGG_ANTIGEN_PROCESSING_AND_PRESENTATION	9	log	50	0.62126500804555	0.0716287582089584	0.09125307552648125	1
KEGG_HEMATOPOIETIC_CELL_LINEAGE	9	log	50	0.893073753823847	1.0048228162e-8	1.1681065238324999e-7	1
PID_BCR_5PATHWAY	9	log	50	0.636629945950406	0.035415491074506	0.049158815969090414	1
RPS14_DN.V1_UP	9	log	50	0.809396495322971	1.57335331675956e-12	5.852874338345563e-11	1
SVM B cells memory	9	log	50	0.649337789330363	0.0293311917233519	0.04101956135746957	1
SVM T cells gamma delta	9	log	50	0.626525560094071	0.0633334440182659	0.08159927266863597	1
SVM Monocytes	9	log	50	0.939299418244832	5.73441362816862e-8	5.613689130733491e-7	1
SVM Macrophages M0	9	log	50	0.728452366216941	0.0163086141647098	0.025733803501949357	1
SVM Macrophages M2	9	log	50	0.975161942484631	4.41998655213043e-6	2.9361339239152143e-5	1
SVM Dendritic cells resting	9	log	50	0.885242604282708	1.59373734095854e-5	8.234309594952458e-5	1
TBK1.DF_DN	10	log	50	0.664507766405258	6.54799112153851e-6	3.928794672923106e-5	1
PID_ATR_PATHWAY	11	log	50	0.71099934635776	0.0195905846915123	0.029867612726403998	1
REACTOME_MRNA_SPLICING	11	log	50	0.828009376941761	1.40322778454556e-7	1.3050018396273708e-6	1
PID_FANCONI_PATHWAY	11	log	50	0.856979446582904	2.4246581773562e-4	7.775627948073331e-4	1
REACTOME_DNA_REPAIR	11	log	50	0.683313739196746	0.00339544022803661	0.007283874823717215	1
KEGG_DNA_REPLICATION	11	log	50	0.994331469242501	2.21566639490298e-5	1.0051559742730592e-4	1
REACTOME_METABOLISM_OF_RNA	11	log	50	0.621566452527307	0.0050104952060289	0.009810022192856583	1
REACTOME_TRANSCRIPTION	11	log	50	0.732982605853729	2.72300667088819e-6	1.875849039945198e-5	1
REACTOME_MITOTIC_G2_G2_M_PHASES	11	log	50	0.740139383155397	0.00106405055580341	0.0027111425120470447	1
REACTOME_DNA_STRAND_ELONGATION	11	log	50	0.996568378240976	2.04587252368931e-5	9.513307235155292e-5	1
MIPS_SPLICEOSOME	11	log	50	0.849472823323976	3.15481850504012e-10	8.382803456249463e-9	1
PID_PLK1_PATHWAY	11	log	50	0.748965066453628	0.00747956680037273	0.013249518332088836	1
VEGF_A_UP.V1_DN	11	log	50	0.670231615777984	1.26452039068732e-4	4.3555702345896577e-4	1
E2F1_UP.V1_UP	11	log	50	0.539106463545045	0.218589459115671	0.2449255385271976	1
PRC2_EDD_UP.V1_UP	11	log	50	0.693041807470319	1.66503187341484e-5	8.275528827032778e-5	1
ERB2_UP.V1_DN	11	log	50	0.631033374203774	0.00242272535028934	0.0053646061327835394	1
TBK1.DF_DN	11	log	50	0.6735174496845	2.53306375053022e-6	1.812114836917773e-5	1
RB_P107_DN.V1_UP	11	log	50	0.659997094923379	0.00340697370786773	0.007283874823717215	1
REACTOME_GENERIC_TRANSCRIPTION_PATHWAY	13	log	50	0.666682960529746	1.39771421790977e-4	4.7268153551130405e-4	1
REACTOME_MRNA_SPLICING	13	log	50	0.547499869649095	0.231760216892907	0.25812814576096227	1
MIPS_SPLICEOSOME	13	log	50	0.602794156652317	0.036508350703318	0.05030039430234925	1
DCA_UP.V1_DN	13	log	50	0.596902862505866	0.0289229743360422	0.040755100200786744	1
MTOR_UP.N4.V1_DN	13	log	50	0.629642065405589	0.00557685424824399	0.010477726163367496	1
JAK2_DN.V1_DN	13	log	50	0.734961579070859	3.14353271519966e-4	9.744951417118945e-4	1
CSR_EARLY_UP.V1_DN	13	log	50	0.700282792857319	7.48693598582011e-4	0.0020182175266123775	1
REACTOME_TRANSCRIPTION	15	log	50	0.528088531187123	0.296896123486564	0.3229396430906486	1
REACTOME_ANTIGEN_PROCESSING_UBIQUITINATION_PROTEASOME_DEGRADATION	15	log	50	0.638272948033026	0.00377297989242255	0.007711805054841695	1
CAMP_UP.V1_UP	15	log	50	0.496406022340942	0.527702220983511	0.5545345373047066	1
PRC2_EDD_UP.V1_UP	16	log	50	0.677385377543855	5.31409036675884e-5	2.0171853228921312e-4	1
REACTOME_METABOLISM_OF_PROTEINS	17	log	50	0.571898718427274	0.0251313989907715	0.03568274971208778	1
MYC_UP.V1_UP	17	log	50	0.698801791713326	4.82047923229655e-4	0.0014009517768861848	1
REACTOME_METABOLISM_OF_PROTEINS	18	log	50	0.614594064262938	9.73756708543453e-4	0.0025509682787194683	1
REACTOME_DIABETES_PATHWAYS	18	log	50	0.469532882388356	0.67848265236262	0.6933943590079522	1
KEGG_FOCAL_ADHESION	18	log	50	0.540810756572346	0.205022836966266	0.23252590046174068	1
CSR_EARLY_UP.V1_UP	18	log	50	0.722283590293956	4.25509529902348e-5	1.7182918850029157e-4	1
VEGF_A_UP.V1_DN	18	log	50	0.663158267521337	2.28734314537768e-4	7.463961842811377e-4	1
SIRNA_EIF4GI_DN	18	log	50	0.567843609448596	0.151107274292784	0.17495716430920635	1
KRAS.DF.V1_UP	18	log	50	0.695438608917378	1.34972188931524e-5	7.172807754646704e-5	1
REACTOME_METABOLISM_OF_PROTEINS	20	log	50	0.613012952964963	0.00149529803679102	0.0036595451953043384	1
KEGG_OXIDATIVE_PHOSPHORYLATION	20	log	50	0.705466906618676	0.00217617484268903	0.004997142231359995	1
REACTOME_GENERIC_TRANSCRIPTION_PATHWAY	20	log	50	0.60502399520096	0.0120616904160297	0.02021148123767139	1
REACTOME_RESPIRATORY_ELECTRON_TRANSPORT_ATP_SYNTHESIS_BY_CHEMIOSMOTIC_COUPLING_AND_HEAT_PRODUCTION_BY_UNCOUPLING_PROTEINS_	20	log	50	0.717254730872007	0.00490116329090396	0.009698046511788686	1
REACTOME_TRANSCRIPTION	20	log	50	0.457710600736995	0.78855402049906	0.7928164746639197	1
KEGG_PARKINSONS_DISEASE	20	log	50	0.6449550089982	0.0221256220191588	0.03292292556450829	1
MIPS_55S_RIBOSOME_MITOCHONDRIAL	20	log	50	0.850479904019196	1.89955404303487e-4	6.309233071508675e-4	1
REACTOME_ANTIGEN_PROCESSING_UBIQUITINATION_PROTEASOME_DEGRADATION	20	log	50	0.602635335001965	0.0239098801845765	0.03447471096380798	1
MYC_UP.V1_UP	20	log	50	0.643515296940612	0.0107497805280498	0.018176901620156935	1
REACTOME_GENERIC_TRANSCRIPTION_PATHWAY	23	log	50	0.545261401419284	0.161528818204795	0.18545901349439425	1
REACTOME_METABOLISM_OF_RNA	23	log	50	0.595126679930164	0.0233658778439706	0.03420135364696055	1
REACTOME_METABOLISM_OF_PROTEINS	25	log	50	0.548980366159247	0.0978793920194136	0.11899063343536555	1
REACTOME_ANTIGEN_PROCESSING_UBIQUITINATION_PROTEASOME_DEGRADATION	25	log	50	0.535581331252645	0.245204349410982	0.27147624399073006	1
REACTOME_GLYCOSAMINOGLYCAN_METABOLISM	26	log	50	0.484886568703274	0.575500423154194	0.5980060262943021	1
KEGG_FOCAL_ADHESION	26	log	50	0.563838249917136	0.102104074510056	0.1225248894120672	1
REACTOME_EXTRACELLULAR_MATRIX_ORGANIZATION	26	log	50	0.75937588234572	0.00233510916429409	0.005232895235646997	1
REACTOME_CLASS_A1_RHODOPSIN_LIKE_RECEPTORS	27	log	50	0.597839450080713	0.0229767941885537	0.03391812475453165	1
PIGF_UP.V1_DN	27	log	50	0.667729591836735	2.77985153321307e-5	1.2024474073898395e-4	1
KRAS.AMP.LUNG_UP.V1_UP	27	log	50	0.637110999454785	0.00258248492336078	0.005651084655824767	1
PRC1_BMI_UP.V1_UP	27	log	50	0.644279157446111	3.91691587541749e-4	0.001175074762625247	1
NOTCH_DN.V1_DN	27	log	50	0.634227495895366	7.46099863860798e-4	0.0020182175266123775	1
KRAS.KIDNEY_UP.V1_DN	27	log	50	0.687238750922056	9.39964984020486e-5	3.2987450382605734e-4	1
ATM_DN.V1_DN	27	log	50	0.690572903860339	2.55338468299065e-5	1.1307846453244307e-4	1
BRCA1_DN.V1_UP	27	log	50	0.576424436149049	0.0636123362201732	0.08159927266863597	1
JAK2_DN.V1_UP	27	log	50	0.589496621249248	0.0202222413186381	0.03057997467696493	1
RELA_DN.V1_DN	27	log	50	0.57054660523193	0.0750392786943469	0.09494765875611241	1
NFE2L2.V2	28	log	50	0.491615480348468	0.593229715665048	0.6130040395205497	1
KRAS.LUNG_UP.V1_DN	28	log	50	0.591595156369184	0.046999724619317	0.06334745492168813	1
P53_DN.V1_UP	28	log	50	0.600094225333154	0.014754870592436	0.024073736229763998	1
IRIS_Neutrophil-Resting	29	log	50	0.487312549617428	0.622045489413954	0.6392290664695881	1
MTOR_UP.N4.V1_DN	29	log	50	0.548572134902639	0.172184456689488	0.19648042297082682	1
REACTOME_TRANSCRIPTION	30	log	50	0.631338291701749	0.00616650594500653	0.011469701057712146	1
NFE2L2.V2	31	log	50	0.522002778069592	0.267488994157339	0.2926644289015592	1
REACTOME_GENERIC_TRANSCRIPTION_PATHWAY	32	log	50	0.693122200895713	1.1732376021455e-5	6.418299823501853e-5	1
REACTOME_INNATE_IMMUNE_SYSTEM	32	log	50	0.563467690339091	0.0883244488714667	0.10952231660061872	1
REACTOME_ANTIGEN_PROCESSING_UBIQUITINATION_PROTEASOME_DEGRADATION	32	log	50	0.581710680168553	0.0540196699092483	0.07026334687496631	1
CSR_EARLY_UP.V1_UP	32	log	50	0.51556371526329	0.392535342875009	0.41960674583190616	1
VEGF_A_UP.V1_DN	32	log	50	0.598148357231568	0.0183413916850686	0.028429157111856333	1
PIGF_UP.V1_UP	32	log	50	0.797087049791126	1.29284907970728e-10	4.007832147092568e-9	1
MTOR_UP.N4.V1_DN	32	log	50	0.717241379310345	9.69836260115989e-6	5.637173261924186e-5	1
RB_P130_DN.V1_DN	32	log	50	0.739341010876519	4.59585379316086e-5	1.7808933448498334e-4	1
ERB2_UP.V1_DN	32	log	50	0.782134658085883	9.64940856869036e-10	1.994211104196008e-8	1
TBK1.DF_DN	32	log	50	0.730809278285851	9.36286680609155e-10	1.994211104196008e-8	1
EIF4E_DN	32	log	50	0.717355512902538	0.00104529451726245	0.002700344169594663	1
KRAS.AMP.LUNG_UP.V1_UP	35	log	50	0.567778270728581	0.100356007347479	0.1212092036794227	1
ATM_DN.V1_DN	35	log	50	0.647315192743764	0.00187396800721585	0.004526727913534391	1
BRCA1_DN.V1_UP	35	log	50	0.523085446299732	0.334939736821683	0.3601086187793817	1
JAK2_DN.V1_UP	35	log	50	0.600826882477129	0.0163257463076883	0.025733803501949357	1
REACTOME_METABOLISM_OF_PROTEINS	36	log	50	0.591463548312134	0.00652987064452459	0.011907411175309546	1
REACTOME_METABOLISM_OF_AMINO_ACIDS_AND_DERIVATIVES	36	log	50	0.572018468095182	0.0913679018110428	0.11180545879509185	1
REACTOME_TRANSCRIPTION	36	log	50	0.571394747078422	0.0811002616179563	0.10123925275798572	1
MIPS_55S_RIBOSOME_MITOCHONDRIAL	36	log	50	0.770687818160294	0.00228545389934275	0.005184078357045749	1
NFE2L2.V2	36	log	50	0.536955921234363	0.151441416418184	0.17495716430920635	1
REACTOME_METABOLISM_OF_PROTEINS	37	log	50	0.540442502427521	0.137179347191646	0.16148961125092506	1
BIOCARTA_MAPK_PATHWAY	37	log	50	0.591120474406991	0.0895099365504746	0.11025727283700845	1
REACTOME_GENERIC_TRANSCRIPTION_PATHWAY	37	log	50	0.636412817311694	0.00129333100817501	0.003250804966493944	1
REACTOME_MRNA_SPLICING	37	log	50	0.671119434040782	0.00372597862568613	0.007700355826418003	1
REACTOME_METABOLISM_OF_RNA	37	log	50	0.660174781523096	3.52299199782549e-4	0.001074223789500887	1
MIPS_SPLICEOSOME	37	log	50	0.621652282472996	0.0157805353973873	0.02537523085959208	1
MYC_UP.V1_UP	37	log	50	0.600786516853933	0.0483364515537427	0.06433750177646738	1
PDGF_ERK_DN.V1_DN	37	log	50	0.638715494520738	0.0039599079810618	0.00800590091823364	1
CAMP_UP.V1_UP	37	log	50	0.582136553446123	0.0516203857148086	0.06761543480953802	1
PRC2_EDD_UP.V1_UP	37	log	50	0.682826613791584	4.34192035457726e-5	1.7182918850029157e-4	1
KRAS.KIDNEY_UP.V1_UP	38	log	50	0.66943768932121706	6.49118592742213e-4	0.0018020307201500243	1
CAMP_UP.V1_DN	38	log	50	0.494384359400998	0.547088222793463	0.5716764575257536	1
IRIS_Neutrophil-Resting	41	log	50	0.672107893066836	1.12964713457182e-5	6.367102031222985e-5	1
KEGG_FOCAL_ADHESION	41	log	50	0.629870395355493	0.00486945518847652	0.009698046511788686	1
PID_HIF1_TFPATHWAY	41	log	50	0.814005998907262	7.55537705042865e-5	2.755490453685743e-4	1
PDGF_ERK_DN.V1_DN	41	log	50	0.459683097791769	0.776897834471918	0.7853423761509606	1
KRAS.DF.V1_UP	41	log	50	0.620623227826639	0.0053006660718378	0.010164163807853926	1
RPS14_DN.V1_UP	41	log	50	0.614665942422596	0.00685779371272681	0.012264900293915257	1
CAHOY_ASTROGLIAL	41	log	50	0.769986508033853	7.128168367129e-5	2.651678632571988e-4	1
P53_DN.V1_UP	41	log	50	0.537081262039956	0.216033836327334	0.24352905185990376	1
CRX_DN.V1_DN	41	log	50	0.511759475039863	0.424167797669299	0.44826824071869104	1
KRAS.KIDNEY_UP.V1_UP	42	log	50	0.572335536247442	0.0797962341216814	0.10028445639616716	1
BMI1_DN_MEL18_DN.V1_DN	43	log	50	0.555686801046942	0.143515745126976	0.16788634335608515	1
KRAS.KIDNEY_UP.V1_UP	43	log	50	0.603857201128522	0.0235364154129621	0.03420135364696055	1
REACTOME_METABOLISM_OF_PROTEINS	44	log	50	0.621199742523272	2.57361546724438e-4	8.113431811990758e-4	1
SVM T cells gamma delta	44	log	50	0.594117647058824	0.122154532822388	0.1456457891343857	1
NFE2L2.V2	45	log	50	0.475702021973927	0.740243680760385	0.7523788230679324	1
PRC2_EDD_UP.V1_UP	45	log	50	0.596389906092366	0.0241039666121279	0.03448721376812146	1
REACTOME_TRANSMISSION_ACROSS_CHEMICAL_SYNAPSES	46	log	50	0.680865215945327	0.00212885808611789	0.004949595050224095	1
REACTOME_GPCR_DOWNSTREAM_SIGNALING	46	log	50	0.608076723335715	0.00366558451076718	0.00766065976407523	1
KRAS.AMP.LUNG_UP.V1_DN	46	log	50	0.625950127401917	0.0142761075641874	0.02349872572512262	1
PIGF_UP.V1_DN	46	log	50	0.582707378267873	0.0450332622972837	0.06114004954229758	1
NOTCH_DN.V1_UP	46	log	50	0.627295654293948	0.00512052808531139	0.009921023165290819	1
KRAS.KIDNEY_UP.V1_UP	46	log	50	0.737197754543808	5.85380785173527e-6	3.6293608680758675e-5	1
PRC1_BMI_UP.V1_UP	46	log	50	0.608272415644489	0.0158254127941542	0.02537523085959208	1
CAHOY_NEURONAL	46	log	50	0.955672254891683	1.27059026379595e-9	2.3632978906604672e-8	1
CAMP_UP.V1_DN	46	log	50	0.52436191302193	0.308791875747546	0.3339260981921137	1
BRCA1_DN.V1_UP	46	log	50	0.622667012085919	0.0185009963315723	0.028439548079937583	1
REACTOME_RNA_POL_I_PROMOTER_OPENING	47	log	50	0.992894337166414	7.72267196520243e-5	2.7623403567839463e-4	1
REACTOME_RNA_POL_I_TRANSCRIPTION	47	log	50	0.652120850509872	0.0493501022765984	0.06510013491806596	1
KEGG_SYSTEMIC_LUPUS_ERYTHEMATOSUS	47	log	50	0.723584291603385	0.00148270501105476	0.0036595451953043384	1
REACTOME_CLASS_A1_RHODOPSIN_LIKE_RECEPTORS	50	log	50	0.689348841934173	6.26120079909688e-4	0.00176452022520003	1
BMI1_DN_MEL18_DN.V1_DN	50	log	50	0.591651689432063	0.0484260766059432	0.06433750177646738	1
NFE2L2.V2	50	log	50	0.457349565502541	0.873334107246113	0.873334107246113	1
IL21_UP.V1_UP	50	log	50	0.555701688272535	0.135322290257462	0.16031812731138811	1
SVM T cells gamma delta	50	log	50	0.559684579439252	0.25105146808934	0.2763051660628239	1
SVM NK cells resting	50	log	50	0.715642523364486	0.00765160304505434	0.013300917442804741	1
KEGG_NEUROACTIVE_LIGAND_RECEPTOR_INTERACTION	1	npn	50	0.639838600381938	0.00557023076040547	0.010162482074327538	1
KRAS.AMP.LUNG_UP.V1_DN	1	npn	50	0.692758310366162	1.26256662858323e-4	0.00040233789897518927	1
PIGF_UP.V1_DN	1	npn	50	0.702411465071151	2.96667414997078e-6	1.4470104527408498e-5	1
KRAS.AMP.LUNG_UP.V1_UP	1	npn	50	0.709567467236627	3.46824424307237e-5	1.2013193827453571e-4	1
PRC1_BMI_UP.V1_UP	1	npn	50	0.69491375592928	1.20235731976804e-5	5.041463147799326e-5	1
NOTCH_DN.V1_DN	1	npn	50	0.618501439719568	0.00450841941690992	0.008484348351507645	1
NFE2L2.V2	1	npn	50	0.603053720977735	0.00105921860392269	0.0024818945719364996	1
KRAS.KIDNEY_UP.V1_DN	1	npn	50	0.764627190403387	4.47470124076428e-7	2.814351569849113e-6	1
ATM_DN.V1_DN	1	npn	50	0.726486416558862	3.69702552649087e-6	1.699209809290996e-5	1
ALK_DN.V1_DN	1	npn	50	0.690573148096068	1.48123154453178e-4	4.5975888200402006e-4	1
BRCA1_DN.V1_UP	1	npn	50	0.624400211689992	0.0104259618761779	0.016612032589376786	1
JAK2_DN.V1_UP	1	npn	50	0.647455056430388	8.36780877917311e-4	0.0020617590703323435	1
RELA_DN.V1_DN	1	npn	50	0.624191461836999	0.0091730155314842	0.01515982060769725	1
REACTOME_METABOLISM_OF_PROTEINS	3	npn	50	0.694495835120835	4.60021019075909e-9	4.5810426482975945e-8	1
KEGG_OXIDATIVE_PHOSPHORYLATION	3	npn	50	0.804214929214929	1.00869209907932e-6	6.0269352919989365e-6	1
REACTOME_TCA_CYCLE_AND_RESPIRATORY_ELECTRON_TRANSPORT	3	npn	50	0.868030320236203	4.75104895252862e-10	9.462505830452836e-9	1
REACTOME_METABOLISM_OF_RNA	3	npn	50	0.780551655551656	4.37519529538403e-11	1.161857417329759e-9	1
REACTOME_CELL_CYCLE_MITOTIC	3	npn	50	0.645819379875502	2.0147391275823e-5	7.523791429565152e-5	1
REACTOME_RESPIRATORY_ELECTRON_TRANSPORT_ATP_SYNTHESIS_BY_CHEMIOSMOTIC_COUPLING_AND_HEAT_PRODUCTION_BY_UNCOUPLING_PROTEINS_	3	npn	50	1	1.12723900788107e-11	4.78721444843451e-10	1
REACTOME_HIV_LIFE_CYCLE	3	npn	50	0.561755952380952	0.145287379958815	0.17275464582167555	1
KEGG_PARKINSONS_DISEASE	3	npn	50	0.83863416988417006	6.15745211465947e-8	4.598847048136292e-7	1
REACTOME_RESPIRATORY_ELECTRON_TRANSPORT	3	npn	50	0.993997345559846	8.62209169294883e-9	7.925691979287578e-8	1
REACTOME_INFLUENZA_VIRAL_RNA_TRANSCRIPTION_AND_REPLICATION	3	npn	50	0.784423262548263	1.42155648887415e-4	0.00044704210636963405	1
MIPS_39S_RIBOSOMAL_SUBUNIT_MITOCHONDRIAL	3	npn	50	0.996935328185328	3.64468500139046e-6	1.699209809290996e-5	1
REACTOME_TRANSLATION	3	npn	50	0.862309788780377	8.6211850955131e-10	1.5849717214058698e-8	1
MIPS_55S_RIBOSOME_MITOCHONDRIAL	3	npn	50	0.98968388030888	1.14606898681925e-8	1.0144832883325952e-7	1
REACTOME_ANTIGEN_PROCESSING_UBIQUITINATION_PROTEASOME_DEGRADATION	3	npn	50	0.547076787378512	0.153381395734082	0.1814760078239881	1
CSR_LATE_UP.V1_UP	3	npn	50	0.652243203024453	0.00132603767323406	0.002989839659461701	1
PID_ERBB1_DOWNSTREAM_PATHWAY	5	npn	50	0.627857420904979	0.0215271609089318	0.03137189912947988	1
REACTOME_GENERIC_TRANSCRIPTION_PATHWAY	5	npn	50	0.682016704922214	3.75708917220804e-5	1.2647102988136923e-4	1
REACTOME_INNATE_IMMUNE_SYSTEM	5	npn	50	0.540286466537648	0.19711165217196	0.22648886956297326	1
REACTOME_ANTIGEN_PROCESSING_UBIQUITINATION_PROTEASOME_DEGRADATION	5	npn	50	0.597221855789779	0.028752089113539	0.04090326963176084	1
BCAT_BILD_ET_AL_DN	5	npn	50	0.713511494881043	0.0200673588449687	0.02960554792560197	1
SIRNA_EIF4GI_DN	5	npn	50	0.675589210435513	0.00428936621428568	0.008136178771541883	1
PIGF_UP.V1_UP	5	npn	50	0.805059858679509	5.63100075565391e-11	1.3458091806012844e-9	1
MTOR_UP.N4.V1_DN	5	npn	50	0.733273091839696	2.59904535518198e-6	1.3216422125287089e-5	1
RB_P130_DN.V1_DN	5	npn	50	0.72226791634787	1.54334223812674e-4	4.728958909131934e-4	1
ERB2_UP.V1_DN	5	npn	50	0.75855123992979	2.30158834965625e-8	1.774450372799496e-7	1
TBK1.DF_DN	5	npn	50	0.711849468172885	2.13643213672563e-8	1.702024268924752e-7	1
EIF4E_DN	5	npn	50	0.666003570517725	0.00978094674827801	0.015794907248908408	1
PID_ATR_PATHWAY	6	npn	50	0.780473329559358	0.00241511190860328	0.005063260931194596	1
REACTOME_MRNA_SPLICING	6	npn	50	0.863525643757013	2.44641309051999e-9	3.248292936857098e-8	1
PID_FANCONI_PATHWAY	6	npn	50	0.79038001497416	0.00176202821106377	0.0038284067494931007	1
MIPS_C_COMPLEX_SPLICEOSOME	6	npn	50	0.937012654991691	4.57009370302383e-9	4.5810426482975945e-8	1
REACTOME_DNA_REPAIR	6	npn	50	0.704944554518727	9.31249749711985e-4	0.002225686901811644	1
KEGG_DNA_REPLICATION	6	npn	50	0.995653841237377	1.27874453946849e-5	5.1839511744259174e-5	1
REACTOME_METABOLISM_OF_RNA	6	npn	50	0.741225368861825	7.58046444532246e-8	5.490093946763841e-7	1
REACTOME_CELL_CYCLE_MITOTIC	6	npn	50	0.799447990879849	1.0911341160127e-15	1.3039052686351765e-13	1
REACTOME_HIV_LIFE_CYCLE	6	npn	50	0.719157896231909	2.09188491906101e-4	6.097079215311968e-4	1
REACTOME_ACTIVATION_OF_ATR_IN_RESPONSE_TO_REPLICATION_STRESS	6	npn	50	0.999701734202565	1.67048141331648e-6	9.505834709110446e-6	1
REACTOME_DNA_STRAND_ELONGATION	6	npn	50	0.998721718010993	1.13909120113931e-5	4.861478519148127e-5	1
MIPS_SPLICEOSOME	6	npn	50	0.857768897731883	3.86920651162658e-11	1.1559254453484408e-9	1
E2F1_UP.V1_UP	6	npn	50	0.565712509972803	0.0897661623067435	0.11174017078808177	1
CSR_LATE_UP.V1_UP	6	npn	50	0.744516702884656	2.76899027640493e-6	1.3787264084599548e-5	1
ERB2_UP.V1_DN	6	npn	50	0.654993570993526	3.06619946998105e-4	8.521182247970592e-4	1
RPS14_DN.V1_DN	6	npn	50	0.709649525155838	1.80989457837373e-6	1.0059646610030732e-5	1
RB_P130_DN.V1_UP	6	npn	50	0.651742724445013	0.00727834332132012	0.012885363361448214	1
TBK1.DF_DN	6	npn	50	0.648682993586032	2.93360273245752e-5	1.0464642582945481e-4	1
RB_P107_DN.V1_UP	6	npn	50	0.654742121826361	0.00356706065795326	0.006987930305334665	1
IRIS_DendriticCell-LPSstimulated	7	npn	50	0.767719382835101	9.74232756434495e-10	1.623373948930197e-8	1
DMAP_GRAN2	7	npn	50	0.869078928143538	2.32535273585752e-9	3.248292936857098e-8	1
DMAP_GRAN3	7	npn	50	0.80090595340811	2.21098882466792e-7	1.4678509141545359e-6	1
DMAP_MONO1	7	npn	50	0.930120880940553	7.06800601980999e-11	1.5356849443041705e-9	1
DMAP_TCELLA8	7	npn	50	0.62352521112767	0.0890459437520081	0.11142398197240805	1
PID_IL8CXCR2_PATHWAY	7	npn	50	0.771758569299553	0.00957893270599339	0.015680581621454935	1
KEGG_LYSOSOME	7	npn	50	0.795271524564018	3.61848966650222e-7	2.337348730524407e-6	1
REACTOME_GPVI_MEDIATED_ACTIVATION_CASCADE	7	npn	50	0.68842523596622	0.0521624176041393	0.0688774464496646	1
REACTOME_CHEMOKINE_RECEPTORS_BIND_CHEMOKINES	7	npn	50	0.97042142738864	4.4741923324226e-6	1.9802443841648172e-5	1
REACTOME_INTERFERON_GAMMA_SIGNALING	7	npn	50	0.905613512170889	1.37644833753055e-6	8.023686650482963e-6	1
KEGG_NEUROACTIVE_LIGAND_RECEPTOR_INTERACTION	7	npn	50	0.662420457502425	0.00208072113704255	0.004440110283510441	1
KEGG_AUTOIMMUNE_THYROID_DISEASE	7	npn	50	0.964157973174367	3.15891090171916e-5	1.1102642728101166e-4	1
REACTOME_INNATE_IMMUNE_SYSTEM	7	npn	50	0.683271967505333	1.98057584455858e-5	7.513613124595248e-5	1
KEGG_ANTIGEN_PROCESSING_AND_PRESENTATION	7	npn	50	0.624043715846995	0.0653151257070748	0.08483866871734173	1
PID_BCR_5PATHWAY	7	npn	50	0.619193989071038	0.0558102210991116	0.0732892463883938	1
ESC_J1_UP_EARLY.V1_UP	7	npn	50	0.471604570293095	0.707767479616018	0.7198145856520354	1
RPS14_DN.V1_UP	7	npn	50	0.793577460790576	1.2181654269573e-11	4.78721444843451e-10	1
SVM B cells memory	7	npn	50	0.732285598157431	0.00149690879510636	0.003312603722503889	1
SVM T cells CD8	7	npn	50	0.954714808291559	3.13264341926887e-9	3.940535669501368e-8	1
SVM T cells gamma delta	7	npn	50	0.716343765524093	0.0041912600897869	0.008013689291672552	1
SVM Monocytes	7	npn	50	0.953912071535022	1.6015103999841e-8	1.3670035199864285e-7	1
SVM Macrophages M1	7	npn	50	0.949688138212728	1.00772400976684e-7	7.083707009831611e-7	1
SVM Macrophages M2	7	npn	50	0.971394270574598	4.2870442438676e-6	1.933214291102559e-5	1
SVM Dendritic cells resting	7	npn	50	0.870824018877298	2.65095667544968e-5	9.747363775884208e-5	1
SVM Eosinophils	7	npn	50	0.839257327372081	1.78691896729354e-5	7.001207101363214e-5	1
SVM Neutrophils	7	npn	50	0.815439228349064	1.27972016439803e-5	5.1839511744259174e-5	1
KRAS.KIDNEY_UP.V1_UP	8	npn	50	0.630665235331611	0.0073645026572406	0.012942030405003701	1
REACTOME_GENERIC_TRANSCRIPTION_PATHWAY	9	npn	50	0.539071637426901	0.198907821967698	0.22745918397263074	1
REACTOME_METABOLISM_OF_PROTEINS	10	npn	50	0.64330522934859	2.28146799088021e-6	1.2117129996008227e-5	1
REACTOME_3_UTR_MEDIATED_TRANSLATIONAL_REGULATION	10	npn	50	0.999875790424571	2.57592931037073e-12	1.5391177629465112e-10	1
REACTOME_PEPTIDE_CHAIN_ELONGATION	10	npn	50	1	3.77559635463999e-9	4.221472906597732e-8	1
KEGG_RIBOSOME	10	npn	50	0.999580591044006	3.88587464205649e-9	4.221472906597732e-8	1
MIPS_NOP56P_ASSOCIATED_PRE_RRNA_COMPLEX	10	npn	50	0.940210027100271	1.40211301836994e-11	4.78721444843451e-10	1
MIPS_RIBOSOME_CYTOPLASMIC	10	npn	50	1	3.77559635463999e-9	4.221472906597732e-8	1
REACTOME_METABOLISM_OF_RNA	10	npn	50	0.739484957980893	1.01885394284322e-9	1.623373948930197e-8	1
REACTOME_INFLUENZA_VIRAL_RNA_TRANSCRIPTION_AND_REPLICATION	10	npn	50	0.80146793134598	1.56498170517404e-5	6.233843792276593e-5	1
REACTOME_TRANSLATION	10	npn	50	0.991703863117062	4.72180991368224e-19	1.1285125693700552e-16	1
REACTOME_SRP_DEPENDENT_COTRANSLATIONAL_PROTEIN_TARGETING_TO_MEMBRANE	10	npn	50	0.999774164408311	2.31773149771925e-13	1.8464594265163362e-11	1
REACTOME_METABOLISM_OF_PROTEINS	11	npn	50	0.593933183071614	0.00612234388437626	0.011001805927563356	1
SVM T cells CD8	11	npn	50	0.793463502614194	1.9943643324481e-4	5.884605869815998e-4	1
REACTOME_TRANSMISSION_ACROSS_CHEMICAL_SYNAPSES	12	npn	50	0.662492305324715	0.00470906561641992	0.00879270845565907	1
KEGG_NEUROACTIVE_LIGAND_RECEPTOR_INTERACTION	12	npn	50	0.5559094495498	0.173831514911224	0.2016783109892356	1
KRAS.AMP.LUNG_UP.V1_DN	12	npn	50	0.656040766166624	0.00304810084168513	0.006173695772565645	1
PIGF_UP.V1_DN	12	npn	50	0.54914793494152	0.15421910657687	0.18156830774321148	1
NOTCH_DN.V1_UP	12	npn	50	0.624320096837075	0.00561377301395818	0.010164331441939432	1
KRAS.KIDNEY_UP.V1_UP	12	npn	50	0.741631054131054	3.17656672235848e-6	1.5183988932873536e-5	1
PRC1_BMI_UP.V1_UP	12	npn	50	0.612447205977908	0.0120267246083597	0.01878684432286254	1
CAHOY_NEURONAL	12	npn	50	0.949598890388364	1.38906417244613e-9	2.0749146075914067e-8	1
ALK_DN.V1_DN	12	npn	50	0.562489405881854	0.136007153413483	0.1633452747026253	1
BRCA1_DN.V1_UP	12	npn	50	0.62897062732589	0.0133036468441875	0.02064656880364164	1
REACTOME_METABOLISM_OF_PROTEINS	13	npn	50	0.58767252788807	0.00967560776447386	0.015731090174892874	1
MIPS_SPLICEOSOME	13	npn	50	0.637273422279218	0.00833505378590002	0.014331495358489963	1
MYC_UP.V1_UP	13	npn	50	0.650788428814521	0.00708848221675784	0.012642889923918833	1
REACTOME_METABOLISM_OF_PROTEINS	15	npn	50	0.565539764570772	0.0384442527880725	0.05341963032761237	1
REACTOME_METABOLISM_OF_PROTEINS	16	npn	50	0.564928215332606	0.0423361695947695	0.057819111617999484	1
REACTOME_SIGNALING_BY_ERBB2	16	npn	50	0.452139418447911	0.749074663201997	0.7585967987511749	1
KEGG_NEUROTROPHIN_SIGNALING_PATHWAY	16	npn	50	0.439186354100155	0.831512151291987	0.8350058998268273	1
MYC_UP.V1_UP	16	npn	50	0.500447718082033	0.497125848171475	0.5234056286915529	1
PDGF_ERK_DN.V1_DN	16	npn	50	0.588013779232728	0.0489199047575959	0.06568459121946865	1
REACTOME_GENERIC_TRANSCRIPTION_PATHWAY	18	npn	50	0.649482026143791	4.50218048520482e-4	0.0012227512908681273	1
REACTOME_MRNA_SPLICING	18	npn	50	0.475084967320261	0.652452201361631	0.6721382591613353	1
REACTOME_TRANSPORT_OF_MATURE_TRANSCRIPT_TO_CYTOPLASM	18	npn	50	0.522692810457516	0.400350819721347	0.431008314925234	1
MIPS_SPLICEOSOME	18	npn	50	0.592375959079284	0.0503315394263352	0.06708443225235744	1
DCA_UP.V1_DN	18	npn	50	0.574787018255578	0.0678674793274336	0.08673971956821727	1
MTOR_UP.N4.V1_DN	18	npn	50	0.616576064908722	0.0100289882092964	0.016086766322294225	1
JAK2_DN.V1_DN	18	npn	50	0.737290441176471	2.17207225584838e-4	6.254521315033286e-4	1
CSR_EARLY_UP.V1_DN	18	npn	50	0.699866873065015	6.21611219692672e-4	0.0015861634073585371	1
KEGG_FOCAL_ADHESION	19	npn	50	0.606539795024193	0.0159362610834493	0.02457268644480247	1
PID_INTEGRIN1_PATHWAY	19	npn	50	0.787658272056489	7.41743219680312e-4	0.0018466315573291102	1
REACTOME_PLATELET_HOMEOSTASIS	19	npn	50	0.469418727219619	0.632307083942579	0.6570495350533755	1
REACTOME_EXTRACELLULAR_MATRIX_ORGANIZATION	19	npn	50	0.683614635323402	0.0212523556695163	0.031161429478615926	1
PID_INTEGRIN3_PATHWAY	19	npn	50	0.708412389987427	0.0430316213130242	0.05843498576029991	1
REACTOME_INTEGRIN_CELL_SURFACE_INTERACTIONS	19	npn	50	0.695606770643918	0.00845291880359662	0.014430339957568514	1
SNF5_DN.V1_DN	19	npn	50	0.524923991313293	0.32329398689429	0.3534469703239096	1
LEF1_UP.V1_UP	19	npn	50	0.527204789791102	0.279821222395169	0.3110570797788158	1
IRIS_DendriticCell-LPSstimulated	20	npn	50	0.572631046899442	0.058714789419835	0.07668215667399216	1
REACTOME_METABOLISM_OF_PROTEINS	20	npn	50	0.57783724517292	0.0173508330775505	0.026413051627608725	1
KEGG_FOCAL_ADHESION	20	npn	50	0.546502341528684	0.173115438474336	0.2016783109892356	1
REACTOME_INNATE_IMMUNE_SYSTEM	20	npn	50	0.488918936867271	0.594433133523927	0.6203909122804304	1
REACTOME_MEMBRANE_TRAFFICKING	20	npn	50	0.596776216758655	0.0698979831747339	0.08885967009979469	1
LEF1_UP.V1_UP	20	npn	50	0.558111478409728	0.105152709220797	0.13021501297290405	1
KRAS.DF.V1_UP	20	npn	50	0.739470499690092	1.24045914220696e-7	8.470563856784669e-7	1
TBK1.DF_DN	20	npn	50	0.565448432258001	0.0422042056870979	0.057819111617999484	1
IRIS_DendriticCell-LPSstimulated	21	npn	50	0.509972132258793	0.414488108726232	0.44027847993586416	1
DMAP_GRAN2	21	npn	50	0.703622806356858	8.97896726339586e-4	0.0021676496726783945	1
DMAP_GRAN3	21	npn	50	0.567208032886313	0.138025440828938	0.16494040179058092	1
REACTOME_CHEMOKINE_RECEPTORS_BIND_CHEMOKINES	21	npn	50	0.5531796841656	0.313931126988738	0.3473589784736499	1
KEGG_FOCAL_ADHESION	21	npn	50	0.676491677336748	1.64769851772254e-4	4.984809439692241e-4	1
PID_INTEGRIN1_PATHWAY	21	npn	50	0.749139280125196	0.0027108995303334	0.0055853878254282984	1
REACTOME_EXTRACELLULAR_MATRIX_ORGANIZATION	21	npn	50	0.791008678332622	5.80700389710071e-4	0.0015085586210946411	1
PID_HIF1_TFPATHWAY	21	npn	50	0.833546734955186	1.93634056168546e-5	7.464280552303628e-5	1
REACTOME_INNATE_IMMUNE_SYSTEM	21	npn	50	0.619153423213075	0.00493311398366519	0.00910643363599023	1
HINATA_NFKB_IMMU_INF	21	npn	50	0.985702091335894	8.70043561730251e-4	0.0021218409311584696	1
PDGF_ERK_DN.V1_DN	21	npn	50	0.5413287807654	0.212407257831357	0.23945912557402982	1
SNF5_DN.V1_DN	21	npn	50	0.525029449423816	0.320907840570271	0.35344227601979156	1
LEF1_UP.V1_UP	21	npn	50	0.657851924380508	3.15427625576815e-4	8.665195691133194e-4	1
KRAS.DF.V1_UP	21	npn	50	0.632567598101981	0.00204483173426879	0.004402835896308476	1
RELA_DN.V1_UP	21	npn	50	0.60545966709347	0.0250001003223269	0.03599412034359113	1
RPS14_DN.V1_UP	21	npn	50	0.646917870861533	6.23846695781182e-4	0.0015861634073585371	1
CAHOY_ASTROGLIAL	21	npn	50	0.743909517712335	2.21401062911723e-4	6.299387385226405e-4	1
SVM Neutrophils	21	npn	50	0.752208706786172	5.77609913555219e-4	0.0015085586210946411	1
PID_ERBB1_DOWNSTREAM_PATHWAY	28	npn	50	0.505794012375114	0.46367667003013	0.49034833689027024	1
REACTOME_GLUCOSE_METABOLISM	28	npn	50	0.749942388628122	0.00336767048328837	0.006651845004181161	1
KRAS.KIDNEY_UP.V1_UP	32	npn	50	0.648735849699945	0.00238404926999039	0.005042369694935427	1
MTOR_UP.N4.V1_DN	32	npn	50	0.621436705184642	0.00748962030500622	0.013065833962748076	1
REACTOME_MEMBRANE_TRAFFICKING	33	npn	50	0.411122711679755	0.911181405434329	0.911181405434329	1
REACTOME_ANTIGEN_PROCESSING_UBIQUITINATION_PROTEASOME_DEGRADATION	33	npn	50	0.513268886447527	0.396434644176483	0.4287234387247938	1
REACTOME_GENERIC_TRANSCRIPTION_PATHWAY	34	npn	50	0.695902307499373	8.99749455702588e-6	3.9098203620530644e-5	1
REACTOME_MRNA_SPLICING	34	npn	50	0.692061700526712	0.00145978485307518	0.003260640933504374	1
MIPS_SPLICEOSOME	34	npn	50	0.654966139954853	0.00332703742165628	0.006626349531465424	1
MYC_UP.V1_UP	34	npn	50	0.663504514672686	0.00378763056435044	0.007359704917721586	1
NFE2L2.V2	36	npn	50	0.485826592429177	0.650156552536719	0.6721382591613353	1
REACTOME_ANTIGEN_PROCESSING_UBIQUITINATION_PROTEASOME_DEGRADATION	37	npn	50	0.618957042505509	0.00919738070341465	0.01515982060769725	1
KRAS.KIDNEY_UP.V1_UP	38	npn	50	0.524623115577889	0.323869817995549	0.3534469703239096	1
CAHOY_ASTROCYTIC	38	npn	50	0.563316582914573	0.194127221917857	0.22413722723849192	1
MTOR_UP.N4.V1_DN	38	npn	50	0.682234929436454	1.78521693723467e-4	5.333335599988576e-4	1
REACTOME_METABOLISM_OF_PROTEINS	39	npn	50	0.53089824925016	0.208493153787007	0.2372850655004508	1
REACTOME_METABOLISM_OF_RNA	39	npn	50	0.615862905671823	0.00860667800022249	0.014588624411724645	1
REACTOME_ANTIGEN_PROCESSING_UBIQUITINATION_PROTEASOME_DEGRADATION	39	npn	50	0.551545684164287	0.16015845344998	0.18763661948306481	1
PIGF_UP.V1_UP	40	npn	50	0.478026544681399	0.683723406545741	0.6983328810445816	1
NOTCH_DN.V1_UP	41	npn	50	0.603501416870463	0.0162039926545343	0.024825347720728832	1
KRAS.AMP.LUNG_UP.V1_UP	41	npn	50	0.648595196986344	0.00406375505447231	0.007832560145313566	1
PRC1_BMI_UP.V1_UP	41	npn	50	0.558728439630967	0.116178462437534	0.14239308985933655	1
NOTCH_DN.V1_DN	41	npn	50	0.565513761111758	0.087835125822334	0.11048734248177804	1
RELA_DN.V1_UP	41	npn	50	0.649054151624549	0.00282487484213364	0.005770470831367008	1
KRAS.KIDNEY_UP.V1_DN	41	npn	50	0.710354446997046	1.23889758722826e-4	4.001304369561542e-4	1
JAK2_DN.V1_UP	41	npn	50	0.590335698576704	0.0354371326695032	0.049529091859715	1
RELA_DN.V1_DN	41	npn	50	0.543159106367394	0.220985796354891	0.247960588398211	1
KEGG_WNT_SIGNALING_PATHWAY	42	npn	50	0.544869298400897	0.225857901236853	0.252243170072934	1
KEGG_NEUROTROPHIN_SIGNALING_PATHWAY	42	npn	50	0.743540076958195	5.11439544867105e-5	1.697695155878307e-4	1
REACTOME_GENERIC_TRANSCRIPTION_PATHWAY	42	npn	50	0.574741842213961	0.05052384019006	0.06708443225235744	1
KEGG_PROSTATE_CANCER	42	npn	50	0.583461379595209	0.118311746008794	0.14426789436786616	1
KEGG_PHOSPHATIDYLINOSITOL_SIGNALING_SYSTEM	42	npn	50	0.68078273440727	0.0109137759879345	0.017274122259048647	1
PID_AR_PATHWAY	42	npn	50	0.679714993804213	0.0186936189791426	0.027923593350094256	1
REACTOME_SIGNALING_BY_FGFR_IN_DISEASE	42	npn	50	0.628770318536336	0.0259676866756658	0.03716333602086303	1
MIPS_SPLICEOSOME	42	npn	50	0.51561877054038	0.391998029680386	0.4258524049709648	1
PID_HDAC_CLASSI_PATHWAY	42	npn	50	0.639675566069618	0.0448889290875378	0.06061273475661884	1
PDGF_ERK_DN.V1_DN	42	npn	50	0.558983890954151	0.13106463999146	0.15820428766645928	1
E2F1_UP.V1_UP	42	npn	50	0.593748664701107	0.0323902892290753	0.04553693603381763	1
TBK1.DF_DN	42	npn	50	0.642969604198557	9.60783576397921e-5	3.145579106289084e-4	1
EIF4E_DN	42	npn	50	0.606361007847997	0.0657429678200132	0.08493280707558461	1
NOTCH_DN.V1_UP	43	npn	50	0.602613478542872	0.0185974624986456	0.027923593350094256	1
NFE2L2.V2	43	npn	50	0.495750053311172	0.546533895023325	0.5729017583797135	1
CAHOY_OLIGODENDROCUTIC	43	npn	50	0.686763981975842	0.0090790311861866	0.01515982060769725	1
REACTOME_GLYCOSAMINOGLYCAN_METABOLISM	44	npn	50	0.632058390856626	0.0416474547544361	0.05753607911161981	1
KEGG_LYSOSOME	44	npn	50	0.683591121063948	0.00123175265763693	0.0028306623574540983	1
KEGG_FOCAL_ADHESION	44	npn	50	0.631232318660179	0.00328350972391844	0.00659461196652527	1
LEF1_UP.V1_UP	44	npn	50	0.593577138901277	0.0195653839845345	0.029044265666482893	1
DMAP_GRAN3	45	npn	50	0.514905291116237	0.405314086966474	0.4324556552901218	1
SVM B cells memory	45	npn	50	0.698498933558695	0.00756443401335368	0.013100722675300939	1
SVM T cells CD8	45	npn	50	0.962654432773955	7.50781499402683e-9	7.17747113428965e-8	1
SVM T cells CD4 naive	45	npn	50	0.635728690177561	0.0664481904017808	0.08538235218293339	1
SVM T cells CD4 memory activated	45	npn	50	0.764118130651995	0.0049532902622541	0.00910643363599023	1
SVM T cells gamma delta	45	npn	50	0.678718459495352	0.018509021646712	0.027923593350094256	1
SVM NK cells resting	45	npn	50	0.839973439575033	3.63586169865668e-5	1.2413870656842091e-4	1
IRIS_DendriticCell-LPSstimulated	46	npn	50	0.751627568772426	1.85774138711291e-8	1.5310351431723637e-7	1
REACTOME_INTERFERON_SIGNALING	46	npn	50	0.693919271879772	2.40071589953757e-4	6.750248235170344e-4	1
REACTOME_INTERFERON_GAMMA_SIGNALING	46	npn	50	0.910132984185664	1.88657815968603e-6	1.0247549549203663e-5	1
REACTOME_INTERFERON_ALPHA_BETA_SIGNALING	46	npn	50	0.961298521256932	4.71142251766247e-7	2.8872563633880267e-6	1
REACTOME_INNATE_IMMUNE_SYSTEM	46	npn	50	0.551317685114711	0.13071265661965	0.15820428766645928	1
KEGG_ANTIGEN_PROCESSING_AND_PRESENTATION	46	npn	50	0.736656654343808	0.00245991669657537	0.005112348612882725	1
LTE2_UP.V1_DN	46	npn	50	0.637014787430684	0.00102128736265878	0.002416709699756915	1
SVM Macrophages M1	46	npn	50	0.789266276442801	5.5450088306935e-4	0.001472507900595274	1
KRAS.KIDNEY_UP.V1_UP	47	npn	50	0.561141349927874	0.11347411484742	0.1397954301470793	1
KEGG_VALINE_LEUCINE_AND_ISOLEUCINE_DEGRADATION	48	npn	50	0.703839605956926	0.0219452786409315	0.03178740360716745	1
PKCA_DN.V1_UP	48	npn	50	0.444113871396065	0.830574151103467	0.8350058998268273	1
NFE2L2.V2	48	npn	50	0.485422743483724	0.659161407207024	0.6761355206973336	1
LTE2_UP.V1_DN	48	npn	50	0.510853355959222	0.404040995275461	0.4324556552901218	1
CAHOY_ASTROGLIAL	48	npn	50	0.555786956689421	0.209857808785514	0.23770623838738317	1
KEGG_NEUROACTIVE_LIGAND_RECEPTOR_INTERACTION	49	npn	50	0.662439913807393	0.0017005974662103	0.0037288329763693734	1
KRAS.AMP.LUNG_UP.V1_DN	49	npn	50	0.625608068665816	0.00889700419169393	0.014974535224048234	1
PIGF_UP.V1_DN	49	npn	50	0.601826672053705	0.011770141006591	0.018506998030100322	1
NOTCH_DN.V1_UP	49	npn	50	0.646448565149741	6.74296752288013e-4	0.0016963886715456327	1
KRAS.AMP.LUNG_UP.V1_UP	49	npn	50	0.660276090199555	0.00124736186822674	0.002839233204820865	1
PRC1_BMI_UP.V1_UP	49	npn	50	0.566471904525112	0.076065462606453	0.09618860086212841	1
KRAS.KIDNEY_UP.V1_DN	49	npn	50	0.665120247728403	0.00115681223204694	0.0026842536258176565	1
ATM_DN.V1_DN	49	npn	50	0.704714072600696	2.85071985824214e-5	1.0323061304846537e-4	1
BRCA1_DN.V1_UP	49	npn	50	0.601419465666109	0.030615845991612	0.043296965633108093	1
JAK2_DN.V1_UP	49	npn	50	0.715924484301857	2.42739810597448e-6	1.2611916246258713e-5	1
RELA_DN.V1_DN	49	npn	50	0.673291462175426	5.39150667448417e-4	0.0014478315676423783	1
KEGG_NEUROACTIVE_LIGAND_RECEPTOR_INTERACTION	2	qn	50	0.58057549653027	0.0836737312921025	0.11794971760453002	1
REACTOME_CLASS_A1_RHODOPSIN_LIKE_RECEPTORS	2	qn	50	0.619811011579637	0.0158447657361703	0.03039078018249057	1
PIGF_UP.V1_DN	2	qn	50	0.64548131281407	0.00105284340528555	0.003131763010637526	1
CTIP_DN.V1_UP	2	qn	50	0.585841708542714	0.0755306412740803	0.10865268478361552	1
KRAS.AMP.LUNG_UP.V1_UP	2	qn	50	0.641446362246013	0.00560474311095368	0.012942531789110142	1
NOTCH_DN.V1_DN	2	qn	50	0.612903225806452	0.0094129351012647	0.019549942133395917	1
ATM_DN.V1_UP	2	qn	50	0.580206030150754	0.0668903659598384	0.09782716021626364	1
KRAS.PROSTATE_UP.V1_UP	2	qn	50	0.514841251713111	0.397318718248805	0.4200568376666583	1
KRAS.KIDNEY_UP.V1_DN	2	qn	50	0.697253312014619	2.71202113989173e-4	0.0010126802341510607	1
ATM_DN.V1_DN	2	qn	50	0.706321608040201	5.76087861960626e-5	2.592395378822817e-4	1
BRCA1_DN.V1_UP	2	qn	50	0.602838053905893	0.0356473279654087	0.0587427798866594	1
JAK2_DN.V1_UP	2	qn	50	0.555345693987177	0.132604493745821	0.17033930418468726	1
RELA_DN.V1_DN	2	qn	50	0.544947563906489	0.210104002300476	0.24021662803735205	1
REACTOME_TRANSMISSION_ACROSS_CHEMICAL_SYNAPSES	4	qn	50	0.697136725037803	5.42614233815052e-4	0.0017799775333559183	1
KEGG_OXIDATIVE_PHOSPHORYLATION	4	qn	50	0.622984244670992	0.0349978667038522	0.05794458119364209	1
KEGG_VIBRIO_CHOLERAE_INFECTION	4	qn	50	0.477366195551437	0.596291331345317	0.6137778806516312	1
REACTOME_NEURONAL_SYSTEM	4	qn	50	0.6856909888073	1.59923002254205e-4	6.452065953014477e-4	1
PIGF_UP.V1_DN	4	qn	50	0.542889104494903	0.178266916333967	0.2086420373808065	1
KRAS.KIDNEY_UP.V1_UP	4	qn	50	0.744715548584872	1.05828791552811e-6	1.0039434009469368e-5	1
CAHOY_NEURONAL	4	qn	50	0.901003421971911	1.90511480779879e-8	3.933501750219855e-7	1
BRCA1_DN.V1_UP	4	qn	50	0.551678742943803	0.178326527675903	0.2086420373808065	1
REACTOME_SIGNALING_BY_ERBB2	6	qn	50	0.497175419177633	0.516148284089479	0.5375906460397838	1
BIOCARTA_MAPK_PATHWAY	6	qn	50	0.570171258147829	0.149821031614471	0.1864793691371607	1
REACTOME_GENERIC_TRANSCRIPTION_PATHWAY	6	qn	50	0.52406598887659	0.297054688890475	0.3198349564434255	1
REACTOME_MRNA_SPLICING	6	qn	50	0.564096257122945	0.157519989696239	0.192646398548362	1
REACTOME_SIGNALING_BY_FGFR_IN_DISEASE	6	qn	50	0.587085012334783	0.0923005273919076	0.12805330084806152	1
MIPS_SPLICEOSOME	6	qn	50	0.561057252704357	0.13973553852999	0.1764286835396636	1
MYC_UP.V1_UP	6	qn	50	0.496347312753659	0.524082422615481	0.5442394388699227	1
PIGF_UP.V1_DN	6	qn	50	0.551121863854384	0.142863385516346	0.1784521292392792	1
PDGF_ERK_DN.V1_DN	6	qn	50	0.683410996779586	2.17322512563642e-4	8.570809203352623e-4	1
CAMP_UP.V1_UP	6	qn	50	0.526427168902328	0.299618659823933	0.3216090201779831	1
PRC2_EDD_UP.V1_UP	6	qn	50	0.734221606487879	2.3485395141116e-7	2.9440620337613273e-6	1
IRIS_DendriticCell-LPSstimulated	7	qn	50	0.675162106365037	1.70043487263746e-5	9.182348312242284e-5	1
DMAP_GRAN2	7	qn	50	0.872008665057719	2.3267260822079e-10	1.0208510685687162e-8	1
KEGG_CYTOKINE_CYTOKINE_RECEPTOR_INTERACTION	7	qn	50	0.733592848904268	1.04290599305498e-7	1.743142874106181e-6	1
PID_CXCR4_PATHWAY	7	qn	50	0.64195574423541	0.00868072335108495	0.0181365112870882	1
REACTOME_GPCR_DOWNSTREAM_SIGNALING	7	qn	50	0.57615217551351	0.0171275168507942	0.032672600079504156	1
KEGG_LYSOSOME	7	qn	50	0.781577646538492	3.0936219402295e-7	3.744349313863981e-6	1
REACTOME_GPVI_MEDIATED_ACTIVATION_CASCADE	7	qn	50	0.77010627780524	0.00700785510654363	0.015277994673272136	1
KEGG_LEISHMANIA_INFECTION	7	qn	50	0.755454320765739	2.86021744688181e-4	0.0010567750777426476	1
REACTOME_INNATE_IMMUNE_SYSTEM	7	qn	50	0.617161830129976	0.00277496768145896	0.007268758628299217	1
KEGG_TYPE_I_DIABETES_MELLITUS	7	qn	50	0.608203575547866	0.14047564195008	0.17672742051784257	1
KEGG_SYSTEMIC_LUPUS_ERYTHEMATOSUS	7	qn	50	0.74753357225243	2.4543367594592e-4	9.363828288806294e-4	1
KEGG_ANTIGEN_PROCESSING_AND_PRESENTATION	7	qn	50	0.64756549678695	0.0288753374540007	0.0496825659135012	1
PID_BCR_5PATHWAY	7	qn	50	0.59644298896029	0.0871562851570834	0.1218799047415788	1
SVM B cells memory	7	qn	50	0.691816833685346	0.00484485294929591	0.01133695590135243	1
SVM T cells CD8	7	qn	50	0.931919291780884	2.90481558505292e-9	1.019590270353575e-7	1
SVM T cells regulatory (Tregs)	7	qn	50	0.723930013181743	8.07161789178516e-4	0.0025523764684834156	1
SVM T cells gamma delta	7	qn	50	0.675667325753831	0.0119426225171032	0.023692074651365615	1
SVM Monocytes	7	qn	50	0.884336381611468	3.88985192536358e-7	4.5511267526753885e-6	1
SVM Macrophages M0	7	qn	50	0.711649365628604	0.0174795897151721	0.033163978324461656	1
SVM Macrophages M2	7	qn	50	0.982554786620531	7.65415557068816e-7	7.676024586604412e-6	1
SVM Dendritic cells resting	7	qn	50	0.901592622343055	1.9296484766539e-6	1.6126347983464738e-5	1
SVM Neutrophils	7	qn	50	0.670791110561872	0.00807462881286266	0.017176937656453294	1
REACTOME_GENERIC_TRANSCRIPTION_PATHWAY	8	qn	50	0.645779345904929	3.82716535219195e-4	0.001330034691702351	1
REACTOME_MRNA_SPLICING	8	qn	50	0.541973979720661	0.246320281804242	0.2727394918400282	1
MIPS_SPLICEOSOME	8	qn	50	0.560807683707482	0.130656745826322	0.16860484479793758	1
DCA_UP.V1_DN	8	qn	50	0.544865529201671	0.176114996776123	0.20804781264545352	1
MTOR_UP.N4.V1_DN	8	qn	50	0.547579278175767	0.161933154628751	0.19580768429254794	1
PRC2_EDD_UP.V1_UP	8	qn	50	0.501976965885026	0.482316152533314	0.5068651782610575	1
JAK2_DN.V1_DN	8	qn	50	0.679232448271738	0.00287136218967186	0.007465541693146836	1
CSR_EARLY_UP.V1_DN	8	qn	50	0.676247489912438	0.00154139098928617	0.004293874898725759	1
DCA_UP.V1_DN	9	qn	50	0.526976602329977	0.295254551309167	0.3188749154139004	1
PID_HIF1_TFPATHWAY	10	qn	50	0.846092228435007	5.78429629164063e-6	3.980956859540904e-5	1
PDGF_ERK_DN.V1_DN	10	qn	50	0.468621754673356	0.73326302644991	0.7395842594365472	1
EGFR_UP.V1_UP	10	qn	50	0.619909829861454	0.00339583804537421	0.008513851099473913	1
P53_DN.V1_UP	10	qn	50	0.524950201227692	0.289369530704662	0.31445419590506607	1
MEL18_DN.V1_UP	10	qn	50	0.585836301454823	0.0473558220359954	0.07387508237615283	1
IRIS_DendriticCell-LPSstimulated	11	qn	50	0.75681762843925	1.27150831103093e-8	2.7893713573241024e-7	1
KEGG_CYTOKINE_CYTOKINE_RECEPTOR_INTERACTION	11	qn	50	0.536652869085302	0.227432504009269	0.2558615670104276	1
REACTOME_GPCR_DOWNSTREAM_SIGNALING	11	qn	50	0.484634433168073	0.652419777922928	0.6683172575269237	1
KEGG_CYTOSOLIC_DNA_SENSING_PATHWAY	11	qn	50	0.66617969320672	0.0645667073177046	0.09522232885930385	1
REACTOME_INTERFERON_SIGNALING	11	qn	50	0.718709308603551	4.6983291633045e-5	2.1417058913245185e-4	1
REACTOME_INTERFERON_GAMMA_SIGNALING	11	qn	50	0.902564726889051	3.38027064289408e-6	2.5792934688170046e-5	1
REACTOME_INTERFERON_ALPHA_BETA_SIGNALING	11	qn	50	0.986334307280253	1.47266734659463e-7	2.1537759943946466e-6	1
REACTOME_INNATE_IMMUNE_SYSTEM	11	qn	50	0.556456695168937	0.110252845989195	0.1477206564301702	1
KEGG_ANTIGEN_PROCESSING_AND_PRESENTATION	11	qn	50	0.755612369125883	0.00129558489040618	0.003697156882378611	1
LTE2_UP.V1_DN	11	qn	50	0.603055758461164	0.0107093960638489	0.02185463964192421	1
SVM B cells memory	11	qn	50	0.722225911415101	0.00301086135195261	0.007770678930407104	1
SVM T cells CD8	11	qn	50	0.840361245766651	1.29821020256124e-5	7.723250527101614e-5	1
SVM T cells gamma delta	11	qn	50	0.806622839055271	1.51060309462227e-4	6.165368444330428e-4	1
SVM Macrophages M1	11	qn	50	0.883667451235019	8.95155089275952e-6	5.818508080293688e-5	1
PID_ATR_PATHWAY	12	qn	50	0.766540830518577	0.00356360203330679	0.008808621927399177	1
REACTOME_MRNA_PROCESSING	12	qn	50	0.882822101403464	1.55246178195321e-13	1.8163802848852557e-11	1
REACTOME_MRNA_SPLICING	12	qn	50	0.867534875879799	1.40060142397242e-9	5.4623455534924376e-8	1
PID_FANCONI_PATHWAY	12	qn	50	0.792858045987392	0.00155559030269928	0.004299308631869664	1
KEGG_DNA_REPLICATION	12	qn	50	0.995675812365659	1.1710599027835e-5	7.086931480638078e-5	1
REACTOME_CELL_CYCLE_MITOTIC	12	qn	50	0.802955042176183	3.77765768157178e-16	1.3259578462316948e-13	1
PID_FOXM1PATHWAY	12	qn	50	0.71427066211489	0.0225957738494073	0.040056144551222035	1
REACTOME_ACTIVATION_OF_ATR_IN_RESPONSE_TO_REPLICATION_STRESS	12	qn	50	0.999852488725924	1.49314626973501e-6	1.343831642761509e-5	1
REACTOME_DNA_STRAND_ELONGATION	12	qn	50	0.999822986471109	1.00001605857008e-5	6.267957795680323e-5	1
PID_AURORA_B_PATHWAY	12	qn	50	0.788125643480303	0.00181434591039576	0.004936708639914045	1
MIPS_SPLICEOSOME	12	qn	50	0.884122106351047	1.13517127298948e-12	7.96890233638615e-11	1
REACTOME_CHROMOSOME_MAINTENANCE	12	qn	50	0.859080372571332	5.71851536045605e-8	1.0564204692210913e-6	1
PID_PLK1_PATHWAY	12	qn	50	0.837129490815165	3.32957266523867e-4	0.001192530617855891	1
CORDENONSI_YAP_CONSERVED_SIGNATURE	12	qn	50	0.788683777974459	2.48551656522968e-4	9.380820584899115e-4	1
E2F1_UP.V1_UP	12	qn	50	0.55479353508225	0.130422643918501	0.16860484479793758	1
CSR_LATE_UP.V1_UP	12	qn	50	0.753735196189995	1.08867298531413e-6	1.0055900469612094e-5	1
PRC2_EDD_UP.V1_UP	12	qn	50	0.685711735699464	1.86835969104929e-5	9.787973903855235e-5	1
ERB2_UP.V1_DN	12	qn	50	0.659382832662715	2.0091701138121e-4	8.013848976682354e-4	1
TBK1.DF_DN	12	qn	50	0.625616386395246	3.23350338523567e-4	0.0011700615342450725	1
RB_P107_DN.V1_UP	12	qn	50	0.678925154585794	8.88826817827531e-4	0.002712854026586638	1
REACTOME_METABOLISM_OF_AMINO_ACIDS_AND_DERIVATIVES	13	qn	50	0.549516049382716	0.179884444485762	0.20976558144352975	1
REACTOME_POST_TRANSLATIONAL_PROTEIN_MODIFICATION	13	qn	50	0.634922839506173	0.00724203111191635	0.01569106740915209	1
REACTOME_MEMBRANE_TRAFFICKING	13	qn	50	0.536957153231663	0.286390152749641	0.312183054705354	1
MIPS_55S_RIBOSOME_MITOCHONDRIAL	13	qn	50	0.586342592592593	0.182908494383829	0.21258570042623834	1
SIRNA_EIF4GI_DN	13	qn	50	0.580639070442992	0.109259290016582	0.1477206564301702	1
PIGF_UP.V1_UP	13	qn	50	0.560566448801743	0.0958533971519923	0.1319393819621541	1
RB_P107_DN.V1_DN	13	qn	50	0.625653021442495	0.0213531295908954	0.03843563326361172	1
ERB2_UP.V1_DN	13	qn	50	0.545511982570806	0.163276485661953	0.19580768429254794	1
EGFR_UP.V1_UP	13	qn	50	0.517188712522046	0.353480131570254	0.37597432176108836	1
TBK1.DF_DN	13	qn	50	0.526322924231421	0.24374072702535	0.27080525885041223	1
IRIS_DendriticCell-LPSstimulated	14	qn	50	0.552823571042005	0.114073415673381	0.15185926037921615	1
DMAP_GRAN2	14	qn	50	0.743144887112665	4.33146393640647e-5	2.000452423261409e-4	1
KEGG_CYTOKINE_CYTOKINE_RECEPTOR_INTERACTION	14	qn	50	0.658516159471573	3.41048008180237e-4	0.0012091702108208402	1
PID_AP1_PATHWAY	14	qn	50	0.586170087284737	0.14283101196974	0.1784521292392792	1
PID_HIF1_TFPATHWAY	14	qn	50	0.465322009907997	0.673937111459574	0.6856577568762622	1
REACTOME_INNATE_IMMUNE_SYSTEM	14	qn	50	0.619423282405673	0.0032294963171858	0.008274111002424932	1
HINATA_NFKB_IMMU_INF	14	qn	50	0.996972556420539	3.7043282365015e-4	0.0013002192110120265	1
EGFR_UP.V1_UP	14	qn	50	0.670457992114043	4.01093841895176e-5	1.8940572011162457e-4	1
SVM Monocytes	14	qn	50	0.857837933474876	4.65636508072414e-6	3.3366309665114554e-5	1
SVM Neutrophils	14	qn	50	0.562981638751278	0.196330780520714	0.2274326863457776	1
PID_ERBB1_DOWNSTREAM_PATHWAY	17	qn	50	0.667280299372284	0.00382292872582104	0.009383552327015281	1
PID_CXCR4_PATHWAY	17	qn	50	0.593553246986868	0.079066028841133	0.11251307942826261	1
BIOCARTA_MAPK_PATHWAY	17	qn	50	0.547436448776758	0.243744768359067	0.27080525885041223	1
REACTOME_GENERIC_TRANSCRIPTION_PATHWAY	17	qn	50	0.594571157548986	0.0190603419230999	0.035776363716620664	1
REACTOME_CIRCADIAN_CLOCK	17	qn	50	0.761810333843017	0.00335528840050912	0.008494105461644974	1
KEGG_FOCAL_ADHESION	17	qn	50	0.624554026503568	0.00632296523350098	0.014473493546993864	1
KEGG_PROSTATE_CANCER	17	qn	50	0.632178049609242	0.0305209431160869	0.05168813714585246	1
REACTOME_TOLL_RECEPTOR_CASCADES	17	qn	50	0.559961639572938	0.169484608985768	0.20234386991158018	1
KEGG_APOPTOSIS	17	qn	50	0.538485389058784	0.29272545935224	0.31711924763159327	1
REACTOME_FATTY_ACID_TRIACYLGLYCEROL_AND_KETONE_BODY_METABOLISM	17	qn	50	0.496254353550798	0.526777179329604	0.5454241591288821	1
REACTOME_MEMBRANE_TRAFFICKING	17	qn	50	0.458014780835882	0.736812167377946	0.7410345866752408	1
REACTOME_ANTIGEN_PROCESSING_UBIQUITINATION_PROTEASOME_DEGRADATION	17	qn	50	0.604742258075855	0.0196050496337411	0.03611124369591405	1
PIGF_UP.V1_UP	17	qn	50	0.676020867062421	8.84443271998175e-5	3.7402360056790294e-4	1
RB_P130_DN.V1_DN	17	qn	50	0.640456167176351	0.0107896817781958	0.02189120407021229	1
TBK1.DF_DN	17	qn	50	0.698580630009394	1.1423471332877e-7	1.7433210599303595e-6	1
EIF4E_DN	17	qn	50	0.675751783893986	0.00638048562843363	0.014473493546993864	1
DMAP_TCELLA1	18	qn	50	0.836858436263341	1.45497181870996e-4	6.008177745496424e-4	1
KEGG_CYTOKINE_CYTOKINE_RECEPTOR_INTERACTION	18	qn	50	0.630301395051365	0.00336376256173405	0.008494105461644974	1
REACTOME_GLYCOSAMINOGLYCAN_METABOLISM	18	qn	50	0.458348323140265	0.708430375010878	0.7186678081757751	1
PID_INTEGRIN1_PATHWAY	18	qn	50	0.782274719857164	6.4106754952027e-4	0.0020834695359408777	1
REACTOME_EXTRACELLULAR_MATRIX_ORGANIZATION	18	qn	50	0.752781441952805	0.00196516882782679	0.005305955835132333	1
REACTOME_CLASS_A1_RHODOPSIN_LIKE_RECEPTORS	18	qn	50	0.598351381929853	0.0365748493662481	0.05998958938108917	1
LEF1_UP.V1_UP	18	qn	50	0.555328259136728	0.110264421608845	0.1477206564301702	1
NOTCH_DN.V1_DN	18	qn	50	0.554903310909872	0.122832831795657	0.1614768687650772	1
EGFR_UP.V1_UP	18	qn	50	0.541320473506587	0.176633185664801	0.20804781264545352	1
SVM T cells CD8	18	qn	50	0.854435347599996	3.92966380927538e-6	2.9347063767141665e-5	1
SVM T cells regulatory (Tregs)	18	qn	50	0.765534436583123	2.35223030865523e-4	9.072888333384459e-4	1
SVM T cells gamma delta	18	qn	50	0.621585321981053	0.0718598653943171	0.10379758334734693	1
SVM NK cells resting	18	qn	50	0.829218131670464	3.77555215028721e-5	1.866505358803959e-4	1
KEGG_LYSOSOME	19	qn	50	0.578324926452022	0.114873800406312	0.15215359978345475	1
MYC_UP.V1_UP	19	qn	50	0.626079437688274	0.0236656340322787	0.041326554951889666	1
E2F1_UP.V1_UP	19	qn	50	0.588669126331624	0.0466047978999321	0.0733555339142429	1
REACTOME_FATTY_ACID_TRIACYLGLYCEROL_AND_KETONE_BODY_METABOLISM	20	qn	50	0.499269403906193	0.505250774104295	0.5293821543600226	1
REACTOME_POST_TRANSLATIONAL_PROTEIN_MODIFICATION	21	qn	50	0.543846635452962	0.211695463704863	0.241250349871451	1
RB_P107_DN.V1_UP	22	qn	50	0.572660723345655	0.10122098834824	0.13824345101257682	1
CAMP_UP.V1_UP	23	qn	50	0.540925498981514	0.204323227514527	0.2351391896970458	1
ERB2_UP.V1_DN	23	qn	50	0.480489225393128	0.665144150243353	0.6786790602773748	1
KEGG_CYTOKINE_CYTOKINE_RECEPTOR_INTERACTION	24	qn	50	0.584340019102197	0.0374767799953451	0.06118302222495875	1
KEGG_ECM_RECEPTOR_INTERACTION	24	qn	50	0.684756446991404	0.00675650548674763	0.014915304565084393	1
REACTOME_RESPONSE_TO_ELEVATED_PLATELET_CYTOSOLIC_CA2_	24	qn	50	0.684173829990449	0.00690844812727039	0.015155408079199418	1
KEGG_FOCAL_ADHESION	24	qn	50	0.681910219675263	6.16400912439306e-5	2.730462323284003e-4	1
REACTOME_EXTRACELLULAR_MATRIX_ORGANIZATION	24	qn	50	0.771601400827762	8.3174024124438e-4	0.0025835471210334283	1
PID_INTEGRIN3_PATHWAY	24	qn	50	0.732171919770774	0.0225198237381873	0.040056144551222035	1
REACTOME_INTEGRIN_CELL_SURFACE_INTERACTIONS	24	qn	50	0.757926543370669	4.8173774261878e-4	0.0016103804538970645	1
EGFR_UP.V1_UP	24	qn	50	0.6407269750307	6.69788911829698e-4	0.0021568431931396695	1
KEGG_CYTOKINE_CYTOKINE_RECEPTOR_INTERACTION	25	qn	50	0.595146756403066	0.0235773696614612	0.041326554951889666	1
KEGG_OXIDATIVE_PHOSPHORYLATION	25	qn	50	0.705387922976257	0.00121476043015914	0.003494925499884083	1
KEGG_PEROXISOME	25	qn	50	0.831163004129914	1.41385522569935e-5	8.271053070341197e-5	1
REACTOME_RESPIRATORY_ELECTRON_TRANSPORT_ATP_SYNTHESIS_BY_CHEMIOSMOTIC_COUPLING_AND_HEAT_PRODUCTION_BY_UNCOUPLING_PROTEINS_	25	qn	50	0.859450364554122	2.74871737524181e-6	2.1927268152497167e-5	1
SVM T cells CD8	25	qn	50	0.777433335032886	2.255157824396e-4	8.7951155151444e-4	1
SVM T cells gamma delta	25	qn	50	0.646842400448682	0.0383135266302831	0.06168829287719893	1
SVM NK cells resting	25	qn	50	0.761895681435782	7.94421214010029e-4	0.002534925873795638	1
REACTOME_CIRCADIAN_CLOCK	26	qn	50	0.625908107808341	0.094233768960332	0.13022068072864776	1
CAHOY_ASTROCYTIC	26	qn	50	0.663530707313981	0.0119472855079536	0.023692074651365615	1
EGFR_UP.V1_UP	26	qn	50	0.53620230700976	0.214837729130139	0.24403897386627438	1
KRAS.PROSTATE_UP.V1_DN	27	qn	50	0.536044291163413	0.257112023394052	0.2820197506603508	1
JAK2_DN.V1_UP	27	qn	50	0.553383613536743	0.139073812342029	0.17622710516986348	1
REACTOME_TRANSLATION	28	qn	50	0.743524118744392	3.94103433742531e-5	1.8940572011162457e-4	1
SVM T cells CD8	28	qn	50	0.869492134114103	7.15415620261801e-7	7.385614197408593e-6	1
SVM T cells follicular helper	28	qn	50	0.675000304814856	0.0194180170537662	0.036080006681750015	1
SVM T cells gamma delta	28	qn	50	0.614007461867662	0.0779864868214893	0.11172757907894998	1
MYC_UP.V1_UP	31	qn	50	0.644463260619977	0.00805600813753978	0.017176937656453294	1
KRAS.KIDNEY_UP.V1_UP	31	qn	50	0.664280667667579	9.08370947388741e-4	0.002748605194253863	1
MTOR_UP.N4.V1_DN	31	qn	50	0.569788986103963	0.0808878122418775	0.11448234716491532	1
CAHOY_NEURONAL	31	qn	50	0.498582531131326	0.507622921870968	0.5302846594544934	1
KRAS.DF.V1_DN	31	qn	50	0.544587758323766	0.173868007670974	0.20617456315037794	1
REACTOME_GENERIC_TRANSCRIPTION_PATHWAY	32	qn	50	0.689458950165392	1.61043492657124e-5	8.858434427246484e-5	1
REACTOME_INNATE_IMMUNE_SYSTEM	32	qn	50	0.473911233600322	0.711150610320654	0.7193483118805463	1
REACTOME_ANTIGEN_PROCESSING_UBIQUITINATION_PROTEASOME_DEGRADATION	32	qn	50	0.550234765486949	0.161050265124621	0.19560084103370926	1
PIGF_UP.V1_UP	32	qn	50	0.738430511296759	1.83546945397853e-7	2.576999113385856e-6	1
RB_P130_DN.V1_DN	32	qn	50	0.740714982918497	4.04713077161591e-5	1.8940572011162457e-4	1
ERB2_UP.V1_DN	32	qn	50	0.716608532139064	1.92009139788289e-6	1.6126347983464738e-5	1
TBK1.DF_DN	32	qn	50	0.672951415803022	3.19773302408575e-6	2.494231758786885e-5	1
KEGG_NEUROACTIVE_LIGAND_RECEPTOR_INTERACTION	33	qn	50	0.620574658171415	0.0196502779086028	0.03611124369591405	1
REACTOME_CLASS_A1_RHODOPSIN_LIKE_RECEPTORS	33	qn	50	0.625357243972927	0.0124777408910154	0.024467525434337462	1
PIGF_UP.V1_DN	33	qn	50	0.578660615554736	0.0485892992830554	0.07480194758049319	1
CTIP_DN.V1_DN	33	qn	50	0.524345742720236	0.342311118728621	0.3652012239323586	1
KRAS.AMP.LUNG_UP.V1_UP	33	qn	50	0.692340155023852	2.91124339705485e-4	0.0010644233670481795	1
NOTCH_DN.V1_DN	33	qn	50	0.580343943339318	0.047711288107519	0.0741002748926512	1
KRAS.KIDNEY_UP.V1_DN	33	qn	50	0.51948530643702	0.36658405306068	0.38873414690120445	1
ATM_DN.V1_DN	33	qn	50	0.678211082442561	4.46332575247117e-4	0.00150637244145902	1
BRCA1_DN.V1_UP	33	qn	50	0.573456645332797	0.0993772495001951	0.13625552568190813	1
JAK2_DN.V1_UP	33	qn	50	0.523549872686215	0.318145761718653	0.3404547633025829	1
RELA_DN.V1_DN	33	qn	50	0.563390438949342	0.128421644287566	0.1669481375738358	1
REACTOME_RNA_POL_II_TRANSCRIPTION_PRE_INITIATION_AND_PROMOTER_OPENING	34	qn	50	0.747012947514772	0.0132219376279397	0.025782778374482413	1
REACTOME_MITOCHONDRIAL_PROTEIN_IMPORT	34	qn	50	0.925573514077164	1.81321351635436e-5	9.642999155157279e-5	1
REACTOME_METABOLISM_OF_AMINO_ACIDS_AND_DERIVATIVES	34	qn	50	0.612768508863399	0.0194276959055577	0.036080006681750015	1
KEGG_OXIDATIVE_PHOSPHORYLATION	34	qn	50	0.845455335418839	4.67905805025807e-7	5.297901211743815e-6	1
KEGG_PROTEASOME	34	qn	50	0.614432816922389	0.133361551076558	0.17033930418468726	1
REACTOME_MRNA_PROCESSING	34	qn	50	0.47851929092805	0.653084955361068	0.6683172575269237	1
KEGG_PEROXISOME	34	qn	50	0.709391885486776	0.00543743974670043	0.012639346695972524	1
REACTOME_PROTEIN_FOLDING	34	qn	50	0.601016684045881	0.163451998568993	0.19580768429254794	1
REACTOME_CELL_CYCLE_MITOTIC	34	qn	50	0.685438435019472	1.03564909369244e-6	1.0039434009469368e-5	1
KEGG_RNA_DEGRADATION	34	qn	50	0.657814129301356	0.0507882310092363	0.07750725688800844	1
REACTOME_RESPIRATORY_ELECTRON_TRANSPORT_ATP_SYNTHESIS_BY_CHEMIOSMOTIC_COUPLING_AND_HEAT_PRODUCTION_BY_UNCOUPLING_PROTEINS_	34	qn	50	0.975684899042563	3.62666703626571e-9	1.1572364815720584e-7	1
KEGG_PYRIMIDINE_METABOLISM	34	qn	50	0.835310218978102	4.65797485353451e-6	3.3366309665114554e-5	1
REACTOME_POST_TRANSLATIONAL_PROTEIN_MODIFICATION	34	qn	50	0.602352711157456	0.0330772041821294	0.05502416430297355	1
MIPS_SPLICEOSOME	34	qn	50	0.64154803463753	0.00643266379866394	0.014473493546993864	1
REACTOME_INFLUENZA_VIRAL_RNA_TRANSCRIPTION_AND_REPLICATION	34	qn	50	0.702163712200209	0.00952486438493258	0.01966604352418433	1
MIPS_39S_RIBOSOMAL_SUBUNIT_MITOCHONDRIAL	34	qn	50	0.991136600625652	2.80075033381856e-5	1.4247295176381372e-4	1
REACTOME_TRANSLATION	34	qn	50	0.783295252407532	9.30600383992378e-6	5.9389224505695396e-5	1
MIPS_55S_RIBOSOME_MITOCHONDRIAL	34	qn	50	0.969874217935349	5.45597949341133e-7	5.984527506835552e-6	1
REACTOME_ANTIGEN_PROCESSING_UBIQUITINATION_PROTEASOME_DEGRADATION	34	qn	50	0.623638128797958	0.00737045563619759	0.01587134925340708	1
MYC_UP.V1_UP	34	qn	50	0.659935479666319	0.00438094525173456	0.010532272488759114	1
SIRNA_EIF4GI_UP	34	qn	50	0.569265673879041	0.154866422076244	0.19140181038296353	1
SIRNA_EIF4GI_DN	34	qn	50	0.551589431392995	0.217765197932288	0.24656640152978415	1
CAMP_UP.V1_UP	34	qn	50	0.594874779763403	0.0306300071975422	0.05168813714585246	1
CSR_LATE_UP.V1_UP	34	qn	50	0.593288364615919	0.047017515647519	0.07367476782267486	1
EIF4E_UP	34	qn	50	0.738294096414534	8.1549016972963e-4	0.0025556879426348227	1
REACTOME_AMYLOIDS	35	qn	50	0.998938329430133	2.02642387649404e-7	2.634351039442252e-6	1
REACTOME_MEIOTIC_SYNAPSIS	35	qn	50	0.626147540983607	0.0854219259290999	0.11993238400445626	1
REACTOME_MEIOTIC_RECOMBINATION	35	qn	50	0.765027322404372	0.0035562503315984	0.008808621927399177	1
REACTOME_RNA_POL_I_PROMOTER_OPENING	35	qn	50	0.999754098360656	6.22327595050485e-5	2.730462323284003e-4	1
REACTOME_DEPOSITION_OF_NEW_CENPA_CONTAINING_NUCLEOSOMES_AT_THE_CENTROMERE	35	qn	50	0.942786885245902	1.56977963351994e-5	8.858434427246484e-5	1
REACTOME_RNA_POL_I_TRANSCRIPTION	35	qn	50	0.64801912568306	0.0540321149862309	0.08139601871316329	1
KEGG_SYSTEMIC_LUPUS_ERYTHEMATOSUS	35	qn	50	0.654171220400729	0.0202086543453698	0.03675252681463627	1
PRC2_EDD_UP.V1_UP	38	qn	50	0.574088270726098	0.0534325402663024	0.08083974842013854	1
MTOR_UP.N4.V1_DN	39	qn	50	0.533593852991582	0.247839987525984	0.27355923151452954	1
KRAS.DF.V1_DN	42	qn	50	0.575892066257234	0.0523930934578553	0.07961028486453336	1
EGFR_UP.V1_UP	42	qn	50	0.529421788793467	0.255389939323526	0.2810089927979863	1
KRAS.LUNG_UP.V1_DN	42	qn	50	0.585026180071651	0.057639440608098	0.086459160912147	1
TBK1.DF_DN	42	qn	50	0.588513189615045	0.0085421600778799	0.0180620372731075	1
P53_DN.V1_UP	42	qn	50	0.618690903785631	0.00446849589858802	0.010669673880302008	1
REACTOME_GENERIC_TRANSCRIPTION_PATHWAY	44	qn	50	0.620556061987238	0.00397100945752643	0.009679335552720674	1
REACTOME_MRNA_SPLICING	44	qn	50	0.54453117087005	0.24380188546077	0.27080525885041223	1
MIPS_SPLICEOSOME	44	qn	50	0.557498711902025	0.155579630039668	0.19160859699622268	1
REACTOME_TRANSLATION	44	qn	50	0.617332028526999	0.0377555035861907	0.061352693327559896	1
MYC_UP.V1_UP	44	qn	50	0.534810847766636	0.283715180933016	0.31023061840339133	1
KEGG_CYTOKINE_CYTOKINE_RECEPTOR_INTERACTION	45	qn	50	0.643552416052416	0.00106943914694427	0.0031543961393062083	1
REACTOME_GLYCOSAMINOGLYCAN_METABOLISM	45	qn	50	0.624575143325143	0.0457451002303289	0.07265398271875766	1
KEGG_FOCAL_ADHESION	45	qn	50	0.595264127764128	0.0207678529422713	0.03757482671514034	1
REACTOME_COLLAGEN_FORMATION	45	qn	50	0.96036036036036	5.14526131543415e-6	3.6119734434347733e-5	1
PID_INTEGRIN1_PATHWAY	45	qn	50	0.85494812994813	1.56172425447107e-5	8.858434427246484e-5	1
REACTOME_POST_TRANSLATIONAL_PROTEIN_MODIFICATION	45	qn	50	0.770577395577396	1.13050385407224e-7	1.7433210599303595e-6	1
REACTOME_EXTRACELLULAR_MATRIX_ORGANIZATION	45	qn	50	0.914086814086814	5.93800706388237e-7	6.315880240674884e-6	1
LEF1_UP.V1_UP	45	qn	50	0.596769764416823	0.0137879612984723	0.026737980197589932	1
KRAS.DF.V1_UP	45	qn	50	0.582221057956352	0.0305913988672953	0.05168813714585246	1
EGFR_UP.V1_UP	45	qn	50	0.628697788697789	0.00147610639381552	0.004178333421203609	1
P53_DN.V1_UP	45	qn	50	0.543134846076023	0.162990044520372	0.19580768429254794	1
MEL18_DN.V1_UP	45	qn	50	0.75447457947458	2.02135395170187e-7	2.634351039442252e-6	1
REACTOME_MRNA_PROCESSING	46	qn	50	0.62905974287875	0.0103627298286706	0.021270866490429127	1
REACTOME_CELL_CYCLE_MITOTIC	46	qn	50	0.722442291764197	1.26414589941336e-8	2.7893713573241024e-7	1
REACTOME_MITOTIC_G2_G2_M_PHASES	46	qn	50	0.65035501218385	0.0308451643025086	0.05180216588603119	1
REACTOME_ANTIGEN_PROCESSING_UBIQUITINATION_PROTEASOME_DEGRADATION	46	qn	50	0.456451066123102	0.799734239190449	0.8020191941595646	1
E2F1_UP.V1_UP	46	qn	50	0.604313169858227	0.0220548719658471	0.03949622479598129	1
PIGF_UP.V1_UP	46	qn	50	0.659477453698898	4.32468598614912e-4	0.0014845314423314472	1
MTOR_UP.N4.V1_DN	46	qn	50	0.67251375572612	4.3563173378957e-4	0.0014845314423314472	1
JAK2_DN.V1_DN	46	qn	50	0.68096168389211	0.00471563315713413	0.011108639182242145	1
ERB2_UP.V1_DN	46	qn	50	0.567535105799315	0.0791758707087774	0.11251307942826261	1
CAHOY_OLIGODENDROCUTIC	46	qn	50	0.700203764389547	0.00642274107946644	0.014473493546993864	1
TBK1.DF_DN	46	qn	50	0.67080126731812	6.38220977822757e-6	4.226708739920523e-5	1
REACTOME_METABOLISM_OF_AMINO_ACIDS_AND_DERIVATIVES	47	qn	50	0.600828247602441	0.029554096943243	0.05060238061989411	1
REACTOME_GPCR_DOWNSTREAM_SIGNALING	49	qn	50	0.529408544437119	0.22274875474169	0.25139811226473696	1
KRAS.KIDNEY_UP.V1_UP	49	qn	50	0.578773223644015	0.0640503284073799	0.09522232885930385	1
CAHOY_OLIGODENDROCUTIC	51	qn	50	0.624908645764818	0.0481254463158747	0.07441423637388554	1
KRAS.LUNG_UP.V1_DN	51	qn	50	0.579101348388511	0.0682862329189828	0.09904325518414446	1
KEGG_FOCAL_ADHESION	54	qn	50	0.54745447788926	0.157358711127337	0.192646398548362	1
PID_INTEGRIN1_PATHWAY	54	qn	50	0.75128205128205106	0.00175584139635201	0.004814846329059028	1
LEF1_UP.V1_UP	54	qn	50	0.53706144665224	0.201666515944399	0.23284522071211858	1
REACTOME_GENERIC_TRANSCRIPTION_PATHWAY	55	qn	50	0.541593576197664	0.172520931129847	0.20527066720873322	1
REACTOME_MRNA_PROCESSING	55	qn	50	0.743272549259577	2.08138140464904e-6	1.6989880768181698e-5	1
MIPS_NOP56P_ASSOCIATED_PRE_RRNA_COMPLEX	55	qn	50	0.786929384408273	8.30580736919074e-5	3.555290715348719e-4	1
MIPS_SPLICEOSOME	55	qn	50	0.670308035310456	9.94427409324466e-4	0.0029832822279733983	1
REACTOME_TRANSLATION	55	qn	50	0.759076216461373	2.61336684744775e-5	1.3489584756678827e-4	1
MYC_UP.V1_UP	55	qn	50	0.665181740301065	0.00257569264236653	0.006797504642636481	1
PIGF_UP.V1_UP	55	qn	50	0.492757744390132	0.563511656324685	0.5817429157940132	1
KRAS.DF.V1_DN	55	qn	50	0.456148268265818	0.826188796912401	0.826188796912401	1
TBK1.DF_DN	55	qn	50	0.530081277401427	0.208409346343279	0.23905777962905533	1
IRIS_DendriticCell-LPSstimulated	56	qn	50	0.553074795686896	0.123576426162423	0.1618482297873525	1
KEGG_CYTOKINE_CYTOKINE_RECEPTOR_INTERACTION	56	qn	50	0.511194752597288	0.409299463744711	0.4314237590822629	1
KEGG_FOCAL_ADHESION	56	qn	50	0.535499207606973	0.233513406322364	0.26186327673849763	1
MIPS_PA700_20S_PA28_COMPLEX	56	qn	50	0.862942419440042	0.00118086992152533	0.0034416642513373343	1
REACTOME_POST_TRANSLATIONAL_PROTEIN_MODIFICATION	56	qn	50	0.624394699771086	0.0112989128300439	0.022792634501985105	1
REACTOME_MEMBRANE_TRAFFICKING	56	qn	50	0.598637394736024	0.0639509293691094	0.09522232885930385	1
REACTOME_ANTIGEN_PROCESSING_UBIQUITINATION_PROTEASOME_DEGRADATION	56	qn	50	0.618280598211196	0.00860750760692394	0.018091228563055704	1
SIRNA_EIF4GI_DN	56	qn	50	0.566856219508406	0.151048851470008	0.18734327514478022	1
LEF1_UP.V1_UP	56	qn	50	0.575401634504832	0.0500839170784974	0.07676617857883226	1
CSR_LATE_UP.V1_UP	56	qn	50	0.613906497622821	0.0184088974254206	0.03473937094797113	1
KRAS.DF.V1_UP	56	qn	50	0.700316180354868	6.32575279548069e-6	4.226708739920523e-5	1
EGFR_UP.V1_UP	56	qn	50	0.577654516640254	0.0429044726275525	0.06845213587395876	1
TBK1.DF_DN	56	qn	50	0.566516992428244	0.0380620255923491	0.06156576489822366	1
EIF4E_DN	56	qn	50	0.586599753477725	0.104597340112771	0.14230103247900242	1
MEL18_DN.V1_UP	56	qn	50	0.699662725019302	6.99590735469331e-5	3.031559853700434e-4	1
REACTOME_3_UTR_MEDIATED_TRANSLATIONAL_REGULATION	59	qn	50	0.968186777220161	6.82237359416228e-11	3.4209330450728005e-9	1
REACTOME_PEPTIDE_CHAIN_ELONGATION	59	qn	50	1	4.7707308203166e-9	1.288097321485482e-7	1
KEGG_RIBOSOME	59	qn	50	0.998176490757769	5.39701912609726e-9	1.3531097951858133e-7	1
MIPS_NOP56P_ASSOCIATED_PRE_RRNA_COMPLEX	59	qn	50	0.93985471670667	1.97558381447004e-11	1.1557165314649733e-9	1
MIPS_RIBOSOME_CYTOPLASMIC	59	qn	50	1	4.7707308203166e-9	1.288097321485482e-7	1
REACTOME_INFLUENZA_VIRAL_RNA_TRANSCRIPTION_AND_REPLICATION	59	qn	50	0.80301658302422	1.61521311493953e-5	8.858434427246484e-5	1
REACTOME_TRANSLATION	59	qn	50	0.918689273658405	3.72366471729337e-14	6.5350315788498645e-12	1
REACTOME_SRP_DEPENDENT_COTRANSLATIONAL_PROTEIN_TARGETING_TO_MEMBRANE	59	qn	50	0.998561878880447	3.77903885140407e-13	3.316106592107071e-11	1
CAHOY_ASTROCYTIC	60	qn	50	0.6168247002586	0.0462378508604316	0.073105791225277	1
KRAS.LUNG_UP.V1_DN	60	qn	50	0.56391479246663	0.114218930883513	0.15185926037921615	1
REACTOME_GLYCOSAMINOGLYCAN_METABOLISM	61	qn	50	0.726015878602996	0.00118644266214193	0.0034416642513373343	1
KEGG_FOCAL_ADHESION	61	qn	50	0.61698932300833	0.00648592132759475	0.014500371885259601	1
LEF1_UP.V1_UP	61	qn	50	0.567164282115521	0.0644948014292984	0.09522232885930385	1
EGFR_UP.V1_UP	61	qn	50	0.673676270930759	3.42684958665196e-5	1.7183202927354828e-4	1
P53_DN.V1_UP	61	qn	50	0.552663726525457	0.116885241165218	0.15423578815410346	1
MEL18_DN.V1_UP	61	qn	50	0.649938176337332	0.00151471733501944	0.0042533262767345875	1
IRIS_DendriticCell-LPSstimulated	63	qn	50	0.645595238095238	4.94757396510817e-4	0.0016383004356160071	1
DMAP_GRAN2	63	qn	50	0.637132352941176	0.0140268487919459	0.02705177981303852	1
KEGG_CYTOKINE_CYTOKINE_RECEPTOR_INTERACTION	63	qn	50	0.59068253968254	0.0269291870329714	0.04656228890922641	1
PID_CXCR4_PATHWAY	63	qn	50	0.624513305322129	0.023054052814682	0.040663178582680315	1
REACTOME_GPCR_DOWNSTREAM_SIGNALING	63	qn	50	0.56988475177305	0.031626058292129	0.0528606974311299	1
REACTOME_TOLL_RECEPTOR_CASCADES	63	qn	50	0.567778822055138	0.125518030177706	0.1637800319419138	1
KEGG_LEISHMANIA_INFECTION	63	qn	50	0.828257575757576	1.16574712098915e-5	7.086931480638078e-5	1
REACTOME_INNATE_IMMUNE_SYSTEM	63	qn	50	0.66234768907563	1.19982891025122e-4	5.013570803549741e-4	1
PID_BCR_5PATHWAY	63	qn	50	0.600029761904762	0.0890344399418242	0.12401225563325512	1
SVM B cells naive	63	qn	50	0.605119047619048	0.110133784963582	0.1477206564301702	1
SVM Neutrophils	63	qn	50	0.66718253968254	0.0122082978215104	0.024073665928933428	1
KEGG_NEUROACTIVE_LIGAND_RECEPTOR_INTERACTION	64	qn	50	0.585024154589372	0.0665938321937932	0.09780098368209796	1
CTIP_DN.V1_UP	64	qn	50	0.665899758454106	0.00212414129728501	0.005648284813235141	1
KRAS.AMP.LUNG_UP.V1_UP	64	qn	50	0.642449065322411	0.00424377555670919	0.010272863588999488	1
ATM_DN.V1_UP	64	qn	50	0.557521739130435	0.133897661225324	0.17033930418468726	1
KRAS.PROSTATE_UP.V1_UP	64	qn	50	0.55491875274484	0.160421873153814	0.19551415790621082	1
KRAS.KIDNEY_UP.V1_DN	64	qn	50	0.606916996047431	0.0266541272240688	0.04631484482994133	1
ATM_DN.V1_DN	64	qn	50	0.662903381642512	8.52064776627147e-4	0.002623462601720426	1
BRCA1_DN.V1_UP	64	qn	50	0.63719806763285	0.0065775519468863	0.014612156540234756	1
KRAS.PROSTATE_UP.V1_DN	64	qn	50	0.611210880067213	0.01993258842254	0.03643926320995594	1
RELA_DN.V1_DN	64	qn	50	0.595552404956942	0.0387170116620331	0.06205329266380647	1
REACTOME_GENERIC_TRANSCRIPTION_PATHWAY	65	qn	50	0.736835662484781	7.42930554967471e-8	1.3038431239679115e-6	1
REACTOME_MRNA_PROCESSING	65	qn	50	0.796407813244402	2.07639785318074e-8	4.048975813702443e-7	1
MIPS_SPLICEOSOME	65	qn	50	0.722176191561199	4.00707491778697e-5	1.8940572011162457e-4	1
E2F1_UP.V1_UP	65	qn	50	0.57476055921539	0.0681286452573666	0.09904325518414446	1
ERB2_UP.V1_DN	65	qn	50	0.621010004764173	0.00452559917100747	0.010733008844754203	1
TBK1.DF_DN	65	qn	50	0.676776522900728	1.55119428481352e-6	1.3611729849238638e-5	1
DMAP_HSC1	66	qn	50	0.587811763750102	0.133942016965737	0.17033930418468726	1
KRAS.KIDNEY_UP.V1_UP	66	qn	50	0.648166288581838	0.00204538129438915	0.005480372781149555	1
LEF1_UP.V1_UP	66	qn	50	0.602730904694317	0.011443255093483	0.02295190021607162	1
REACTOME_3_UTR_MEDIATED_TRANSLATIONAL_REGULATION	1	qn (cn)	50	0.985875256089233	4.10784199256217e-8	7.445463611518933e-7	1
REACTOME_PEPTIDE_CHAIN_ELONGATION	1	qn (cn)	50	0.997138304445384	2.20305629405718e-6	2.9040287512571917e-5	1
KEGG_ECM_RECEPTOR_INTERACTION	1	qn (cn)	50	0.758716518703999	8.81480327280252e-4	0.0027785792925138376	1
KEGG_RIBOSOME	1	qn (cn)	50	0.976927579590908	5.29925089432814e-6	4.802446122984877e-5	1
MIPS_NOP56P_ASSOCIATED_PRE_RRNA_COMPLEX	1	qn (cn)	50	0.965854768950603	8.93618219153286e-9	3.239366044430662e-7	1
KEGG_FOCAL_ADHESION	1	qn (cn)	50	0.688121253509371	1.64110202221302e-4	6.798851234882513e-4	1
MIPS_RIBOSOME_CYTOPLASMIC	1	qn (cn)	50	0.998178921010699	2.10380237664634e-6	2.9040287512571917e-5	1
REACTOME_COLLAGEN_FORMATION	1	qn (cn)	50	0.805191972076789	0.00453214872823427	0.011138331620236766	1
PID_INTEGRIN1_PATHWAY	1	qn (cn)	50	0.825201709790829	3.30744564419883e-4	0.001262051627391659	1
REACTOME_INFLUENZA_LIFE_CYCLE	1	qn (cn)	50	0.802661905303893	1.20173094475581e-5	6.970039479583697e-5	1
REACTOME_EXTRACELLULAR_MATRIX_ORGANIZATION	1	qn (cn)	50	0.903394288893947	1.20107046398603e-5	6.970039479583697e-5	1
REACTOME_TRANSLATION	1	qn (cn)	50	0.900342791339163	4.24461087195256e-9	2.0515619214437372e-7	1
ESC_V6.5_UP_EARLY.V1_DN	1	qn (cn)	50	0.674026860915092	6.62604450088704e-4	0.0021977048792214257	1
IRIS_PlasmaCell-FromBoneMarrow	2	qn (cn)	50	0.601861575178998	0.0824681750230759	0.11175593811538322	1
DMAP_ERY2	2	qn (cn)	50	0.692649164677804	0.0159746134430596	0.02790745721980292	1
PID_TAP63PATHWAY	2	qn (cn)	50	0.524927075046407	0.396172322093163	0.4385113488817453	1
LEF1_UP.V1_DN	2	qn (cn)	50	0.529794328232486	0.270655941943942	0.30901662662891016	1
NFE2L2.V2	2	qn (cn)	50	0.502137503663694	0.477415883636502	0.5166067397559163	1
P53_DN.V1_UP	2	qn (cn)	50	0.527211146988628	0.28845996391742	0.32677105287520236	1
RELA_DN.V1_DN	2	qn (cn)	50	0.548863754280378	0.204828431549699	0.24344362766152752	1
SVM T cells gamma delta	2	qn (cn)	50	0.513484486873508	0.440349316077912	0.4800800814383251	1
IRIS_DendriticCell-LPSstimulated	3	qn (cn)	50	0.717876250976462	5.63487469434334e-6	4.8062166510575546e-5	1
DMAP_GRAN2	3	qn (cn)	50	0.890238330360959	1.2926644069888e-8	3.325991013475033e-7	1
DMAP_GRAN3	3	qn (cn)	50	0.79238154268156	5.18479417503077e-6	4.802446122984877e-5	1
DMAP_MONO1	3	qn (cn)	50	0.911809905620981	1.70024854825652e-8	3.5219434213885057e-7	1
KEGG_LYSOSOME	3	qn (cn)	50	0.78526685041343	8.46225453165195e-6	6.135134535447664e-5	1
REACTOME_CHEMOKINE_RECEPTORS_BIND_CHEMOKINES	3	qn (cn)	50	0.971039004426627	3.23359673793844e-5	1.6167983689692198e-4	1
REACTOME_INTERFERON_SIGNALING	3	qn (cn)	50	0.649390476397982	0.00660407008589381	0.014508941855372765	1
KEGG_TOLL_LIKE_RECEPTOR_SIGNALING_PATHWAY	3	qn (cn)	50	0.696792783763468	0.00417512765846343	0.010437819146158576	1
REACTOME_TOLL_RECEPTOR_CASCADES	3	qn (cn)	50	0.680630101939891	0.003224725958475	0.008501550254161362	1
REACTOME_TCR_SIGNALING	3	qn (cn)	50	0.844713104485091	3.68374605257235e-4	0.0013695978913410018	1
KEGG_TYPE_I_DIABETES_MELLITUS	3	qn (cn)	50	0.753445251816587	0.0157959733237443	0.02790745721980292	1
KEGG_SYSTEMIC_LUPUS_ERYTHEMATOSUS	3	qn (cn)	50	0.704261672095548	0.00716072219545366	0.015319460616570338	1
REACTOME_CLASS_A1_RHODOPSIN_LIKE_RECEPTORS	3	qn (cn)	50	0.644444565489743	0.00828613263427576	0.01692238354887303	1
HOXA9_DN.V1_UP	3	qn (cn)	50	0.813930608575177	1.24800676136563e-10	1.8096098039801635e-8	1
RPS14_DN.V1_UP	3	qn (cn)	50	0.801974084547374	3.31408556281177e-10	2.4027120330385333e-8	1
SNF5_DN.V1_UP	3	qn (cn)	50	0.675038926871174	6.80771980703924e-4	0.0021977048792214257	1
EIF4E_DN	3	qn (cn)	50	0.763242295164119	2.09201064213079e-4	8.198420084026069e-4	1
SVM B cells naive	3	qn (cn)	50	0.771903449427879	0.00237231266232848	0.006370098815511659	1
SVM T cells CD8	3	qn (cn)	50	0.895981868294572	2.7333577479095e-6	3.3028072787239794e-5	1
SVM T cells gamma delta	3	qn (cn)	50	0.57107241292909094	0.218296501106955	0.25734140374397135	1
SVM Monocytes	3	qn (cn)	50	0.88653219744425	1.1617770174427e-5	6.970039479583697e-5	1
SVM Macrophages M0	3	qn (cn)	50	0.777875219243297	0.00921804085354951	0.018309807174858618	1
SVM Macrophages M1	3	qn (cn)	50	0.884963389849383	3.1925928429399e-5	1.6167983689692198e-4	1
SVM Macrophages M2	3	qn (cn)	50	0.980623068570951	2.28720990543481e-5	1.228316430696472e-4	1
SVM Dendritic cells resting	3	qn (cn)	50	0.865776121272864	1.70627417014493e-4	6.872493185305968e-4	1
SVM Dendritic cells activated	3	qn (cn)	50	0.872326370697706	9.58040442759469e-6	6.61504115238681e-5	1
REACTOME_TRANSMISSION_ACROSS_CHEMICAL_SYNAPSES	4	qn (cn)	50	0.639307888914087	0.0177245572539809	0.030236009433261535	1
KRAS.AMP.LUNG_UP.V1_DN	4	qn (cn)	50	0.653009351851383	0.00552640849145141	0.012755893357006306	1
KRAS.KIDNEY_UP.V1_UP	4	qn (cn)	50	0.814746799724091	1.37627214350691e-8	3.325991013475033e-7	1
E2F3_UP.V1_UP	4	qn (cn)	50	0.659244039994011	0.00574767694697337	0.013022080582986541	1
CAHOY_NEURONAL	4	qn (cn)	50	0.839977246463796	1.08229831960058e-5	6.970039479583697e-5	1
CAMP_UP.V1_DN	4	qn (cn)	50	0.630293248515197	0.00537206945138718	0.012755893357006306	1
KRAS.300_UP.V1_UP	4	qn (cn)	50	0.691442878770234	4.594050714806e-4	0.001665343384117175	1
LEF1_UP.V1_DN	5	qn (cn)	50	0.450536735444604	0.873615345879516	0.8858337423253833	1
KRAS.DF.V1_UP	5	qn (cn)	50	0.687168511520583	7.7122075968001e-6	5.885632113347445e-5	1
KRAS.LUNG.BREAST_UP.V1_UP	5	qn (cn)	50	0.598682963805192	0.0276188547624466	0.042603552559093164	1
KRAS.300_UP.V1_UP	5	qn (cn)	50	0.650460488914156	0.00143174524002106	0.004236797138837831	1
LTE2_UP.V1_DN	6	qn (cn)	50	0.511243893822558	0.406524078816637	0.4465605411243361	1
IRIS_DendriticCell-LPSstimulated	7	qn (cn)	50	0.688709017388349	3.58609730845677e-5	1.67736809589107e-4	1
REACTOME_INTERFERON_SIGNALING	7	qn (cn)	50	0.684901800956614	6.82046341827339e-4	0.0021977048792214257	1
REACTOME_INTERFERON_ALPHA_BETA_SIGNALING	7	qn (cn)	50	0.933115198679401	4.76302402114427e-6	4.802446122984877e-5	1
KRAS.600_UP.V1_DN	7	qn (cn)	50	0.511594126545695	0.387200737582629	0.4327299550194665	1
RPS14_DN.V1_UP	7	qn (cn)	50	0.684420637728031	4.13419451120254e-5	1.873306887888651e-4	1
LTE2_UP.V1_DN	7	qn (cn)	50	0.593627585845485	0.0213252481366449	0.035138192952426255	1
SVM Macrophages M1	7	qn (cn)	50	0.795988418556512	6.65146019022566e-4	0.0021977048792214257	1
LEF1_UP.V1_DN	8	qn (cn)	50	0.548089563928282	0.162775974282703	0.19834047286547843	1
BCAT.100_UP.V1_UP	8	qn (cn)	50	0.583073288159772	0.204660103526707	0.24344362766152752	1
NFE2L2.V2	8	qn (cn)	50	0.494941437044823	0.553205057372325	0.5898142155807876	1
P53_DN.V1_UP	8	qn (cn)	50	0.464191561075215	0.767982427423521	0.7897691629532663	1
RELA_DN.V1_DN	8	qn (cn)	50	0.487406706775001	0.58393023518803	0.6180283511114185	1
SVM B cells memory	8	qn (cn)	50	0.743948039597112	0.0022506693570807	0.006157491637296255	1
SVM T cells CD8	8	qn (cn)	50	0.850327454286085	2.25734300002354e-5	1.228316430696472e-4	1
SVM T cells follicular helper	8	qn (cn)	50	0.617471073070217	0.107956787854057	0.1423066748985297	1
SVM T cells gamma delta	8	qn (cn)	50	0.739342605801236	0.0039361796149145	0.01019189364576076	1
KEGG_FOCAL_ADHESION	9	qn (cn)	50	0.554084423745102	0.123322449148175	0.15824562058836614	1
ESC_V6.5_UP_EARLY.V1_DN	9	qn (cn)	50	0.622978249849507	0.00546456643194371	0.012755893357006306	1
KEGG_OXIDATIVE_PHOSPHORYLATION	12	qn (cn)	50	0.721808213046884	0.00147359476038767	0.004273424805124243	1
MIPS_RIBOSOME_CYTOPLASMIC	12	qn (cn)	50	0.766348566952797	0.00734387892759254	0.015319460616570338	1
REACTOME_TRANSLATION	12	qn (cn)	50	0.662513410869551	0.0102029063662777	0.019725618974803554	1
MIPS_55S_RIBOSOME_MITOCHONDRIAL	12	qn (cn)	50	0.873097795680877	1.29228553130874e-4	5.511217707051979e-4	1
MYC_UP.V1_UP	12	qn (cn)	50	0.577520420722838	0.115166160149331	0.1504422812761531	1
EIF4E_UP	12	qn (cn)	50	0.661218271490175	0.0221094670033874	0.03602104174709183	1
DMAP_GRAN3	13	qn (cn)	50	0.41946059631325	0.891594815437785	0.8977864461005474	1
PID_TAP63PATHWAY	13	qn (cn)	50	0.497491305483388	0.510595837555119	0.5484177514480908	1
PID_DELTANP63PATHWAY	13	qn (cn)	50	0.728477757551121	0.0166755141100327	0.028785113642318352	1
LEF1_UP.V1_DN	13	qn (cn)	50	0.456893916789777	0.811516156768605	0.8286608643059699	1
KRAS.600_UP.V1_DN	13	qn (cn)	50	0.605518279762359	0.00554221573442343	0.012755893357006306	1
NFE2L2.V2	13	qn (cn)	50	0.525319546546683	0.251179627677295	0.28905592073974423	1
ESC_V6.5_UP_EARLY.V1_DN	13	qn (cn)	50	0.705495219243209	6.60234068393179e-5	2.9010284823336656e-4	1
KRAS.LUNG_UP.V1_DN	13	qn (cn)	50	0.635825188667574	0.00964575567698576	0.018900467204904528	1
KRAS.50_UP.V1_DN	13	qn (cn)	50	0.761722132871459	0.00739560167696499	0.015319460616570338	1
P53_DN.V1_UP	13	qn (cn)	50	0.597397588257126	0.022970623400603	0.03660154278118061	1
SINGH_KRAS_DEPENDENCY_SIGNATURE_	13	qn (cn)	50	0.850426821724607	0.0404967983219164	0.05991873221099875	1
KRAS.PROSTATE_UP.V1_DN	13	qn (cn)	50	0.473223458788977	0.674255230806121	0.7033597731430759	1
ATF2_UP.V1_UP	15	qn (cn)	50	0.42861429703535	0.922740870686359	0.922740870686359	1
IL21_UP.V1_UP	16	qn (cn)	50	0.535054195275727	0.240952030021659	0.2795043548251244	1
LTE2_UP.V1_DN	16	qn (cn)	50	0.605361259854232	0.0113925278216797	0.02117841710440457	1
CAHOY_OLIGODENDROCUTIC	17	qn (cn)	50	0.682823223891671	0.0119329236982497	0.021902201724635525	1
TBK1.DF_DN	17	qn (cn)	50	0.546141172106015	0.120400223298983	0.15587528909243337	1
HOXA9_DN.V1_UP	20	qn (cn)	50	0.536839220254205	0.227270478120034	0.26575983328552366	1
PIGF_UP.V1_UP	20	qn (cn)	50	0.63010894515057	0.00412980145990504	0.010437819146158576	1
ERB2_UP.V1_DN	20	qn (cn)	50	0.568847853643496	0.0811062895281218	0.11094728284507227	1
TBK1.DF_DN	20	qn (cn)	50	0.577713065424189	0.0267884112262733	0.041766877718383104	1
CSR_EARLY_UP.V1_UP	21	qn (cn)	50	0.683605142766237	0.00115881091327716	0.0035005746338580878	1
KRAS.DF.V1_UP	21	qn (cn)	50	0.58212890433920506	0.0488932186947737	0.07019323475982363	1
KEGG_SYSTEMIC_LUPUS_ERYTHEMATOSUS	22	qn (cn)	50	0.680212842712843	0.012356679030738	0.022396480743212623	1
E2F1_UP.V1_UP	24	qn (cn)	50	0.607266784397559	0.0228764329201062	0.03660154278118061	1
TBK1.DF_DN	24	qn (cn)	50	0.546319785775946	0.126613574557235	0.16104358167367608	1
KRAS.KIDNEY_UP.V1_UP	26	qn (cn)	50	0.641572117553173	0.00623926104175308	0.013918351554679947	1
MTOR_UP.N4.V1_DN	26	qn (cn)	50	0.60650459614577	0.0235938829289725	0.03718601113805448	1
CAMP_UP.V1_DN	26	qn (cn)	50	0.621102559765449	0.00889192107494112	0.017907341053700867	1
KRAS.KIDNEY_UP.V1_UP	27	qn (cn)	50	0.56101345231306	0.134366973439278	0.16795871679909752	1
REACTOME_GENERIC_TRANSCRIPTION_PATHWAY	29	qn (cn)	50	0.570042030748811	0.0731375574296567	0.10099948406952593	1
JAK2_DN.V1_DN	29	qn (cn)	50	0.580971408030085	0.131167785791515	0.16538546904147544	1
REACTOME_GENERIC_TRANSCRIPTION_PATHWAY	31	qn (cn)	50	0.715746452806909	3.83732379851321e-6	4.2800919291108884e-5	1
PID_FANCONI_PATHWAY	31	qn (cn)	50	0.819881907112012	0.00169316491336468	0.004813900243879973	1
REACTOME_MITOTIC_G2_G2_M_PHASES	31	qn (cn)	50	0.624234011926794	0.0681668370826547	0.09596302307752361	1
MIPS_SPLICEOSOME	31	qn (cn)	50	0.761553523053402	7.16049016265584e-6	5.7681726310283156e-5	1
PID_PLK1_PATHWAY	31	qn (cn)	50	0.696677535912576	0.0358004058058575	0.054073529602597266	1
REACTOME_ANTIGEN_PROCESSING_UBIQUITINATION_PROTEASOME_DEGRADATION	31	qn (cn)	50	0.548558786615329	0.182955278703556	0.2210709617667968	1
E2F1_UP.V1_UP	31	qn (cn)	50	0.578672169159097	0.0714750674353163	0.09965273825116215	1
MTOR_UP.N4.V1_DN	31	qn (cn)	50	0.596136909953413	0.0367189996341234	0.05488922625719478	1
ERB2_UP.V1_DN	31	qn (cn)	50	0.653055484994738	0.00101794571768751	0.003140470831163595	1
TBK1.DF_DN	31	qn (cn)	50	0.705732360803668	1.95420785448799e-7	3.148445987786206e-6	1
DMAP_GRAN3	32	qn (cn)	50	0.627330684124761	0.01874353117397	0.031239218623283334	1
LTE2_UP.V1_DN	34	qn (cn)	50	0.513665046473949	0.387964787258832	0.4327299550194665	1
KEGG_FOCAL_ADHESION	35	qn (cn)	50	0.707516723389274	3.54997806973122e-5	1.67736809589107e-4	1
PID_HIF1_TFPATHWAY	35	qn (cn)	50	0.685552271927111	0.0156383080660656	0.02790745721980292	1
ESC_V6.5_UP_EARLY.V1_DN	35	qn (cn)	50	0.657004962529549	0.00183996467994014	0.0051306707421407746	1
CAMP_UP.V1_DN	35	qn (cn)	50	0.61679967140007	0.0104645682707211	0.019965294727033678	1
CAHOY_ASTROGLIAL	35	qn (cn)	50	0.639498493916989	0.0293618907931706	0.04481551752641829	1
P53_DN.V1_UP	35	qn (cn)	50	0.488642247181703	0.5915364039754	0.6215418737422681	1
CRX_DN.V1_DN	35	qn (cn)	50	0.599976528576458	0.0589343482637436	0.08377922057100806	1
KRAS.KIDNEY_UP.V1_UP	38	qn (cn)	50	0.634590224428864	0.00738248385585382	0.015319460616570338	1
RPS14_DN.V1_UP	39	qn (cn)	50	0.647766683360461	5.93064626265703e-4	0.0020974236782567543	1
KRAS.LUNG.BREAST_UP.V1_UP	40	qn (cn)	50	0.560970739853336	0.148768030760951	0.18280817339269403	1
REACTOME_GENERIC_TRANSCRIPTION_PATHWAY	41	qn (cn)	50	0.608577439072795	0.0108582073901674	0.02044727365680874	1
BMI1_DN_MEL18_DN.V1_DN	41	qn (cn)	50	0.47383763533442	0.680959519223769	0.7052795020531893	1
KRAS.KIDNEY_UP.V1_UP	41	qn (cn)	50	0.575519354425046	0.0872991009717224	0.1161318315678876	1
CAHOY_ASTROCYTIC	41	qn (cn)	50	0.581022692477801	0.142422092734634	0.1765060123634353	1
PIGF_UP.V1_UP	41	qn (cn)	50	0.583650869254584	0.0428496537771172	0.06275959391597974	1
TBK1.DF_DN	41	qn (cn)	50	0.583378862380866	0.0180444389739432	0.030423763386299582	1
BMI1_DN_MEL18_DN.V1_DN	42	qn (cn)	50	0.571934949350006	0.0835854793556592	0.11222124543120911	1
P53_DN.V1_UP	42	qn (cn)	50	0.575988556648509	0.0476682466593689	0.0691189576560849	1
REACTOME_METABOLISM_OF_PROTEINS	2	qn-z	50	0.511951211665816	0.37462061808382	0.41338147240977524	1
KEGG_LYSOSOME	2	qn-z	50	0.593426113988284	0.0687166411535571	0.09904859603774442	1
REACTOME_TRANSCRIPTION	2	qn-z	50	0.561949373371386	0.116019594536949	0.1502148434531024	1
REACTOME_POST_TRANSLATIONAL_PROTEIN_MODIFICATION	2	qn-z	50	0.635469661248294	0.00776231393999592	0.016461458872749968	1
REACTOME_ANTIGEN_PROCESSING_UBIQUITINATION_PROTEASOME_DEGRADATION	2	qn-z	50	0.57113272374856106	0.0812958991882567	0.11277513834761928	1
PIGF_UP.V1_UP	2	qn-z	50	0.569465632139442	0.0699503282847219	0.10043451804304429	1
CAMP_UP.V1_UP	2	qn-z	50	0.570512299378292	0.0831443815155333	0.11490740366753478	1
RB_P130_DN.V1_DN	2	qn-z	50	0.581356247673409	0.0922537536253994	0.12469463402114427	1
TBK1.DF_DN	2	qn-z	50	0.577106584040739	0.0225065199072159	0.03757875948308899	1
REACTOME_GLYCOSAMINOGLYCAN_METABOLISM	3	qn-z	50	0.641392118863049	0.0283703172014197	0.04531881838668342	1
KEGG_LYSOSOME	3	qn-z	50	0.725265197878417	6.77631588454725e-5	3.425288440271144e-4	1
KEGG_FOCAL_ADHESION	3	qn-z	50	0.620526485788114	0.0051634410975383	0.012058922563238181	1
REACTOME_COLLAGEN_FORMATION	3	qn-z	50	0.968891311369509	3.92948183265875e-6	2.63632508409287e-5	1
PID_INTEGRIN1_PATHWAY	3	qn-z	50	0.858755921619294	1.41487883625835e-5	8.157660790302049e-5	1
REACTOME_POST_TRANSLATIONAL_PROTEIN_MODIFICATION	3	qn-z	50	0.761602672803618	3.20178596660351e-7	3.1931324910180954e-6	1
REACTOME_EXTRACELLULAR_MATRIX_ORGANIZATION	3	qn-z	50	0.908982019810508	9.09645217227409e-7	7.628615571748044e-6	1
BMI1_DN.V1_UP	3	qn-z	50	0.732392154751651	1.36195604627595e-6	1.116803957946279e-5	1
LEF1_UP.V1_UP	3	qn-z	50	0.61484695622435	0.00465103403957606	0.011072461681313333	1
KRAS.DF.V1_UP	3	qn-z	50	0.598188839489284	0.0130785875846158	0.02437373140769308	1
P53_DN.V1_UP	3	qn-z	50	0.555823928408573	0.103055128802526	0.13678900189975574	1
MEL18_DN.V1_UP	3	qn-z	50	0.790036150864639	4.61305016772475e-9	9.456752843835738e-8	1
REACTOME_METABOLISM_OF_PROTEINS	4	qn-z	50	0.591538995488125	0.00249655791831209	0.006724305633993878	1
REACTOME_3_UTR_MEDIATED_TRANSLATIONAL_REGULATION	4	qn-z	50	0.985988398036591	6.44931229318446e-11	2.6442180402056286e-9	1
REACTOME_PEPTIDE_CHAIN_ELONGATION	4	qn-z	50	1	1.55086354019562e-8	2.289074585328735e-7	1
REACTOME_NONSENSE_MEDIATED_DECAY_ENHANCED_BY_THE_EXON_JUNCTION_COMPLEX	4	qn-z	50	0.756226927913675	1.8845404211132e-4	8.378258016756275e-4	1
KEGG_RIBOSOME	4	qn-z	50	0.997051698858928	1.86740208733167e-8	2.65027450086687e-7	1
MIPS_NOP56P_ASSOCIATED_PRE_RRNA_COMPLEX	4	qn-z	50	0.933493232188011	1.68940868062482e-10	5.6671982104596234e-9	1
MIPS_RIBOSOME_CYTOPLASMIC	4	qn-z	50	1	1.55086354019562e-8	2.289074585328735e-7	1
REACTOME_INFLUENZA_VIRAL_RNA_TRANSCRIPTION_AND_REPLICATION	4	qn-z	50	0.798616688978135	3.88747307287595e-5	2.020390935058064e-4	1
REACTOME_TRANSLATION	4	qn-z	50	0.97470929469512	1.42526139845888e-16	5.259214560313268e-14	1
REACTOME_SRP_DEPENDENT_COTRANSLATIONAL_PROTEIN_TARGETING_TO_MEMBRANE	4	qn-z	50	0.998894568171677	2.25404244690395e-12	1.3862361048459292e-10	1
REACTOME_GENERIC_TRANSCRIPTION_PATHWAY	5	qn-z	50	0.663586724767463	9.95606987621273e-5	4.709986902977561e-4	1
REACTOME_MRNA_SPLICING	5	qn-z	50	0.585438820926948	0.0844181053432606	0.11623239131217597	1
REACTOME_TRANSPORT_OF_MATURE_TRANSCRIPT_TO_CYTOPLASM	5	qn-z	50	0.571933050824871	0.206222827676659	0.2400511779580037	1
MIPS_SPLICEOSOME	5	qn-z	50	0.605496574092421	0.0274460279024236	0.04422525893447296	1
DCA_UP.V1_DN	5	qn-z	50	0.546331295853632	0.17196101333252	0.2060182270120126	1
MTOR_UP.N4.V1_DN	5	qn-z	50	0.598764691772607	0.0218240010115786	0.036604801696693196	1
PRC2_EDD_UP.V1_UP	5	qn-z	50	0.516109802040269	0.360834690506412	0.4034787902935334	1
JAK2_DN.V1_DN	5	qn-z	50	0.709200347805229	7.46000698501187e-4	0.0025726566144573648	1
CSR_EARLY_UP.V1_DN	5	qn-z	50	0.707480652939617	2.99558892816136e-4	0.0011911363312522008	1
IRIS_DendriticCell-LPSstimulated	6	qn-z	50	0.773971160736051	4.57189558291572e-11	2.108786837619876e-9	1
IRIS_Monocyte-Day7	6	qn-z	50	0.794913607788965	1.52022565903652e-12	1.1219265363689517e-10	1
DMAP_GRAN3	6	qn-z	50	0.816476863387906	1.04250990383692e-8	1.7485734296173795e-7	1
PID_IL8CXCR2_PATHWAY	6	qn-z	50	0.717192013060404	0.0240437429046423	0.03943173836361337	1
KEGG_CELL_ADHESION_MOLECULES_CAMS	6	qn-z	50	0.722839456013474	9.39349862957823e-5	4.5607907819925883e-4	1
REACTOME_GPCR_DOWNSTREAM_SIGNALING	6	qn-z	50	0.549229013976877	0.085417047125866	0.11717059624328831	1
KEGG_LYSOSOME	6	qn-z	50	0.784034052228398	2.44245570590645e-7	2.5035170985541114e-6	1
REACTOME_GPVI_MEDIATED_ACTIVATION_CASCADE	6	qn-z	50	0.876629411025995	3.05244419470149e-4	0.0011911363312522008	1
KEGG_NATURAL_KILLER_CELL_MEDIATED_CYTOTOXICITY	6	qn-z	50	0.649353956493226	0.00499827965488934	0.01174754899779724	1
REACTOME_INNATE_IMMUNE_SYSTEM	6	qn-z	50	0.641911857044714	3.90172691393452e-4	0.0014842651868472554	1
KEGG_SYSTEMIC_LUPUS_ERYTHEMATOSUS	6	qn-z	50	0.718343170496881	0.00104813453858893	0.0032638907370740916	1
KEGG_ANTIGEN_PROCESSING_AND_PRESENTATION	6	qn-z	50	0.652053246263971	0.0252255651508333	0.04118687407370569	1
PID_BCR_5PATHWAY	6	qn-z	50	0.649634769140609	0.0174974546443628	0.030030515180324992	1
RPS14_DN.V1_UP	6	qn-z	50	0.825363735849734	2.93809849414752e-15	5.420791721702174e-13	1
SVM B cells memory	6	qn-z	50	0.67037891155686	0.010757634120694	0.020861738818742034	1
SVM T cells CD4 memory resting	6	qn-z	50	0.969221284805863	1.24526653057384e-10	4.59503349781747e-9	1
SVM T cells regulatory (Tregs)	6	qn-z	50	0.735741345389091	4.48466535752529e-4	0.001654841516926832	1
SVM T cells gamma delta	6	qn-z	50	0.714686675875926	0.00287587128504427	0.007526216341711601	1
SVM Monocytes	6	qn-z	50	0.901362551802085	1.22269786845487e-7	1.4554048821285387e-6	1
SVM Macrophages M0	6	qn-z	50	0.719515258068567	0.0143297153278064	0.026176559187923575	1
SVM Macrophages M1	6	qn-z	50	0.849979767535965	9.74777776142268e-6	5.801499990266079e-5	1
SVM Macrophages M2	6	qn-z	50	0.979446607225083	8.84271071348792e-7	7.588279658783819e-6	1
SVM Dendritic cells resting	6	qn-z	50	0.898507158106241	2.2671786253491e-6	1.6731778255076357e-5	1
SVM Eosinophils	6	qn-z	50	0.743482355896019	8.68008923492465e-4	0.0028588175243902153	1
PID_ATR_PATHWAY	8	qn-z	50	0.739432989690722	0.00876428156410201	0.017576195093226315	1
REACTOME_MRNA_PROCESSING	8	qn-z	50	0.886381443298969	2.39107946003713e-13	2.708645240390825e-11	1
REACTOME_MRNA_SPLICING	8	qn-z	50	0.858240263459336	6.24270035313394e-9	1.1517782151532119e-7	1
PID_FANCONI_PATHWAY	8	qn-z	50	0.875202503681885	9.87382801970362e-5	4.709986902977561e-4	1
MIPS_C_COMPLEX_SPLICEOSOME	8	qn-z	50	0.958838058419244	1.2871242658749e-9	3.653452723906446e-8	1
KEGG_DNA_REPLICATION	8	qn-z	50	0.996056701030928	1.59341066757842e-5	8.908614186915712e-5	1
REACTOME_HIV_LIFE_CYCLE	8	qn-z	50	0.690771764032073	0.00121316861288709	0.003669337853732264	1
REACTOME_MITOTIC_G2_G2_M_PHASES	8	qn-z	50	0.806862113402062	3.38914395457207e-5	1.7865630274815626e-4	1
REACTOME_DNA_STRAND_ELONGATION	8	qn-z	50	0.997886597938144	1.48971191794793e-5	8.456979964965942e-5	1
MIPS_SPLICEOSOME	8	qn-z	50	0.901221425369789	2.93620080259168e-13	2.708645240390825e-11	1
REACTOME_CHROMOSOME_MAINTENANCE	8	qn-z	50	0.888109965635739	8.91195009279593e-9	1.5659569448769993e-7	1
PID_PLK1_PATHWAY	8	qn-z	50	0.822422680412371	6.90473304312171e-4	0.002426520469439915	1
PID_AURORA_A_PATHWAY	8	qn-z	50	0.729974226804124	0.0268955407851237	0.04352830942855546	1
REACTOME_ANTIGEN_PROCESSING_UBIQUITINATION_PROTEASOME_DEGRADATION	8	qn-z	50	0.598897973693566	0.0230919335093995	0.03803983689718043	1
VEGF_A_UP.V1_DN	8	qn-z	50	0.657076258338387	3.04621545180483e-4	0.0011911363312522008	1
E2F1_UP.V1_UP	8	qn-z	50	0.577515108425169	0.0590227197889272	0.08608452016645904	1
CSR_LATE_UP.V1_UP	8	qn-z	50	0.748260309278351	2.62784922169131e-6	1.864762236161718e-5	1
PRC2_EDD_UP.V1_UP	8	qn-z	50	0.656443298969072	3.20237125976419e-4	0.0012309114529718604	1
ERB2_UP.V1_DN	8	qn-z	50	0.649920406306853	5.35621841235276e-4	0.0019004274943828542	1
TBK1.DF_DN	8	qn-z	50	0.674221750555893	1.67089673270808e-6	1.3118316901474075e-5	1
RB_P107_DN.V1_UP	8	qn-z	50	0.673852479135984	0.00142171204240625	0.00419689394918325	1
REACTOME_TRANSMISSION_ACROSS_CHEMICAL_SYNAPSES	9	qn-z	50	0.6882536163383	8.1133884767823e-4	0.0027720743962339526	1
REACTOME_GPCR_DOWNSTREAM_SIGNALING	9	qn-z	50	0.553858187186755	0.0784086497841808	0.11001061509643617	1
REACTOME_AXON_GUIDANCE	9	qn-z	50	0.563787669954487	0.0709616030953204	0.10149159512470245	1
KEGG_PHOSPHATIDYLINOSITOL_SIGNALING_SYSTEM	9	qn-z	50	0.745735883189042	5.35183132312694e-4	0.0019004274943828542	1
KEGG_VIBRIO_CHOLERAE_INFECTION	9	qn-z	50	0.48920241633286	0.546781837287664	0.5781160399975589	1
KRAS.AMP.LUNG_UP.V1_DN	9	qn-z	50	0.619777299617409	0.0136893007662352	0.025256759913703943	1
PIGF_UP.V1_DN	9	qn-z	50	0.54994992893138706	0.139035014948831	0.1739115949698937	1
NOTCH_DN.V1_UP	9	qn-z	50	0.576080930686219	0.0519720646261176	0.07701884275918633	1
KRAS.KIDNEY_UP.V1_UP	9	qn-z	50	0.75252219030485	3.86013399110022e-7	3.5609736067899527e-6	1
PRC2_SUZ12_UP.V1_UP	9	qn-z	50	0.564607830469053	0.0871516150227859	0.11866769720814759	1
CAHOY_NEURONAL	9	qn-z	50	0.914722633613963	4.58549595713141e-9	9.456752843835738e-8	1
CAMP_UP.V1_DN	9	qn-z	50	0.543991875565318	0.169736892412668	0.20401600423542182	1
RAPA_EARLY_UP.V1_DN	9	qn-z	50	0.456070590907133	0.833784540661503	0.838328325624236	1
BRCA1_DN.V1_UP	9	qn-z	50	0.565259782212877	0.119849291683702	0.154091946450474	1
IRIS_Monocyte-Day7	11	qn-z	50	0.529299418848207	0.258417838799422	0.2970597586198963	1
REACTOME_METABOLISM_OF_PROTEINS	11	qn-z	50	0.620349988730152	4.05385589423533e-4	0.001510982651487714	1
REACTOME_CROSS_PRESENTATION_OF_SOLUBLE_EXOGENOUS_ANTIGENS_ENDOSOMES	11	qn-z	50	0.789450805571484	0.00180564039331755	0.005125240808724431	1
KEGG_FOCAL_ADHESION	11	qn-z	50	0.536253183132634	0.225567651358258	0.26092308260563385	1
REACTOME_POST_TRANSLATIONAL_PROTEIN_MODIFICATION	11	qn-z	50	0.631913871984117	0.00708456738586736	0.015468670801095003	1
REACTOME_P53_DEPENDENT_G1_DNA_DAMAGE_RESPONSE	11	qn-z	50	0.652070115240192	0.0510691705750168	0.07598598363782741	1
REACTOME_ANTIGEN_PROCESSING_UBIQUITINATION_PROTEASOME_DEGRADATION	11	qn-z	50	0.610817665102448	0.0117824477963315	0.022296016599211915	1
BMI1_DN.V1_UP	11	qn-z	50	0.58916607919586	0.0393253847897861	0.05996308672492178	1
VEGF_A_UP.V1_DN	11	qn-z	50	0.656996671515946	2.58635942446992e-4	0.0011078687317880587	1
SIRNA_EIF4GI_DN	11	qn-z	50	0.564486522305413	0.156284934993092	0.19345589336182228	1
LEF1_UP.V1_UP	11	qn-z	50	0.585550418535924	0.0292353514751194	0.046299762636562485	1
CSR_LATE_UP.V1_UP	11	qn-z	50	0.628728041779965	0.00834347649896722	0.01718504150961966	1
KRAS.DF.V1_UP	11	qn-z	50	0.698358988811114	5.78131867975813e-6	3.742643145317105e-5	1
EIF4E_DN	11	qn-z	50	0.558742284949717	0.193740958780444	0.22695369457137726	1
MEL18_DN.V1_UP	11	qn-z	50	0.70740246416797	2.99693123761466e-5	1.6262759215879554e-4	1
REACTOME_SIGNALING_BY_ERBB2	12	qn-z	50	0.476556691449814	0.633900915538828	0.6588998248840212	1
PIGF_UP.V1_DN	12	qn-z	50	0.599326208178439	0.0172343676701433	0.029717204066742418	1
PDGF_ERK_DN.V1_DN	12	qn-z	50	0.657222394327413	0.00105258264962552	0.0032638907370740916	1
PRC2_EDD_UP.V1_UP	12	qn-z	50	0.70653496063853	2.94772457570299e-6	2.052283714027176e-5	1
RAPA_EARLY_UP.V1_DN	12	qn-z	50	0.55670553114791	0.110097679254686	0.14457666777572648	1
REACTOME_FATTY_ACID_TRIACYLGLYCEROL_AND_KETONE_BODY_METABOLISM	14	qn-z	50	0.512304753343072	0.409874623693659	0.4474666749791721	1
NFE2L2.V2	14	qn-z	50	0.491261584684264	0.598332034199441	0.6254518997722202	1
IRIS_Monocyte-Day7	15	qn-z	50	0.619959934438172	0.00410443189831997	0.00989892399006581	1
DMAP_GRAN3	15	qn-z	50	0.555717777415675	0.17911332861596	0.21320263954609434	1
PID_AP1_PATHWAY	15	qn-z	50	0.730860681114551	0.00286253062024953	0.007526216341711601	1
PID_HIF1_TFPATHWAY	15	qn-z	50	0.853605403884042	4.53733380785452e-6	2.989778884104139e-5	1
REACTOME_INNATE_IMMUNE_SYSTEM	15	qn-z	50	0.527517756328538	0.272067280859912	0.31177896471213523	1
PDGF_ERK_DN.V1_DN	15	qn-z	50	0.512218782249742	0.405137282116704	0.44360729110107944	1
CAMP_UP.V1_DN	15	qn-z	50	0.497147832817337	0.52433724984835	0.5559782907874745	1
RPS14_DN.V1_UP	15	qn-z	50	0.540859796550199	0.180471497460459	0.2141285612955285	1
CAHOY_ASTROGLIAL	15	qn-z	50	0.66865221878225	0.00672713392114531	0.015044317678197692	1
P53_DN.V1_UP	15	qn-z	50	0.490686578036787	0.581350294632101	0.6111631302542601	1
MEL18_DN.V1_UP	15	qn-z	50	0.65231245534651106	0.00166188427501457	0.0048286243896092625	1
SVM Neutrophils	15	qn-z	50	0.645103199174407	0.0285554469493717	0.04541793070826792	1
REACTOME_ANTIGEN_PROCESSING_UBIQUITINATION_PROTEASOME_DEGRADATION	16	qn-z	50	0.544771812678407	0.189327852300555	0.22249037420033374	1
TBK1.DF_DN	16	qn-z	50	0.605457953146439	0.00301450011032859	0.007724656532717011	1
DMAP_GRAN3	17	qn-z	50	0.508299982380629	0.445644028455305	0.4794246253644534	1
DMAP_TCELLA1	17	qn-z	50	0.83727881396461	0.00015498344547744901	6.974255046485206e-4	1
REACTOME_GLYCOSAMINOGLYCAN_METABOLISM	17	qn-z	50	0.452624342419895	0.732573029529362	0.7488073348928935	1
PID_INTEGRIN1_PATHWAY	17	qn-z	50	0.71838301716350506	0.00662585441213099	0.014908172427294728	1
REACTOME_EXTRACELLULAR_MATRIX_ORGANIZATION	17	qn-z	50	0.741418247515809	0.00308873961462812	0.007860309777915698	1
REACTOME_CLASS_A1_RHODOPSIN_LIKE_RECEPTORS	17	qn-z	50	0.603154305200341	0.0308380907107458	0.04821718420451356	1
LEF1_UP.V1_UP	17	qn-z	50	0.544694348327566	0.162565967459676	0.19797637621326877	1
NOTCH_DN.V1_DN	17	qn-z	50	0.553331482081424	0.131110331612936	0.16511847223608664	1
PIGF_UP.V1_UP	17	qn-z	50	0.52471727571947	0.293194566070579	0.3328885996309035	1
SVM T cells CD4 memory resting	17	qn-z	50	0.84753923742446	6.59777892851198e-6	4.1264074993574925e-5	1
SVM T cells regulatory (Tregs)	17	qn-z	50	0.763849035549179	2.75293610772003e-4	0.001128703804165212	1
SVM T cells gamma delta	17	qn-z	50	0.604268292682927	0.106271268428265	0.14055232275996338	1
SVM NK cells resting	17	qn-z	50	0.780356288857006	4.01784379451107e-4	0.001510982651487714	1
PDGF_ERK_DN.V1_DN	19	qn-z	50	0.593166284205591	0.0353086972059533	0.05451426472383585	1
KRAS.DF.V1_DN	19	qn-z	50	0.557149400399733	0.113713112928654	0.1477469671502582	1
CAMP_UP.V1_UP	22	qn-z	50	0.557744236891565	0.120553736090686	0.15445947436619142	1
RAPA_EARLY_UP.V1_DN	22	qn-z	50	0.488886641723127	0.595113582765415	0.6238548637512448	1
REACTOME_MRNA_SPLICING	23	qn-z	50	0.461244376907028	0.732037318099437	0.7488073348928935	1
REACTOME_METABOLISM_OF_PROTEINS	25	qn-z	50	0.58964224521659	0.010013688748475	0.019654527383974867	1
REACTOME_METABOLISM_OF_AMINO_ACIDS_AND_DERIVATIVES	25	qn-z	50	0.513984780770624	0.402333262471259	0.441848136463972	1
KEGG_AMINO_SUGAR_AND_NUCLEOTIDE_SUGAR_METABOLISM	25	qn-z	50	0.429731851672907	0.728955605685896	0.7488073348928935	1
KEGG_PEROXISOME	25	qn-z	50	0.726855461243672	0.00386573641327404	0.009384583792750794	1
REACTOME_RESPIRATORY_ELECTRON_TRANSPORT_ATP_SYNTHESIS_BY_CHEMIOSMOTIC_COUPLING_AND_HEAT_PRODUCTION_BY_UNCOUPLING_PROTEINS_	25	qn-z	50	0.762987405154333	0.0010083892371774	0.0032077209355039706	1
REACTOME_TRANSCRIPTION	25	qn-z	50	0.584244991631149	0.0574538794951274	0.08446406985538649	1
REACTOME_HIV_LIFE_CYCLE	25	qn-z	50	0.647907691481795	0.0131891778371527	0.024456314682961538	1
MIPS_55S_RIBOSOME_MITOCHONDRIAL	25	qn-z	50	0.845686375166083	2.68088023473871e-4	0.0011115110186725662	1
REACTOME_ANTIGEN_PROCESSING_UBIQUITINATION_PROTEASOME_DEGRADATION	25	qn-z	50	0.606480459492442	0.0212997765324058	0.03621943567031217	1
MYC_UP.V1_UP	25	qn-z	50	0.683751056890929	0.00182202794469418	0.005132277187726355	1
EIF4E_UP	25	qn-z	50	0.73582372453009	0.00130789410224747	0.003892039707494487	1
DMAP_TCELLA1	26	qn-z	50	0.590511480986514	0.151745268215458	0.1885319999040539	1
REACTOME_METABOLISM_OF_PROTEINS	26	qn-z	50	0.618693106908391	2.39076828450651e-4	0.0010502303535510741	1
REACTOME_TRANSLATION	26	qn-z	50	0.758524087559942	9.36865158655133e-6	5.6672662876023625e-5	1
KEGG_ANTIGEN_PROCESSING_AND_PRESENTATION	26	qn-z	50	0.445814603328879	0.754551945023698	0.7691427284910072	1
NOTCH_DN.V1_DN	26	qn-z	50	0.595239868161671	0.0166786380593716	0.029030270961830754	1
NFE2L2.V2	26	qn-z	50	0.540818088228712	0.108501229484291	0.14298912028465494	1
RELA_DN.V1_DN	26	qn-z	50	0.523043848018889	0.328609648378181	0.3719538658022969	1
EIF4E_UP	26	qn-z	50	0.574918460230087	0.138897613357358	0.1739115949698937	1
SVM T cells follicular helper	26	qn-z	50	0.690560077754829	0.0107983526134952	0.020861738818742034	1
SVM T cells regulatory (Tregs)	26	qn-z	50	0.618404001133925	0.0496585777927305	0.07437136588246493	1
SVM T cells gamma delta	26	qn-z	50	0.687061110436156	0.00872927599315649	0.017576195093226315	1
SVM NK cells activated	26	qn-z	50	0.651638484222617	0.0216401983512844	0.036604801696693196	1
KEGG_NEUROACTIVE_LIGAND_RECEPTOR_INTERACTION	28	qn-z	50	0.648498822605965	0.0034947299336905	0.00859703563687863	1
REACTOME_CLASS_A1_RHODOPSIN_LIKE_RECEPTORS	28	qn-z	50	0.753890946010511	7.06793650166143e-7	6.209687069316828e-6	1
KRAS.AMP.LUNG_UP.V1_DN	28	qn-z	50	0.682554945054945	2.612048229419e-4	0.0011078687317880587	1
PIGF_UP.V1_DN	28	qn-z	50	0.725504378434066	2.24483867148403e-7	2.4363102052282563e-6	1
NOTCH_DN.V1_UP	28	qn-z	50	0.611748936547324	0.00687064390818294	0.015090878584044674	1
KRAS.AMP.LUNG_UP.V1_UP	28	qn-z	50	0.741599976110846	2.22059570025699e-6	1.6722445171323046e-5	1
NOTCH_DN.V1_DN	28	qn-z	50	0.642407390996101	8.44857365275297e-4	0.002834112434423496	1
ATM_DN.V1_UP	28	qn-z	50	0.613835164835165	0.012049161353172	0.02268439050673708	1
NFE2L2.V2	28	qn-z	50	0.583555041449778	0.00631628885473536	0.014298837959492931	1
PRC2_SUZ12_UP.V1_UP	28	qn-z	50	0.673630952380952	8.31093647813577e-5	4.144237243827161e-4	1
KRAS.KIDNEY_UP.V1_DN	28	qn-z	50	0.772415084915085	2.0812149388678e-7	2.327176704370358e-6	1
ATM_DN.V1_DN	28	qn-z	50	0.730953296703297	2.39419078637568e-6	1.7322674513188743e-5	1
IL21_UP.V1_UP	28	qn-z	50	0.642436192839419	8.43963308245623e-4	0.002834112434423496	1
KRAS.LUNG_UP.V1_DN	28	qn-z	50	0.626991758241758	0.00684631608517283	0.015090878584044674	1
BRCA1_DN.V1_DN	28	qn-z	50	0.653493788819876	0.0017650584916286	0.005048888243495763	1
BRCA1_DN.V1_UP	28	qn-z	50	0.618078796203796	0.0140830420270668	0.0258539428258092	1
JAK2_DN.V1_UP	28	qn-z	50	0.627306744979159	0.00331003429878355	0.008308861607150544	1
RELA_DN.V1_DN	28	qn-z	50	0.606193263258481	0.0217785078767792	0.036604801696693196	1
DMAP_HSC3	30	qn-z	50	0.507609064929355	0.463098841016245	0.49675428004358835	1
MTOR_UP.N4.V1_DN	30	qn-z	50	0.606491764010279	0.0177027937713217	0.030242272692674568	1
REACTOME_FATTY_ACID_TRIACYLGLYCEROL_AND_KETONE_BODY_METABOLISM	31	qn-z	50	0.390392168772271	0.978296712723721	0.978296712723721	1
E2F1_UP.V1_UP	31	qn-z	50	0.515800408833484	0.374554270853508	0.41338147240977524	1
NFE2L2.V2	31	qn-z	50	0.494991731028251	0.556435485448141	0.5866419832296116	1
PRC2_EDD_UP.V1_UP	31	qn-z	50	0.591150746012691	0.0229261129793336	0.037936034481498196	1
ERB2_UP.V1_DN	31	qn-z	50	0.554386040130338	0.116754863725762	0.15063826823358803	1
LTE2_UP.V1_DN	31	qn-z	50	0.557527872260015	0.0973899978343244	0.1302061927567598	1
RB_P107_DN.V1_UP	31	qn-z	50	0.547112892776158	0.208452886400247	0.24188400969085266	1
DCA_UP.V1_DN	32	qn-z	50	0.50915724710259	0.426933099541462	0.46471478976637015	1
IRIS_DendriticCell-LPSstimulated	33	qn-z	50	0.757720361432667	5.26662693400974e-9	1.0228343887629442e-7	1
KEGG_CELL_ADHESION_MOLECULES_CAMS	33	qn-z	50	0.773981202598251	8.25803415297616e-6	5.078691004080339e-5	1
REACTOME_GPCR_DOWNSTREAM_SIGNALING	33	qn-z	50	0.506466982556079	0.4329881904732	0.4699195361312082	1
KEGG_CYTOSOLIC_DNA_SENSING_PATHWAY	33	qn-z	50	0.69928027966276	0.0312293047615499	0.04841854393702485	1
REACTOME_INTERFERON_SIGNALING	33	qn-z	50	0.721433361049272	2.58608296573044e-5	1.4242755438127348e-4	1
REACTOME_INTERFERON_GAMMA_SIGNALING	33	qn-z	50	0.904599355678936	1.81924776144765e-6	1.3985467166128809e-5	1
REACTOME_INTERFERON_ALPHA_BETA_SIGNALING	33	qn-z	50	0.984855027760642	8.36564979464967e-8	1.0289749247419095e-6	1
KEGG_NATURAL_KILLER_CELL_MEDIATED_CYTOTOXICITY	33	qn-z	50	0.680971965179245	0.00170705926043641	0.0049211317742268385	1
REACTOME_INNATE_IMMUNE_SYSTEM	33	qn-z	50	0.56465507856443	0.0754510662587517	0.10708247480568991	1
KEGG_RIG_I_LIKE_RECEPTOR_SIGNALING_PATHWAY	33	qn-z	50	0.711563506751662	0.00772441539098145	0.016461458872749968	1
KEGG_ANTIGEN_PROCESSING_AND_PRESENTATION	33	qn-z	50	0.757655768044417	9.40109127626466e-4	0.003042984807843561	1
RPS14_DN.V1_UP	33	qn-z	50	0.62226139067595	0.00293686749579784	0.007631719055981711	1
LTE2_UP.V1_DN	33	qn-z	50	0.610932894646652	0.00562438424637704	0.012971236168207048	1
SVM B cells memory	33	qn-z	50	0.67241321294375	0.0145657504366588	0.026346872113368124	1
SVM T cells gamma delta	33	qn-z	50	0.785737199259716	2.83334893854664e-4	0.0011489074267293517	1
SVM NK cells activated	33	qn-z	50	0.72147383769839	0.00253672021728778	0.006782969276660803	1
SVM Macrophages M1	33	qn-z	50	0.818959490026733	1.30589562185315e-4	6.023443555797654e-4	1
NOTCH_DN.V1_UP	34	qn-z	50	0.584598281579741	0.0412996362472516	0.06271426244953021	1
KRAS.KIDNEY_UP.V1_UP	34	qn-z	50	0.517361610352265	0.372079005275256	0.41338147240977524	1
IL21_UP.V1_UP	34	qn-z	50	0.543337353029846	0.18694081931575	0.22038710008789697	1
CAHOY_OLIGODENDROCUTIC	34	qn-z	50	0.670142133956386	0.0148364529949706	0.02657597648128229	1
TBK1.DF_DN	34	qn-z	50	0.543286146234195	0.127578774800122	0.1617751474269588	1
KRAS.KIDNEY_UP.V1_UP	35	qn-z	50	0.629762800091263	0.00622737607024497	0.014184578826669098	1
CAHOY_ASTROCYTIC	35	qn-z	50	0.709377599221607	0.00153469274978679	0.004494457338661313	1
REACTOME_AMYLOIDS	36	qn-z	50	0.999415943172849	3.34182078898716e-7	3.245083871411216e-6	1
REACTOME_MEIOTIC_SYNAPSIS	36	qn-z	50	0.651560773480663	0.0534244890279125	0.07885454580519885	1
REACTOME_MEIOTIC_RECOMBINATION	36	qn-z	50	0.768634569850039	0.00374991992508872	0.009163711605018129	1
REACTOME_RNA_POL_I_PROMOTER_OPENING	36	qn-z	50	0.99939226519337	8.56526530168788e-5	4.214110528430437e-4	1
REACTOME_DEPOSITION_OF_NEW_CENPA_CONTAINING_NUCLEOSOMES_AT_THE_CENTROMERE	36	qn-z	50	0.934696132596685	3.09266334768413e-5	1.6539025728919476e-4	1
REACTOME_RNA_POL_I_TRANSCRIPTION	36	qn-z	50	0.631305248618785	0.0811946860982929	0.11277513834761928	1
REACTOME_TELOMERE_MAINTENANCE	36	qn-z	50	0.741252302025783	0.0032413611785782	0.008192207362296958	1
KEGG_SYSTEMIC_LUPUS_ERYTHEMATOSUS	36	qn-z	50	0.683591160220994	0.00838294707786325	0.01718504150961966	1
JAK2_DN.V1_DN	36	qn-z	50	0.445735497237569	0.792873085251293	0.8015621053636358	1
DMAP_GRAN3	37	qn-z	50	0.456947590357514	0.763874164508544	0.776500183756619	1
BMI1_DN.V1_UP	37	qn-z	50	0.60823790428156	0.0157050091766567	0.02772798270902546	1
NFE2L2.V2	37	qn-z	50	0.48052289970865403	0.712922859706602	0.7368866533101853	1
RB_P130_DN.V1_DN	37	qn-z	50	0.578190499813965	0.090345671959543	0.12256453291570356	1
KRAS.DF.V1_DN	37	qn-z	50	0.582549144239117	0.0370414223982639	0.056714874958337665	1
KRAS.LUNG_UP.V1_DN	37	qn-z	50	0.583689900367936	0.0582690939787816	0.08532260189750163	1
TBK1.DF_DN	37	qn-z	50	0.556144868960855	0.0627953064941877	0.09086850233864809	1
P53_DN.V1_UP	37	qn-z	50	0.602669419497924	0.0110198424842066	0.02117875977433456	1
SINGH_KRAS_DEPENDENCY_SIGNATURE_	37	qn-z	50	0.857745256108148	0.0262405647759948	0.042655367411198596	1
REACTOME_AXON_GUIDANCE	38	qn-z	50	0.529483846893341	0.25681192105822	0.29613624647025993	1
REACTOME_GENERIC_TRANSCRIPTION_PATHWAY	38	qn-z	50	0.636158229609391	0.00128151255580898	0.0038445376674269404	1
CAMP_UP.V1_DN	38	qn-z	50	0.50701737534153	0.441726071385409	0.4765991822842571	1
REACTOME_GPCR_DOWNSTREAM_SIGNALING	39	qn-z	50	0.500218978275927	0.497745327290117	0.5323710891885599	1
KRAS.KIDNEY_UP.V1_UP	39	qn-z	50	0.550207818806096	0.166035822746348	0.20021966860589024	1
REACTOME_METABOLISM_OF_PROTEINS	40	qn-z	50	0.579950273090405	0.0164418907361964	0.028753827875149154	1
REACTOME_GENERIC_TRANSCRIPTION_PATHWAY	40	qn-z	50	0.643600038042444	8.68019490432401e-4	0.0028588175243902153	1
REACTOME_TRANSCRIPTION	40	qn-z	50	0.455009957027565	0.806806821988959	0.8134199926609996	1
MIPS_SPLICEOSOME	40	qn-z	50	0.565733090901358	0.125676022668435	0.15991190470569833	1
MYC_UP.V1_UP	40	qn-z	50	0.601198337001712	0.0497824590053356	0.07437136588246493	1
PDGF_ERK_DN.V1_DN	40	qn-z	50	0.576836680162677	0.0731825647957653	0.10426396297157296	1
CAMP_UP.V1_UP	40	qn-z	50	0.592017270895	0.035755023137058	0.05497334807322668	1
CSR_LATE_UP.V1_UP	40	qn-z	50	0.578727480231515	0.0802850642127807	0.11221662384286393	1
SVM NK cells activated	41	qn-z	50	0.682526104654593	0.0155620062487496	0.027607597623983664	1
IRIS_Monocyte-Day7	42	qn-z	50	0.746820017559263	3.95308594954592e-9	9.116804471140278e-8	1
DMAP_GRAN3	42	qn-z	50	0.718711704634721	6.45320693287401e-5	3.30726855309793e-4	1
REACTOME_GPCR_DOWNSTREAM_SIGNALING	42	qn-z	50	0.547536360749444	0.095650771488911	0.12834594428875695	1
REACTOME_CHEMOKINE_RECEPTORS_BIND_CHEMOKINES	42	qn-z	50	0.743562189054726	0.00824146967238583	0.0171813689780247	1
KEGG_NATURAL_KILLER_CELL_MEDIATED_CYTOTOXICITY	42	qn-z	50	0.597870646766169	0.0476686201065794	0.07179477885439918	1
REACTOME_INNATE_IMMUNE_SYSTEM	42	qn-z	50	0.686802458296752	6.29028481758076e-6	4.001922582219483e-5	1
REACTOME_CLASS_A1_RHODOPSIN_LIKE_RECEPTORS	42	qn-z	50	0.692573653471772	1.04794299062779e-4	4.894822323312083e-4	1
HINATA_NFKB_IMMU_INF	42	qn-z	50	0.99192039800995	3.0666111509203e-4	0.0011911363312522008	1
RPS14_DN.V1_UP	42	qn-z	50	0.727648614072495	3.34543297093151e-8	4.5720917269397305e-7	1
CAHOY_ASTROGLIAL	42	qn-z	50	0.639076616915423	0.0152488282329044	0.027182693806481754	1
SVM Monocytes	42	qn-z	50	0.935832835820895	1.54131092032391e-8	2.289074585328735e-7	1
SVM Neutrophils	42	qn-z	50	0.750248756218906	2.48232879975918e-4	0.0010776227377778088	1
REACTOME_GPCR_DOWNSTREAM_SIGNALING	43	qn-z	50	0.535135014538883	0.175897995886486	0.21005294654405607	1
KEGG_ECM_RECEPTOR_INTERACTION	43	qn-z	50	0.679011806283739	0.00814703293670112	0.01709077410851617	1
REACTOME_AXON_GUIDANCE	43	qn-z	50	0.637099175372506	7.34919012177078e-4	0.0025583501461636017	1
REACTOME_RESPONSE_TO_ELEVATED_PLATELET_CYTOSOLIC_CA2_	43	qn-z	50	0.690575362149986	0.00527806251229105	0.012249088471920739	1
KEGG_FOCAL_ADHESION	43	qn-z	50	0.670748378577809	1.48594622367667e-4	6.769310574527052e-4	1
REACTOME_EXTRACELLULAR_MATRIX_ORGANIZATION	43	qn-z	50	0.762547412844512	0.00113937671595012	0.003474628166823093	1
PID_INTEGRIN3_PATHWAY	43	qn-z	50	0.639659792613305	0.113081976949104	0.1475065355703179	1
REACTOME_INTEGRIN_CELL_SURFACE_INTERACTIONS	43	qn-z	50	0.769576223613274	2.66911074957085e-4	0.0011115110186725662	1
BMI1_DN.V1_UP	43	qn-z	50	0.642542752469352	0.00207698309059365	0.005806111821432249	1
KEGG_NEUROACTIVE_LIGAND_RECEPTOR_INTERACTION	44	qn-z	50	0.620674686841126	0.0144138099155425	0.02620047221101075	1
KRAS.AMP.LUNG_UP.V1_DN	44	qn-z	50	0.623567665503723	0.00958873213724649	0.01902280730453739	1
NOTCH_DN.V1_UP	44	qn-z	50	0.608844462758999	0.00834506375210066	0.01718504150961966	1
KRAS.AMP.LUNG_UP.V1_UP	44	qn-z	50	0.633400557565692	0.00573237847449211	0.013138184205512975	1
ATM_DN.V1_UP	44	qn-z	50	0.549229815205259	0.165299069502572	0.19998477588999697	1
PRC2_SUZ12_UP.V1_UP	44	qn-z	50	0.631522592914134	0.00221915236941934	0.00606568314307953	1
KRAS.KIDNEY_UP.V1_DN	44	qn-z	50	0.622718252849718	0.0114561093392501	0.02190313132737454	1
ATM_DN.V1_DN	44	qn-z	50	0.618412501550291	0.00965314707941232	0.019048188621941957	1
IL21_UP.V1_UP	44	qn-z	50	0.544296327709609	0.164929560869336	0.19998477588999697	1
BRCA1_DN.V1_UP	44	qn-z	50	0.628178097482327	0.00875331248992657	0.017576195093226315	1
RELA_DN.V1_DN	44	qn-z	50	0.618064804878969	0.0126250208916372	0.023647881771645313	1
REACTOME_METABOLISM_OF_PROTEINS	47	qn-z	50	0.660911899095458	5.21514087588605e-7	4.6936267882974445e-6	1
REACTOME_METABOLISM_OF_AMINO_ACIDS_AND_DERIVATIVES	47	qn-z	50	0.613210482230465	0.00953947671434347	0.01902280730453739	1
KEGG_OXIDATIVE_PHOSPHORYLATION	47	qn-z	50	0.820070998364644	1.41092425723576e-7	1.6269720341249857e-6	1
REACTOME_RESPIRATORY_ELECTRON_TRANSPORT_ATP_SYNTHESIS_BY_CHEMIOSMOTIC_COUPLING_AND_HEAT_PRODUCTION_BY_UNCOUPLING_PROTEINS_	47	qn-z	50	0.996159996518977	4.61794124795602e-12	2.4343147435653875e-10	1
REACTOME_TRANSCRIPTION	47	qn-z	50	0.514504521444811	0.375292122648441	0.41338147240977524	1
REACTOME_HIV_LIFE_CYCLE	47	qn-z	50	0.597323600973236	0.043553777478685	0.0658661634821097	1
KEGG_PARKINSONS_DISEASE	47	qn-z	50	0.86683419089785	1.99587306022816e-9	5.26055113731565e-8	1
REACTOME_INFLUENZA_VIRAL_RNA_TRANSCRIPTION_AND_REPLICATION	47	qn-z	50	0.736089505803518	9.85130195394712e-4	0.00316098297478825	1
REACTOME_TRANSLATION	47	qn-z	50	0.790038643194504	3.66695106094439e-7	3.469499849970461e-6	1
MIPS_55S_RIBOSOME_MITOCHONDRIAL	47	qn-z	50	0.929505205217183	2.38565256093713e-7	2.5035170985541114e-6	1
REACTOME_ANTIGEN_PROCESSING_UBIQUITINATION_PROTEASOME_DEGRADATION	47	qn-z	50	0.544441372708405	0.160807780324049	0.1971364483042328	1
CSR_LATE_UP.V1_UP	47	qn-z	50	0.567219097762355	0.0862912130495178	0.11793132450100766	1
REACTOME_AXON_GUIDANCE	49	qn-z	50	0.624640978964401	0.00337802089657415	0.008422227775917982	1
KEGG_FOCAL_ADHESION	49	qn-z	50	0.638644822006473	0.00296503710991266	0.007651039815089311	1
KEGG_PROSTATE_CANCER	49	qn-z	50	0.586140776699029	0.11312831860813	0.1475065355703179	1
KEGG_PHOSPHATIDYLINOSITOL_SIGNALING_SYSTEM	49	qn-z	50	0.650075849514563	0.0296468456016335	0.04674939605194626	1
REACTOME_SIGNALING_BY_FGFR_IN_DISEASE	49	qn-z	50	0.626002998286693	0.029772650602188	0.04674939605194626	1
REACTOME_FATTY_ACID_TRIACYLGLYCEROL_AND_KETONE_BODY_METABOLISM	49	qn-z	50	0.467141990291262	0.720286732293262	0.7424184475313231	1
REACTOME_DOWNSTREAM_SIGNAL_TRANSDUCTION	49	qn-z	50	0.67288430420712	0.0075798085309406104	0.016261333418122588	1
PDGF_ERK_DN.V1_DN	49	qn-z	50	0.54775934915498	0.184191148329383	0.21784145427417412	1
PRC2_EDD_UP.V1_UP	49	qn-z	50	0.635340519703027	0.0021274315746801	0.005858375007887738	1
TBK1.DF_DN	49	qn-z	50	0.592945697696554	0.00815169713576923	0.01709077410851617	1
KRAS.KIDNEY_UP.V1_UP	50	qn-z	50	0.60479797979798	0.0227231360454031	0.03776953694033218	1
MTOR_UP.N4.V1_DN	50	qn-z	50	0.618287103004971	0.00856048050185323	0.017452029310407964	1
CAMP_UP.V1_DN	50	qn-z	50	0.500060979109275	0.499500047155371	0.5327038075154101	1
KRAS.DF.V1_DN	50	qn-z	50	0.539478592745638	0.201636959739396	0.23545581691087697	1
KEGG_NEUROACTIVE_LIGAND_RECEPTOR_INTERACTION	51	qn-z	50	0.455404646244341	0.773756275442326	0.7843847957093908	1
PIGF_UP.V1_DN	51	qn-z	50	0.626834301989359	0.00421015993454488	0.010087980622383511	1
NOTCH_DN.V1_UP	51	qn-z	50	0.620756941490751	0.0067690801382409	0.015046931150668024	1
KRAS.AMP.LUNG_UP.V1_UP	51	qn-z	50	0.621325267276147	0.016257983071269	0.028567598825229815	1
JAK2_DN.V1_UP	51	qn-z	50	0.553229717549275	0.146157529041069	0.1822031358653867	1
REACTOME_GENERIC_TRANSCRIPTION_PATHWAY	52	qn-z	50	0.7111812127585	1.63625178003605e-6	1.3118316901474075e-5	1
KEGG_PROSTATE_CANCER	52	qn-z	50	0.661728881878724	0.0106077336374875	0.02071033710176131	1
REACTOME_FATTY_ACID_TRIACYLGLYCEROL_AND_KETONE_BODY_METABOLISM	52	qn-z	50	0.58571843235191	0.0613204423108361	0.08908363469566348	1
REACTOME_INNATE_IMMUNE_SYSTEM	52	qn-z	50	0.498751314405889	0.510689387273712	0.5430673887723335	1
REACTOME_ANTIGEN_PROCESSING_UBIQUITINATION_PROTEASOME_DEGRADATION	52	qn-z	50	0.558176057870119	0.124751303245817	0.1592845359782231	1
BCAT_BILD_ET_AL_DN	52	qn-z	50	0.634294727354664	0.0954626148953658	0.12834594428875695	1
VEGF_A_UP.V1_DN	52	qn-z	50	0.632515308962702	0.00226612708762257	0.006148535995093591	1
PIGF_UP.V1_UP	52	qn-z	50	0.784775700501021	5.35512687325238e-10	1.646701513525107e-8	1
MTOR_UP.N4.V1_DN	52	qn-z	50	0.726619438703361	3.66222637012763e-6	2.502521352920547e-5	1
RB_P130_DN.V1_DN	52	qn-z	50	0.75515247108307	1.36193548403319e-5	7.977050692194397e-5	1
CAMP_UP.V1_DN	52	qn-z	50	0.591864649053628	0.0280953618086189	0.04507473264078424	1
ERB2_UP.V1_DN	52	qn-z	50	0.748293205294736	5.26956419071676e-8	6.944532808480301e-7	1
TBK1.DF_DN	52	qn-z	50	0.723336889961032	2.45116193787716e-9	6.029858367177814e-8	1
EIF4E_DN	52	qn-z	50	0.671109358569926	0.00738638771282079	0.016002671008801324	1
IRIS_Monocyte-Day7	53	qn-z	50	0.50653556247443	0.441672805574939	0.4765991822842571	1
REACTOME_GLYCOSAMINOGLYCAN_METABOLISM	53	qn-z	50	0.682423670871154	0.00741587193090793	0.016002671008801324	1
KEGG_FOCAL_ADHESION	53	qn-z	50	0.607650595308264	0.0115819286565888	0.022029544712790037	1
LEF1_UP.V1_UP	53	qn-z	50	0.627552683221113	0.00210149294492761	0.005830457869761565	1
RPS14_DN.V1_UP	53	qn-z	50	0.517374244286893	0.346108887673235	0.3905632402184211	1
P53_DN.V1_UP	53	qn-z	50	0.563389755289125	0.0773111677113497	0.10930199572983923	1
KRAS.KIDNEY_UP.V1_UP	56	qn-z	50	0.573648585842368	0.0776618261610201	0.10937867882983367	1
CAHOY_ASTROCYTIC	56	qn-z	50	0.717487170634485	0.00103101747829248	0.0032516705084608983	1
KEGG_FOCAL_ADHESION	60	qn-z	50	0.525722779635823	0.29203574328961	0.3325962631909447	1
PID_INTEGRIN1_PATHWAY	60	qn-z	50	0.736925554316859	0.00284909337043125	0.007526216341711601	1
LEF1_UP.V1_UP	60	qn-z	50	0.55004918355302	0.128471810524791	0.16234965097139686	1
DMAP_HSC1	61	qn-z	50	0.456143070044709	0.706363581222778	0.7321577569415872	1
REACTOME_METABOLISM_OF_PROTEINS	61	qn-z	50	0.594494231936855	0.0049123830678485	0.01161967533356472	1
REACTOME_GENERIC_TRANSCRIPTION_PATHWAY	61	qn-z	50	0.597335154826958	0.014828963004074	0.02657597648128229	1
REACTOME_MRNA_PROCESSING	61	qn-z	50	0.784464262295082	5.83354607946488e-8	7.422684494215657e-7	1
MIPS_NOP56P_ASSOCIATED_PRE_RRNA_COMPLEX	61	qn-z	50	0.755830601092896	4.7453104637218e-4	0.0017166858442287688	1
REACTOME_TRANSCRIPTION	61	qn-z	50	0.594573770491803	0.0311159675638168	0.04841854393702485	1
MIPS_SPLICEOSOME	61	qn-z	50	0.68543692088382	4.59752444816665e-4	0.0016796896251222713	1
MYC_UP.V1_UP	61	qn-z	50	0.683672131147541	0.00109917172742231	0.0033799530618236033	1
E2F1_UP.V1_UP	61	qn-z	50	0.54928208027134	0.161350923426031	0.1971473203450511	1
PIGF_UP.V1_UP	61	qn-z	50	0.485107039537126	0.626882504910801	0.6534453229154961	1
ERB2_UP.V1_DN	61	qn-z	50	0.644125361620058	8.75464445138467e-4	0.0028588175243902153	1
KRAS.DF.V1_DN	61	qn-z	50	0.439120901639344	0.900349347838982	0.9027959493276749	1
TBK1.DF_DN	61	qn-z	50	0.601776920604307	0.00343891233160616	0.008516501009145458	1
IRIS_PlasmaCell-FromBoneMarrow	62	qn-z	50	0.587971156997706	0.100056371477144	0.13328809052370447	1
REACTOME_METABOLISM_OF_PROTEINS	62	qn-z	50	0.536561327797808	0.156756943401585	0.19345589336182228	1
REACTOME_METABOLISM_OF_AMINO_ACIDS_AND_DERIVATIVES	62	qn-z	50	0.553380039331367	0.157922721419091	0.19424494734548192	1
REACTOME_TRANSCRIPTION	62	qn-z	50	0.51657316687737	0.370876772462146	0.41338147240977524	1
REACTOME_POST_TRANSLATIONAL_PROTEIN_MODIFICATION	62	qn-z	50	0.615310553916749	0.0168738581931094	0.0292321768697529	1
MIPS_55S_RIBOSOME_MITOCHONDRIAL	62	qn-z	50	0.5554633726647	0.277534118233006	0.31705910101541557	1
NFE2L2.V2	62	qn-z	50	0.512739567699978	0.35914875944168	0.4028142621093615	1
TBK1.DF_DN	62	qn-z	50	0.513744288275782	0.356310239376449	0.40084901929850514	1
KEGG_NEUROACTIVE_LIGAND_RECEPTOR_INTERACTION	1	tdm	50	0.613439530300638	0.024146637698451	0.03436252287856489	1
REACTOME_CLASS_A1_RHODOPSIN_LIKE_RECEPTORS	1	tdm	50	0.728168765917913	1.62675623824795e-5	6.018998081517415e-5	1
NOTCH_DN.V1_UP	1	tdm	50	0.627374392413036	0.003553484780776	0.005887116577106507	1
CTIP_DN.V1_UP	1	tdm	50	0.7	3.40421050231988e-4	8.280600921721921e-4	1
KRAS.AMP.LUNG_UP.V1_UP	1	tdm	50	0.700270704632947	1.32570556986564e-4	3.872455743554896e-4	1
NOTCH_DN.V1_DN	1	tdm	50	0.638533789163857	0.00170672147138181	0.0030070806876727127	1
KRAS.KIDNEY_UP.V1_DN	1	tdm	50	0.763946725017583	1.29462266751822e-6	8.453124476148378e-6	1
ATM_DN.V1_DN	1	tdm	50	0.76472061893651	2.51972385809598e-7	1.9977810589189556e-6	1
BRCA1_DN.V1_UP	1	tdm	50	0.683984013039644	5.24544452297342e-4	0.0011882537592858157	1
JAK2_DN.V1_UP	1	tdm	50	0.661964793116152	4.64866133148055e-4	0.0010750029329048773	1
RELA_DN.V1_DN	1	tdm	50	0.693356256907774	2.14757836944969e-4	5.814175585583308e-4	1
KRAS.KIDNEY_UP.V1_UP	2	tdm	50	0.576180851420712	0.0750630210808819	0.09156038835140541	1
REACTOME_METABOLISM_OF_PROTEINS	4	tdm	50	0.583453957124329	0.00799900570612851	0.011838528445070195	1
REACTOME_GENERIC_TRANSCRIPTION_PATHWAY	4	tdm	50	0.573340371565542	0.0417150624579725	0.05540280438755072	1
MIPS_NOP56P_ASSOCIATED_PRE_RRNA_COMPLEX	4	tdm	50	0.841181626230031	1.61767705311068e-6	9.61895871606406e-6	1
MIPS_SPLICEOSOME	4	tdm	50	0.702381509137866	6.6832192845804e-5	2.1818745311424245e-4	1
MYC_UP.V1_UP	4	tdm	50	0.675068722361659	0.00102576425102653	0.001963100549378359	1
TBK1.DF_DN	4	tdm	50	0.54397176583075	0.108558121395528	0.1204995147490361	1
PDGF_ERK_DN.V1_DN	5	tdm	50	0.58982158076934	0.0419264465635519	0.05540280438755072	1
PID_E2F_PATHWAY	7	tdm	50	0.608399926798024	0.0767642802345201	0.09160108952705447	1
E2F1_UP.V1_UP	7	tdm	50	0.537690002851752	0.229503765576402	0.24032941489604365	1
LTE2_UP.V1_DN	7	tdm	50	0.576591077879738	0.0468960402542558	0.06021972134752495	1
RB_P107_DN.V1_UP	7	tdm	50	0.583890336467656	0.0802913392313798	0.09381409110192798	1
IRIS_DendriticCell-LPSstimulated	8	tdm	50	0.65330593613603	2.62503108725031e-4	6.789684276757628e-4	1
KEGG_LYSOSOME	8	tdm	50	0.723997310119749	7.51649203353445e-5	2.3838017592066397e-4	1
REACTOME_INNATE_IMMUNE_SYSTEM	8	tdm	50	0.615175105325215	0.00458616365453846	0.007070335634080126	1
REACTOME_CLASS_A1_RHODOPSIN_LIKE_RECEPTORS	8	tdm	50	0.689235677554494	2.13428702391724e-4	5.814175585583308e-4	1
PID_BCR_5PATHWAY	8	tdm	50	0.576505294416442	0.15156841496737	0.16334071904250552	1
HOXA9_DN.V1_UP	8	tdm	50	0.735061402359561	5.33612816282353e-8	6.58122473414902e-7	1
SVM Monocytes	8	tdm	50	0.957894736842105	9.27832793643118e-9	2.059788801887722e-7	1
SVM Macrophages M2	8	tdm	50	0.9642480365725	4.95054734726649e-6	2.113502905948386e-5	1
REACTOME_GENERIC_TRANSCRIPTION_PATHWAY	9	tdm	50	0.647982363315697	5.42567650601783e-4	0.0012045001843359584	1
REACTOME_INNATE_IMMUNE_SYSTEM	9	tdm	50	0.559305322128852	0.101525384984333	0.1139320157276135	1
REACTOME_ANTIGEN_PROCESSING_UBIQUITINATION_PROTEASOME_DEGRADATION	9	tdm	50	0.564164203612479	0.101615041054358	0.1139320157276135	1
HOXA9_DN.V1_UP	9	tdm	50	0.618763772175537	0.00540554600150476	0.008219391865301759	1
PIGF_UP.V1_UP	9	tdm	50	0.803387488328665	3.79277165381194e-11	2.104988267865627e-9	1
MTOR_UP.N4.V1_DN	9	tdm	50	0.730780514504652	2.38194195538096e-6	1.3219777852364329e-5	1
RB_P130_DN.V1_DN	9	tdm	50	0.694774603174603	6.66248542857439e-4	0.0013524145986330807	1
ERB2_UP.V1_DN	9	tdm	50	0.706125116713352	4.87394688732214e-6	2.113502905948386e-5	1
TBK1.DF_DN	9	tdm	50	0.735743541861189	3.0722612177128e-10	1.136736650553736e-8	1
EIF4E_DN	9	tdm	50	0.69669417989418	0.00249675607738319	0.004263691147531294	1
REACTOME_TRANSMISSION_ACROSS_CHEMICAL_SYNAPSES	11	tdm	50	0.615865992039718	0.0338514580521623	0.04638903510851872	1
NOTCH_DN.V1_UP	11	tdm	50	0.557226889839782	0.124698958125974	0.13570180737238347	1
KRAS.KIDNEY_UP.V1_UP	11	tdm	50	0.744403939349279	3.30663562384696e-6	1.635734006644427e-5	1
CAHOY_NEURONAL	11	tdm	50	0.910250630694674	4.34281874920433e-8	6.58122473414902e-7	1
REACTOME_GENERIC_TRANSCRIPTION_PATHWAY	13	tdm	50	0.646634381091618	6.7011534166504e-4	0.0013524145986330807	1
NFE2L2.V2	14	tdm	50	0.505681784395459	0.436637961835317	0.44464966755706586	1
P53_DN.V1_UP	14	tdm	50	0.577033502362644	0.0471992410561682	0.06021972134752495	1
REACTOME_GENERIC_TRANSCRIPTION_PATHWAY	16	tdm	50	0.630275427497014	0.00166114569506969	0.0029739866476247673	1
REACTOME_MRNA_SPLICING	16	tdm	50	0.524576314251594	0.347469252615798	0.35712117629957013	1
MIPS_SPLICEOSOME	16	tdm	50	0.602600940554191	0.0321535840165548	0.04461309782296978	1
DCA_UP.V1_DN	16	tdm	50	0.566225348336579	0.0900453429323148	0.10411492776548899	1
JAK2_DN.V1_DN	16	tdm	50	0.67578750285845	0.00408764094789921	0.00639053725657482	1
REACTOME_DIABETES_PATHWAYS	17	tdm	50	0.468692303110917	0.680833304585581	0.6870226982636317	1
REACTOME_POST_TRANSLATIONAL_PROTEIN_MODIFICATION	17	tdm	50	0.680780552743091	6.35600688006869e-4	0.0013311637050709899	1
REACTOME_EXTRACELLULAR_MATRIX_ORGANIZATION	17	tdm	50	0.749690628867139	0.00318531360740273	0.0053571183397227735	1
P53_DN.V1_UP	17	tdm	50	0.519007299173466	0.343436314461095	0.3562750551886126	1
IRIS_DendriticCell-LPSstimulated	18	tdm	50	0.740354447700133	9.00162269419656e-8	9.99180119055818e-7	1
REACTOME_INTERFERON_SIGNALING	18	tdm	50	0.745224133703825	5.85791634790787e-6	2.4082544985843462e-5	1
REACTOME_INTERFERON_GAMMA_SIGNALING	18	tdm	50	0.904507362155389	2.99578694489286e-6	1.5834873851576543e-5	1
REACTOME_INTERFERON_ALPHA_BETA_SIGNALING	18	tdm	50	0.990337171052632	1.14855499131104e-7	1.062413366962712e-6	1
REACTOME_INNATE_IMMUNE_SYSTEM	18	tdm	50	0.63093971141088	0.0022306106565152	0.0038687153573935497	1
KEGG_ANTIGEN_PROCESSING_AND_PRESENTATION	18	tdm	50	0.782982847744361	4.22307298864365e-4	9.973640462541387e-4	1
HOXA9_DN.V1_UP	18	tdm	50	0.664506509840778	1.7690700087443e-4	5.035045409503008e-4	1
LTE2_UP.V1_DN	18	tdm	50	0.619863460735171	0.00370288775332583	0.005956030498857825	1
SVM Macrophages M1	18	tdm	50	0.924929511278195	9.92397449703823e-7	7.34374112780829e-6	1
REACTOME_POST_TRANSLATIONAL_PROTEIN_MODIFICATION	19	tdm	50	0.592039597851336	0.0468142086849975	0.06021972134752495	1
PID_INTEGRIN1_PATHWAY	20	tdm	50	0.827368574659808	1.01417858981413e-4	3.04253576944239e-4	1
REACTOME_EXTRACELLULAR_MATRIX_ORGANIZATION	20	tdm	50	0.767198083494461	0.00121180339748886	0.0022798335105298894	1
SVM T cells gamma delta	20	tdm	50	0.610835066214294	0.0924133325839551	0.10575133934864964	1
SVM NK cells resting	20	tdm	50	0.750848199627887	0.00134591556503738	0.002449125044576216	1
PID_HIF1_TFPATHWAY	21	tdm	50	0.770721471332469	3.32735115770169e-4	8.280600921721921e-4	1
HOXA9_DN.V1_UP	21	tdm	50	0.555582178560494	0.109913819644977	0.12079637604546978	1
CAHOY_ASTROGLIAL	21	tdm	50	0.710058836840914	0.00102380186310947	0.001963100549378359	1
P53_DN.V1_UP	21	tdm	50	0.536074171691759	0.212919858328041	0.22508670737535763	1
REACTOME_METABOLISM_OF_PROTEINS	22	tdm	50	0.62086697245816	7.55286723129759e-4	0.0014970861833464866	1
MIPS_55S_RIBOSOME_MITOCHONDRIAL	22	tdm	50	0.889214977189273	4.01996225997289e-5	1.3944244089280963e-4	1
REACTOME_ORC1_REMOVAL_FROM_CHROMATIN	23	tdm	50	0.861365684129232	1.53127443848568e-5	5.8610849197210506e-5	1
REACTOME_GENERIC_TRANSCRIPTION_PATHWAY	23	tdm	50	0.700202728793925	6.11022709562285e-6	2.4222685986219156e-5	1
PID_ATR_PATHWAY	23	tdm	50	0.698655829946858	0.0275607055163375	0.03872453559890458	1
REACTOME_MRNA_SPLICING	23	tdm	50	0.800721528582257	1.64648842887583e-6	9.61895871606406e-6	1
PID_FANCONI_PATHWAY	23	tdm	50	0.859147159958075	2.63023805315836e-4	6.789684276757628e-4	1
KEGG_DNA_REPLICATION	23	tdm	50	0.986407517054962	3.60502777111656e-5	1.2908325244965748e-4	1
REACTOME_HIV_LIFE_CYCLE	23	tdm	50	0.785829722114958	4.91024442361086e-6	2.113502905948386e-5	1
PID_E2F_PATHWAY	23	tdm	50	0.842247789538303	3.38935875250647e-6	1.635734006644427e-5	1
REACTOME_DNA_STRAND_ELONGATION	23	tdm	50	0.979276612176599	4.59472116823753e-5	1.5454971202253512e-4	1
PID_AURORA_B_PATHWAY	23	tdm	50	0.752091646286523	0.00746986706823022	0.01120480060234533	1
MIPS_SPLICEOSOME	23	tdm	50	0.887484819824609	6.3751770450738e-12	7.076446520031919e-10	1
REACTOME_MITOTIC_PROMETAPHASE	23	tdm	50	0.911908274503203	3.04202974317159e-8	5.627755024867442e-7	1
REACTOME_ANTIGEN_PROCESSING_UBIQUITINATION_PROTEASOME_DEGRADATION	23	tdm	50	0.589160722766432	0.0400987810823451	0.05428005731878423	1
E2F1_UP.V1_UP	23	tdm	50	0.65299754550579	0.00134200482947762	0.002449125044576216	1
CSR_LATE_UP.V1_UP	23	tdm	50	0.690138692238383	3.43160038197485e-4	8.280600921721921e-4	1
ERB2_UP.V1_DN	23	tdm	50	0.651989808666419	6.240699663645e-4	0.0013311637050709899	1
RPS14_DN.V1_DN	23	tdm	50	0.676474374020428	8.93271705588662e-5	2.754254425565041e-4	1
TBK1.DF_DN	23	tdm	50	0.693846080071879	2.39381906477461e-7	1.9977810589189556e-6	1
RB_P107_DN.V1_UP	23	tdm	50	0.591281589222122	0.0636261394445454	0.07969466210124748	1
REACTOME_CLASS_A1_RHODOPSIN_LIKE_RECEPTORS	25	tdm	50	0.462842662624575	0.732718517267681	0.732718517267681	1
CTIP_DN.V1_UP	25	tdm	50	0.553103877623621	0.203916393986652	0.21764153588959975	1
KRAS.AMP.LUNG_UP.V1_UP	25	tdm	50	0.659964219242211	0.00375605526954998	0.005956030498857825	1
HOXA9_DN.V1_UP	25	tdm	50	0.658943157483555	6.24569120455664e-4	0.0013311637050709899	1
ATM_DN.V1_DN	25	tdm	50	0.653857464721926	0.00367658766904228	0.005956030498857825	1
ERB2_UP.V1_DN	25	tdm	50	0.600635807506923	0.020504226953924	0.02955804145305927	1
BRCA1_DN.V1_UP	25	tdm	50	0.586971637398532	0.0775720938337218	0.09160108952705447	1
REACTOME_METABOLISM_OF_PROTEINS	27	tdm	50	0.707572276096636	1.44105941225656e-9	3.998939869011954e-8	1
KEGG_OXIDATIVE_PHOSPHORYLATION	27	tdm	50	0.812150952214044	1.17334993080781e-6	8.140115144979182e-6	1
KEGG_PROTEASOME	27	tdm	50	0.638325572079515	0.076316499917395	0.09160108952705447	1
REACTOME_HIV_LIFE_CYCLE	27	tdm	50	0.591911048798536	0.063899323666766	0.07969466210124748	1
REACTOME_RESPIRATORY_ELECTRON_TRANSPORT	27	tdm	50	0.97049889005725	1.00012487770364e-7	1.0092169220464005e-06	1
MIPS_55S_RIBOSOME_MITOCHONDRIAL	27	tdm	50	0.982459983642949	4.87039734874995e-8	6.58122473414902e-7	1
REACTOME_ANTIGEN_PROCESSING_UBIQUITINATION_PROTEASOME_DEGRADATION	27	tdm	50	0.568878897389721	0.0738363556753746	0.09106483866629533	1
CSR_LATE_UP.V1_UP	27	tdm	50	0.616972387740001	0.012653622765333	0.018480949038841617	1
REACTOME_TRANSLATION	1	z	50	0.769084166065726	5.30146306734054e-6	2.865314562586435e-5	1
SVM T cells CD8	1	z	50	0.862103964336889	9.21166138386667e-7	8.042488977452823e-6	1
SVM T cells gamma delta	1	z	50	0.649047723292469	0.0305577978010544	0.04519543150498209	1
REACTOME_3_UTR_MEDIATED_TRANSLATIONAL_REGULATION	3	z	50	0.729782769686497	0.00205495077348861	0.004442607862684899	1
REACTOME_GENERIC_TRANSCRIPTION_PATHWAY	3	z	50	0.579695685564607	0.0297007808333608	0.04435577137613751	1
REACTOME_MRNA_PROCESSING	3	z	50	0.781130585040731	1.49091916915027e-8	2.2562576759807417e-7	1
MIPS_NOP56P_ASSOCIATED_PRE_RRNA_COMPLEX	3	z	50	0.831708220192545	2.86067699403817e-6	1.7640326136630164e-5	1
REACTOME_CELL_CYCLE_MITOTIC	3	z	50	0.589839243522637	0.00662972859175433	0.012039587122625863	1
MIPS_SPLICEOSOME	3	z	50	0.711794189303768	3.08372717098354e-5	1.186450962395362e-4	1
REACTOME_TRANSLATION	3	z	50	0.782522833868181	2.1477462238895e-6	1.4497966422888703e-5	1
MYC_UP.V1_UP	3	z	50	0.712114292767218	9.09698338449427e-5	2.7905611192975666e-4	1
PIGF_UP.V1_UP	3	z	50	0.513983475394601	0.37388215726074	0.39292245230642575	1
TBK1.DF_DN	3	z	50	0.575793437592267	0.0165355747304974	0.026433630026921902	1
KEGG_NEUROACTIVE_LIGAND_RECEPTOR_INTERACTION	4	z	50	0.586937875260385	0.0619942959989364	0.08181805344045676	1
REACTOME_CLASS_A1_RHODOPSIN_LIKE_RECEPTORS	4	z	50	0.695476364256299	1.48384854693966e-4	4.318379745580806e-4	1
PIGF_UP.V1_DN	4	z	50	0.681262253400319	3.82964037609535e-5	1.37988629424388e-4	1
NOTCH_DN.V1_UP	4	z	50	0.619152459968932	0.00524263135136761	0.00975473210459383	1
KRAS.AMP.LUNG_UP.V1_UP	4	z	50	0.685599058086445	2.95680940560502e-4	8.086695603281198e-4	1
NOTCH_DN.V1_DN	4	z	50	0.630235858192584	0.00257344876940584	0.005359384134450695	1
ATM_DN.V1_DN	4	z	50	0.735076583751991	2.87529544958289e-6	1.7640326136630164e-5	1
BRCA1_DN.V1_UP	4	z	50	0.589822994062671	0.0519055823915384	0.07097932049927239	1
JAK2_DN.V1_UP	4	z	50	0.633809244134213	0.00271506957674448	0.0055524395848738466	1
RELA_DN.V1_DN	4	z	50	0.580384969872618	0.0683373070531203	0.08864324972033319	1
REACTOME_TRANSMISSION_ACROSS_CHEMICAL_SYNAPSES	5	z	50	0.592837613514305	0.0645681567178545	0.08423546882156879	1
NOTCH_DN.V1_UP	5	z	50	0.541934735771141	0.190820189290445	0.21443654935114367	1
KRAS.KIDNEY_UP.V1_UP	5	z	50	0.718950692164978	1.43415348663412e-5	6.383389048351868e-5	1
CAHOY_NEURONAL	5	z	50	0.914656771799629	1.02907253253906e-8	1.66856760633119e-7	1
CAMP_UP.V1_DN	5	z	50	0.480131754406308	0.663225105270648	0.6721075843590942	1
BRCA1_DN.V1_UP	5	z	50	0.574037569573284	0.0964739848483369	0.1196699156315436	1
REACTOME_POST_TRANSLATIONAL_PROTEIN_MODIFICATION	6	z	50	0.61462821239607	0.0183177284761429	0.029077792755835236	1
SIRNA_EIF4GI_DN	6	z	50	0.544324396425237	0.248116592264307	0.27208920987438495	1
CSR_LATE_UP.V1_UP	6	z	50	0.611810279667423	0.0207588459713055	0.0324983312792162	1
KRAS.DF.V1_UP	6	z	50	0.674826597305589	7.51060710418814e-5	2.401278609367194e-4	1
PID_INTEGRIN1_PATHWAY	7	z	50	0.758241230754461	0.00133211674987786	0.0030239050222227422	1
REACTOME_GENERIC_TRANSCRIPTION_PATHWAY	8	z	50	0.734062951342198	4.38483582004397e-8	5.855045477352831e-7	1
REACTOME_MRNA_PROCESSING	8	z	50	0.721523980277902	1.19768670246533e-5	5.815245207508051e-5	1
REACTOME_MRNA_SPLICING	8	z	50	0.605203197370387	0.044236934460962	0.06237132995427563	1
MIPS_SPLICEOSOME	8	z	50	0.579609455693489	0.0726034355259193	0.09258977451900945	1
IRIS_DendriticCell-LPSstimulated	11	z	50	0.707214913365899	7.89061035452922e-7	7.1646742019125316e-6	1
DMAP_GRAN2	11	z	50	0.80396869720127	3.07008675570401e-7	3.0300421458470013e-6	1
DMAP_GRAN3	11	z	50	0.810523785729195	3.63500286971669e-8	5.157160321410554e-7	1
DMAP_MONO1	11	z	50	0.893514401313945	6.64232966470113e-10	1.675343148763507e-8	1
KEGG_CELL_ADHESION_MOLECULES_CAMS	11	z	50	0.614016980425147	0.0306612178491949	0.04519543150498209	1
KEGG_LYSOSOME	11	z	50	0.743287433823111	1.22965537427483e-5	5.815245207508051e-5	1
REACTOME_GPVI_MEDIATED_ACTIVATION_CASCADE	11	z	50	0.749236870568441	0.0132115464196446	0.021575690915534705	1
REACTOME_TCR_SIGNALING	11	z	50	0.857589232063454	2.81922290175275e-5	1.1033855149963349e-4	1
REACTOME_INNATE_IMMUNE_SYSTEM	11	z	50	0.670779812946691	3.79082961280217e-5	1.37988629424388e-4	1
REACTOME_CLASS_A1_RHODOPSIN_LIKE_RECEPTORS	11	z	50	0.680144004430906	2.94424839025244e-4	8.086695603281198e-4	1
KEGG_ANTIGEN_PROCESSING_AND_PRESENTATION	11	z	50	0.601382045427232	0.100845979917022	0.12374074292521077	1
PID_BCR_5PATHWAY	11	z	50	0.611565116372231	0.0619160522189405	0.08181805344045676	1
RPS14_DN.V1_UP	11	z	50	0.794550792315484	2.23383784660956e-12	1.6902706372679005e-10	1
SVM Monocytes	11	z	50	0.900901333974282	2.24329639441854e-7	2.4248965787286126e-6	1
SVM Macrophages M2	11	z	50	0.968693666626607	2.41283759696895e-6	1.5648975271770047e-5	1
SVM Neutrophils	11	z	50	0.704873212354284	0.00236053824989416	0.005007870866597892	1
DMAP_MONO1	12	z	50	0.491843018044351	0.547653704251299	0.5625221306110627	1
REACTOME_COLLAGEN_FORMATION	12	z	50	0.699501149694064	0.0320217282783014	0.04659571999470781	1
PID_INTEGRIN1_PATHWAY	12	z	50	0.768060589526742	0.00115744337951499	0.0026840049625415302	1
REACTOME_EXTRACELLULAR_MATRIX_ORGANIZATION	12	z	50	0.760538862257557	0.00153199922753914	0.003443206184667176	1
REACTOME_CLASS_A1_RHODOPSIN_LIKE_RECEPTORS	12	z	50	0.54839136026515	0.189829427894702	0.2143844782691411	1
PIGF_UP.V1_UP	12	z	50	0.495196044043714	0.54222200098902	0.559474519202307	1
RAF_UP.V1_DN	12	z	50	0.517950259725076	0.343928495539668	0.3631245045930448	1
SVM T cells CD8	12	z	50	0.865714316082608	2.17150157875866e-6	1.4497966422888703e-5	1
SVM T cells CD4 memory resting	12	z	50	0.822135773731705	2.59336396946083e-5	1.0703520383047425e-4	1
SVM T cells regulatory (Tregs)	12	z	50	0.757034568767294	3.72242064248246e-4	9.825459137715329e-4	1
SVM T cells gamma delta	12	z	50	0.642347714252309	0.0440655721603534	0.06237132995427563	1
SVM NK cells resting	12	z	50	0.797345960481702	1.84118231725607e-4	5.290485898950987e-4	1
MYC_UP.V1_UP	13	z	50	0.577923277548359	0.0979220678811739	0.12080602939688302	1
IRIS_DendriticCell-LPSstimulated	14	z	50	0.724259022196106	7.4081868567856e-7	7.006910068709714e-6	1
KEGG_CELL_ADHESION_MOLECULES_CAMS	14	z	50	0.765734192356929	2.6976148000653302e-05	1.0743132624821578e-4	1
REACTOME_INTERFERON_SIGNALING	14	z	50	0.677997693982121	8.30023065706644e-4	0.002025970278660303	1
REACTOME_INTERFERON_ALPHA_BETA_SIGNALING	14	z	50	0.954914377452729	1.042846584259e-6	8.45450623667118e-6	1
REACTOME_INNATE_IMMUNE_SYSTEM	14	z	50	0.543661203332564	0.174246197014126	0.19876324986033467	1
KEGG_ANTIGEN_PROCESSING_AND_PRESENTATION	14	z	50	0.812492567487216	1.34370422934469e-4	3.9613098709252546e-4	1
RPS14_DN.V1_UP	14	z	50	0.563890729320626	0.0819973740951546	0.10340779955333386	1
LTE2_UP.V1_DN	14	z	50	0.555154199865224	0.111516013274313	0.136097500071339	1
SVM T cells CD8	14	z	50	0.738732310619574	0.00175349380262235	0.003879967656507049	1
SVM Macrophages M1	14	z	50	0.856469919794929	4.01470028010887e-5	1.4239640056011148e-4	1
SVM Dendritic cells activated	14	z	50	0.728234899836755	0.002627007031379	0.005421187237482117	1
REACTOME_POST_TRANSLATIONAL_PROTEIN_MODIFICATION	15	z	50	0.580897031068525	0.0701981951013056	0.09053971754543393	1
REACTOME_3_UTR_MEDIATED_TRANSLATIONAL_REGULATION	16	z	50	0.933743169398907	6.22839052021501e-10	1.675343148763507e-8	1
REACTOME_PEPTIDE_CHAIN_ELONGATION	16	z	50	0.999984387197502	2.31216408152247e-9	4.373843720880006e-8	1
REACTOME_NONSENSE_MEDIATED_DECAY_ENHANCED_BY_THE_EXON_JUNCTION_COMPLEX	16	z	50	0.762791852955787	5.64970917419375e-5	1.886005856679384e-4	1
KEGG_RIBOSOME	16	z	50	0.997907884465261	2.6763729944419e-9	4.67335899798701e-8	1
MIPS_NOP56P_ASSOCIATED_PRE_RRNA_COMPLEX	16	z	50	0.937882513661202	9.37802629128668e-12	4.257623936244153e-10	1
MIPS_RIBOSOME_CYTOPLASMIC	16	z	50	1	2.30961741882363e-9	4.373843720880006e-8	1
REACTOME_INFLUENZA_VIRAL_RNA_TRANSCRIPTION_AND_REPLICATION	16	z	50	0.799393442622951	1.37064932164303e-5	6.222747920259357e-5	1
REACTOME_TRANSLATION	16	z	50	0.827103825136612	1.19624499081601e-9	2.7154761291523426e-8	1
REACTOME_GLYCOSAMINOGLYCAN_METABOLISM	19	z	50	0.614323617776737	0.0640470197005176	0.08403857498276009	1
KEGG_LYSOSOME	19	z	50	0.781236715809188	1.26460084415329e-6	9.898772124924028e-6	1
PID_INTEGRIN1_PATHWAY	19	z	50	0.861667121880162	1.53127536847034e-5	6.684605935437831e-5	1
REACTOME_POST_TRANSLATIONAL_PROTEIN_MODIFICATION	19	z	50	0.775005852744937	1.16924180727097e-7	1.3270894512525508e-6	1
REACTOME_EXTRACELLULAR_MATRIX_ORGANIZATION	19	z	50	0.782850156723503	5.55638024574187e-4	0.0014171891188577577	1
KRAS.DF.V1_UP	19	z	50	0.553852139006135	0.114098650265385	0.13850477866439784	1
ESC_V6.5_UP_EARLY.V1_DN	19	z	50	0.532704302603635	0.253223551516513	0.2763545490108098	1
P53_DN.V1_UP	19	z	50	0.523507377901412	0.299448220380626	0.32063559446416084	1
REACTOME_METABOLISM_OF_AMINO_ACIDS_AND_DERIVATIVES	21	z	50	0.528362559781371	0.299163226018663	0.32063559446416084	1
REACTOME_POST_TRANSLATIONAL_PROTEIN_MODIFICATION	21	z	50	0.632055150687011	0.00812827469151057	0.014303243061805422	1
NFE2L2.V2	21	z	50	0.535870820298298	0.157701826466727	0.18358110055357452	1
PDGF_ERK_DN.V1_DN	22	z	50	0.622396193590308	0.00775362926911785	0.013750576906951186	1
PRC2_EDD_UP.V1_UP	22	z	50	0.70190252671527	3.78783328749509e-6	2.1495953906534634e-5	1
KRAS.DF.V1_DN	22	z	50	0.548282753254103	0.149329564878161	0.17563632760281112	1
KRAS.AMP.LUNG_UP.V1_UP	24	z	50	0.605024491238701	0.025074175463586	0.03820025389418807	1
ATM_DN.V1_UP	24	z	50	0.594738675958188	0.0327488804125231	0.04735029206141875	1
PRC2_SUZ12_UP.V1_UP	24	z	50	0.626078203639179	0.00363826842158687	0.007244622207896663	1
ATM_DN.V1_DN	24	z	50	0.628668989547038	0.00618658826240324	0.011325447867463995	1
BRCA1_DN.V1_UP	24	z	50	0.634133143279485	0.00721691723725803	0.012899529235098997	1
RELA_DN.V1_DN	24	z	50	0.589380396909559	0.0477643035843012	0.06651838597322927	1
DMAP_GRAN3	26	z	50	0.446967923202997	0.810123077205254	0.8137076925911179	1
NFE2L2.V2	26	z	50	0.49458609060699	0.561572163910744	0.5742201856204455	1
ESC_V6.5_UP_EARLY.V1_DN	26	z	50	0.655738870120748	8.80490659346855e-4	0.002103909259702485	1
KRAS.LUNG_UP.V1_DN	26	z	50	0.588469718254897	0.0499005222047849	0.06869752941890135	1
P53_DN.V1_UP	26	z	50	0.59191606869861	0.0209897825725507	0.03263479893129458	1
PRC2_EDD_UP.V1_UP	27	z	50	0.594487428089186	0.0192786544340501	0.03039065664256509	1
KRAS.AMP.LUNG_UP.V1_UP	28	z	50	0.628686472956796	0.00877409169508729	0.015203960418204694	1
E2F1_UP.V1_UP	29	z	50	0.499981173422898	0.500161811826638	0.5184325629435929	1
REACTOME_CELL_CYCLE_MITOTIC	30	z	50	0.635775786329292	1.29168878245741e-4	3.858070442339896e-4	1
PID_E2F_PATHWAY	30	z	50	0.598060365219037	0.0864414957386071	0.1084100526666509	1
E2F1_UP.V1_UP	30	z	50	0.535873944946346	0.228406013376911	0.2516901215366932	1
NFE2L2.V2	30	z	50	0.487717140329298	0.639322357608819	0.6507900232161521	1
PRC2_EDD_UP.V1_UP	30	z	50	0.635739092685044	0.00115873341995185	0.0026840049625415302	1
ERB2_UP.V1_DN	30	z	50	0.622277693365169	0.00303570115007713	0.006152715723817041	1
LTE2_UP.V1_DN	30	z	50	0.580774224408911	0.031081123933282	0.045518807308742026	1
RB_P107_DN.V1_UP	30	z	50	0.550805365196509	0.184830836173012	0.2097829990563686	1
REACTOME_METABOLISM_OF_AMINO_ACIDS_AND_DERIVATIVES	31	z	50	0.569839213934792	0.0715851060230056	0.09180688738543658	1
KEGG_OXIDATIVE_PHOSPHORYLATION	31	z	50	0.729328569301772	9.77701264208735e-5	2.959175826338438e-4	1
KEGG_PEROXISOME	31	z	50	0.709722278614641	0.00176051395867941	0.003879967656507049	1
REACTOME_RESPIRATORY_ELECTRON_TRANSPORT_ATP_SYNTHESIS_BY_CHEMIOSMOTIC_COUPLING_AND_HEAT_PRODUCTION_BY_UNCOUPLING_PROTEINS_	31	z	50	0.964716391246092	5.11969115981457e-11	1.660242704682725e-9	1
KEGG_HUNTINGTONS_DISEASE	31	z	50	0.696846620515111	2.66004887915854e-5	1.0743132624821578e-4	1
KEGG_PARKINSONS_DISEASE	31	z	50	0.80719815393777	3.05418396122077e-7	3.0300421458470013e-6	1
REACTOME_RESPIRATORY_ELECTRON_TRANSPORT	31	z	50	0.947591000446628	5.4521512262633e-8	6.875768490898718e-7	1
RPS14_DN.V1_UP	34	z	50	0.679057218811317	3.31249037701361e-5	1.253225525970149e-4	1
CRX_DN.V1_DN	34	z	50	0.53652525476296	0.268941043418262	0.2921034299327535	1
REACTOME_MEIOTIC_SYNAPSIS	36	z	50	0.646140912073491	0.0528222555268228	0.0718003114047232	1
REACTOME_MEIOTIC_RECOMBINATION	36	z	50	0.863524871891014	8.33003471661989e-5	2.590298466674952e-4	1
REACTOME_RNA_POL_I_PROMOTER_OPENING	36	z	50	0.99174321959755	5.88977451960951e-5	1.93765045790052e-4	1
REACTOME_DEPOSITION_OF_NEW_CENPA_CONTAINING_NUCLEOSOMES_AT_THE_CENTROMERE	36	z	50	0.940416302128901	1.20526621578076e-5	5.815245207508051e-5	1
REACTOME_RNA_POL_I_TRANSCRIPTION	36	z	50	0.663748086176728	0.0349127414971247	0.05015944506232473	1
REACTOME_TELOMERE_MAINTENANCE	36	z	50	0.77058423252649	7.43568361424041e-4	0.0018346741091658403	1
KEGG_SYSTEMIC_LUPUS_ERYTHEMATOSUS	36	z	50	0.671464895013123	0.0100463412477829	0.0167685254650494	1
DMAP_GRAN2	37	z	50	0.746842590934758	4.50959404511456e-5	1.574888997293854e-4	1
DMAP_GRAN3	37	z	50	0.602912543592651	0.0421676461365291	0.06020160800623965	1
REACTOME_METABOLISM_OF_AMINO_ACIDS_AND_DERIVATIVES	37	z	50	0.525755092484196	0.31017526460198	0.33056237119553744	1
REACTOME_CHEMOKINE_RECEPTORS_BIND_CHEMOKINES	37	z	50	0.562524389292125	0.27768291673804	0.3001620099977861	1
REACTOME_INNATE_IMMUNE_SYSTEM	37	z	50	0.585040009916399	0.0283356431836949	0.04259729140860094	1
NFE2L2.V2	37	z	50	0.464402929590424	0.84902374942891	0.84902374942891	1
SVM Monocytes	37	z	50	0.678277920861625	0.0149935570595912	0.024138563493100725	1
SVM Neutrophils	37	z	50	0.711684422071334	0.00238363563733994	0.005010048978483022	1
PIGF_UP.V1_UP	39	z	50	0.622418014303202	0.00409369038491403	0.008080588846743345	1
REACTOME_CLASS_A1_RHODOPSIN_LIKE_RECEPTORS	41	z	50	0.561343137954832	0.127282424506292	0.15206900191014888	1
SVM NK cells activated	41	z	50	0.656784594715629	0.0219515357038459	0.03366890949170959	1
REACTOME_CELL_CYCLE_MITOTIC	43	z	50	0.572476241545415	0.0255864542624301	0.03872083411714422	1
CAHOY_NEURONAL	46	z	50	0.602647605061979	0.0803157227864933	0.10185289984655853	1
CAMP_UP.V1_DN	46	z	50	0.514349382369455	0.379270290420915	0.3967481839886991	1
RAF_UP.V1_DN	46	z	50	0.542902061442207	0.168304527234692	0.1949241208279341	1
MTOR_UP.N4.V1_DN	47	z	50	0.61633175766022	0.010499339041745	0.017270651902000833	1
REACTOME_METABOLISM_OF_AMINO_ACIDS_AND_DERIVATIVES	48	z	50	0.568868013151714	0.0910046579604528	0.11350580965397135	1
KEGG_OXIDATIVE_PHOSPHORYLATION	48	z	50	0.816423986222014	1.01103278748354e-6	8.45450623667118e-6	1
REACTOME_CELL_CYCLE_MITOTIC	48	z	50	0.580406869182619	0.0147047174211468	0.023842648961430884	1
REACTOME_APOPTOSIS	48	z	50	0.509439450873223	0.431866310939387	0.44969565405156353	1
KEGG_HUNTINGTONS_DISEASE	48	z	50	0.55698831611085	0.139607619486099	0.16505692512158582	1
MIPS_55S_RIBOSOME_MITOCHONDRIAL	48	z	50	0.855727454203852	4.75082958113542e-5	1.6096094252503586e-4	1
REACTOME_ANTIGEN_PROCESSING_UBIQUITINATION_PROTEASOME_DEGRADATION	48	z	50	0.545152329894236	0.173019647430036	0.198360908922314	1
CSR_LATE_UP.V1_UP	48	z	50	0.558845115077501	0.131905831072586	0.15676766310720952	1
PID_HIF1_TFPATHWAY	49	z	50	0.776384874048729	3.24035982488422e-4	8.756686669627596e-4	1
KEGG_LYSOSOME	52	z	50	0.707023011669869	2.83422176860579e-4	7.942819030537214e-4	1
RPS14_DN.V1_UP	52	z	50	0.704430097951914	1.97534806371302e-6	1.4012625326964235e-5	1
SVM Macrophages M0	52	z	50	0.628005342831701	0.115295681927119	0.13921340317795752	1
SVM Dendritic cells resting	52	z	50	0.780957813891362	0.00119167550533516	0.0027324276738493057	1
KRAS.KIDNEY_UP.V1_UP	56	z	50	0.542629805025812	0.198173086244887	0.22051613028230074	1
CAMP_UP.V1_DN	56	z	50	0.607175540765391	0.00904060953548455	0.01554710882238631	1
REACTOME_METABOLISM_OF_AMINO_ACIDS_AND_DERIVATIVES	57	z	50	0.553049595497714	0.171410054642819	0.19751310864933966	1
KEGG_OXIDATIVE_PHOSPHORYLATION	57	z	50	0.799030757806699	1.70616656463297e-5	7.307543588144984e-5	1
REACTOME_CELL_CYCLE_MITOTIC	57	z	50	0.607605265109913	0.00357442901650751	0.007180490148205351	1
REACTOME_RESPIRATORY_ELECTRON_TRANSPORT_ATP_SYNTHESIS_BY_CHEMIOSMOTIC_COUPLING_AND_HEAT_PRODUCTION_BY_UNCOUPLING_PROTEINS_	57	z	50	0.893134652895469	1.53036982176425e-6	1.120625643678983e-5	1
KEGG_PYRIMIDINE_METABOLISM	57	z	50	0.682179351894442	0.00936646538267645	0.015947831949719674	1
KEGG_HUNTINGTONS_DISEASE	57	z	50	0.723272560284519	4.57973380450453e-5	1.575150869125043e-4	1
KEGG_PARKINSONS_DISEASE	57	z	50	0.725759174580842	8.77596479687205e-4	0.002103909259702485	1
REACTOME_INFLUENZA_VIRAL_RNA_TRANSCRIPTION_AND_REPLICATION	57	z	50	0.639008090045726	0.0578001441845274	0.07718019252875129	1
REACTOME_TRANSLATION	57	z	50	0.677005096797776	0.00451164166284078	0.008754185077131854	1
MIPS_55S_RIBOSOME_MITOCHONDRIAL	57	z	50	0.892235314808301	3.57116987906972e-5	1.3289435451620106e-4	1
REACTOME_ANTIGEN_PROCESSING_UBIQUITINATION_PROTEASOME_DEGRADATION	57	z	50	0.621995544612499	0.00941413868397549	0.015947831949719674	1
REACTOME_GENERIC_TRANSCRIPTION_PATHWAY	58	z	50	0.571216808455788	0.0467547255585513	0.06551433766537744	1
CAHOY_ASTROCYTIC	58	z	50	0.57785643259624	0.126109649373637	0.15146502861278097	1
REACTOME_AXON_GUIDANCE	59	z	50	0.608066303725626	0.00686598511104563	0.012369671588947286	1
REACTOME_CELL_CYCLE_MITOTIC	61	z	50	0.582235345010161	0.00965503544059932	0.016234763296415156	1
REACTOME_AXON_GUIDANCE	62	z	50	0.543621875200823	0.150318114077184	0.17588769018309677	1
REACTOME_INTEGRIN_CELL_SURFACE_INTERACTIONS	62	z	50	0.62527998317472	0.0499343275511838	0.06869752941890135	1
ESC_V6.5_UP_EARLY.V1_DN	62	z	50	0.648357845162356	9.51393914651891e-4	0.0022496501940206175	1
RPS14_DN.V1_UP	62	z	50	0.60980583326448	0.00511336571645823	0.009592843120958828	1
P53_DN.V1_UP	62	z	50	0.570011567379988	0.0532197207529301	0.07190997982687579	1
PRC2_EDD_UP.V1_UP	63	z	50	0.57323790319983	0.0547971420000238	0.07360326173967693	1
REACTOME_GENERIC_TRANSCRIPTION_PATHWAY	65	z	50	0.691557992491602	9.03136328969995e-6	4.767719690143927e-5	1
REACTOME_ANTIGEN_PROCESSING_UBIQUITINATION_PROTEASOME_DEGRADATION	65	z	50	0.521836355088609	0.33030211684292	0.35036719870720956	1
PIGF_UP.V1_UP	65	z	50	0.742224275602357	6.82803631218559e-8	8.157706541400679e-7	1
ERB2_UP.V1_DN	65	z	50	0.686314027685763	2.51628227761769e-5	1.0577705129985473e-4	1
TBK1.DF_DN	65	z	50	0.641934284087079	7.89343627859381e-5	2.4886250489455485e-4	1
REACTOME_GENERIC_TRANSCRIPTION_PATHWAY	66	z	50	0.602848719889015	0.00870533727083376	0.015200858157532797	1
DCA_UP.V1_DN	66	z	50	0.536850757368194	0.222061037102903	0.24589197767004384	1
JAK2_DN.V1_DN	66	z	50	0.716497587968218	4.17824203612942e-4	0.001090184991036067	1
CSR_EARLY_UP.V1_DN	66	z	50	0.671721727701774	0.0019415359314167	0.004237775542611451	1
PID_ATR_PATHWAY	67	z	50	0.837168266516093	3.36804712596392e-4	8.994667030515409e-4	1
REACTOME_MRNA_PROCESSING	67	z	50	0.872183794466403	7.17202481050618e-13	8.140248159924514e-11	1
REACTOME_MRNA_SPLICING	67	z	50	0.790349143610013	1.3591208395069e-6	1.0284014352268877e-5	1
PID_FANCONI_PATHWAY	67	z	50	0.877435064935065	7.05666632387597e-5	2.2883760793140646e-4	1
REACTOME_DNA_REPAIR	67	z	50	0.666139142786561	0.00567790336892619	0.01047873223370931	1
REACTOME_CELL_CYCLE_MITOTIC	67	z	50	0.814370412196499	3.24547975754668e-17	7.367239049630964e-15	1
REACTOME_HIV_LIFE_CYCLE	67	z	50	0.762139053579271	1.14297250635561e-5	5.7656613098382994e-5	1
REACTOME_DNA_STRAND_ELONGATION	67	z	50	0.99901185770751	1.05211973406083e-5	5.427981355268373e-5	1
MIPS_SPLICEOSOME	67	z	50	0.870488915621241	6.85014957736286e-12	3.887459885153423e-10	1
PID_PLK1_PATHWAY	67	z	50	0.826898644833427	4.89424317125852e-4	0.0012624922725860046	1
REACTOME_MITOTIC_PROMETAPHASE	67	z	50	0.978146853146853	2.57321041580175e-11	9.735312739783288e-10	1
E2F1_UP.V1_UP	67	z	50	0.598328676570805	0.0219343450115612	0.03366890949170959	1
CSR_LATE_UP.V1_UP	67	z	50	0.739464962121212	3.99630991953689e-6	2.2125911017923757e-5	1
ERB2_UP.V1_DN	67	z	50	0.616135782376192	0.00499115543283791	0.009474537724579736	1
TBK1.DF_DN	67	z	50	0.617845656048981	6.92311675025472e-4	0.001726975277261342	1
RB_P107_DN.V1_UP	67	z	50	0.632340485601355	0.0104605435759338	0.017270651902000833	1
REACTOME_CELL_CYCLE_MITOTIC	68	z	50	0.681196328616625	3.21130732221331e-6	1.9183335845853195e-5	1
REACTOME_ANTIGEN_PROCESSING_UBIQUITINATION_PROTEASOME_DEGRADATION	68	z	50	0.465024210941499	0.748921815754908	0.7555788985616183	1
PIGF_UP.V1_UP	68	z	50	0.654590711923611	6.63643196565929e-4	0.0016738556180051765	1
MTOR_UP.N4.V1_DN	68	z	50	0.648039207458816	0.00225759414007125	0.004834659149020507	1
JAK2_DN.V1_DN	68	z	50	0.683111766853249	0.00451206896046003	0.008754185077131854	1
ERB2_UP.V1_DN	68	z	50	0.541637438621104	0.193647707681988	0.21654201794980926	1
TBK1.DF_DN	68	z	50	0.66569080783932	1.28393714863793e-5	5.948035362057349e-5	1
REACTOME_GENERIC_TRANSCRIPTION_PATHWAY	69	z	50	0.617635590907319	0.00463332953591199	0.008913269530949338	1
REACTOME_INNATE_IMMUNE_SYSTEM	69	z	50	0.663359319631467	2.22895292190486e-4	6.32465391590504e-4	1
PIGF_UP.V1_UP	69	z	50	0.619790412363331	0.00500856619801572	0.009474537724579736	1
TBK1.DF_DN	69	z	50	0.670616217009672	3.62143928463485e-6	2.107863378492592e-5	1
KEGG_NEUROACTIVE_LIGAND_RECEPTOR_INTERACTION	1	array_only	50	0.611598639455782	0.0264629641536231	0.04307924397101435	1
PIGF_UP.V1_DN	1	array_only	50	0.674249188311688	9.72102610549304e-5	4.124071681118259e-4	1
KRAS.AMP.LUNG_UP.V1_UP	1	array_only	50	0.679455110107284	5.64660476622524e-4	0.0017567214828256303	1
NOTCH_DN.V1_DN	1	array_only	50	0.640731043150398	0.00152367272974072	0.004182631022817663	1
ATM_DN.V1_UP	1	array_only	50	0.599353246753247	0.0300815384968221	0.04528403644682896	1
NFE2L2.V2	1	array_only	50	0.58252677147414	0.00933112054956391	0.01866224109912782	1
KRAS.KIDNEY_UP.V1_DN	1	array_only	50	0.776655844155844	4.58518990711014e-7	5.835696245412905e-6	1
ATM_DN.V1_DN	1	array_only	50	0.738111688311688	3.35227678120208e-6	2.93324218355182e-5	1
IL21_UP.V1_UP	1	array_only	50	0.621227482195224	0.00534811976846057	0.011344496478552723	1
KRAS.LUNG_UP.V1_DN	1	array_only	50	0.593774350649351	0.0410929227479585	0.05753009184714189	1
BRCA1_DN.V1_UP	1	array_only	50	0.635876623376623	0.00794398058606142	0.0161182214789652	1
JAK2_DN.V1_UP	1	array_only	50	0.623036274070757	0.00610342665874925	0.012753428839177535	1
RELA_DN.V1_DN	1	array_only	50	0.598913043478261	0.0363290293215065	0.052159095187066004	1
REACTOME_METABOLISM_OF_PROTEINS	2	array_only	50	0.505761801196638	0.43818594900053	0.4612483673689789	1
MIPS_55S_RIBOSOME_MITOCHONDRIAL	2	array_only	50	0.52347621407334	0.403371510368676	0.4282250529192682	1
PIGF_UP.V1_UP	2	array_only	50	0.590727569521367	0.0258257149033126	0.042536471605456046	1
NFE2L2.V2	2	array_only	50	0.508784970354529	0.40375504989531	0.4282250529192682	1
RB_P130_DN.V1_DN	2	array_only	50	0.623965559960357	0.0206172445435603	0.03520017361095661	1
EGFR_UP.V1_UP	2	array_only	50	0.527229930624381	0.276715580674051	0.29800139457205493	1
TBK1.DF_DN	2	array_only	50	0.54420752443693	0.122985206668976	0.14229693333600527	1
REACTOME_METABOLISM_OF_PROTEINS	6	array_only	50	0.60415493956826	0.00225627784454022	0.005743252695193287	1
REACTOME_MEMBRANE_TRAFFICKING	6	array_only	50	0.567287634193675	0.151023145518882	0.1733052489560941	1
REACTOME_ANTIGEN_PROCESSING_UBIQUITINATION_PROTEASOME_DEGRADATION	6	array_only	50	0.611754730567498	0.0126499993842531	0.02361333218393912	1
SIRNA_EIF4GI_DN	6	array_only	50	0.563500774089446	0.165035896053994	0.18784573534600943	1
CSR_LATE_UP.V1_UP	6	array_only	50	0.641418509823304	0.00500182534543722	0.010773162282480165	1
KRAS.DF.V1_UP	6	array_only	50	0.672174936946235	9.58415243135864e-5	4.124071681118259e-4	1
EGFR_UP.V1_UP	6	array_only	50	0.567721664224815	0.0682619025158645	0.08496835133167951	1
TBK1.DF_DN	6	array_only	50	0.556896179947328	0.0657844041927268	0.08372560533619774	1
DMAP_GRAN2	7	array_only	50	0.821182616955592	6.76166840834182e-8	1.8932671543357094e-6	1
DMAP_TCELLA8	7	array_only	50	0.609979814770838	0.107532289396593	0.12650857576069766	1
KEGG_LYSOSOME	7	array_only	50	0.706689247459661	1.67323588139729e-4	6.69294352558916e-4	1
REACTOME_GPVI_MEDIATED_ACTIVATION_CASCADE	7	array_only	50	0.757848492044645	0.0107778244323476	0.02095688084067589	1
[truncated: 24,427 more rows]
